# Supplementary material for: Genome-Wide Association Study in Pseudo-F2 Populations of Switchgrass Identifies Genetic Loci Affecting Heading and Anthesis Dates
Source: Front Plant Sci. 2018 Sep 13;9:1250. doi: 10.3389/fpls.2018.01250 (PMC6146286; doi:10.3389/fpls.2018.01250)
Supplement: Supplementary file 2 [file Data_Sheet_2.fasta]

##################################################
# Imputation and description SNP data
###################################################
#--------------------
# Working directory
#--------------------
setwd("~/ELLSU/")

#--------------------
# Libraries
#--------------------
library(rrBLUP)
library(abind)

#--------------------
# Functions
#--------------------
hwe.test <- function(x) {
  
  g <- round(x)
  obs <- c(sum(g == 0, na.rm=TRUE), sum(g == 1, na.rm=TRUE), sum(g == 2, na.rm=TRUE))
  
  n <- length(x)
  p <- mean(x, na.rm=TRUE)/2
  expected <- n * c((1-p)**2, 2*p*(1-p), p**2)
  
  S <- sum( ((obs - expected)**2)/expected )
  return(pchisq(S, df = 1, lower.tail=FALSE))
  
}

maf <- function(x) {
  af <- mean(x)/2
  if (af < .5) {maf <- af} else {maf <- 1-af}
  return(maf)
}

#--------------------
# Importation
#--------------------
geno <- readRDS("Output/geno.rds")

###############################################################################################
# Imputation with EM algorithm from Poland et al. (2012)
###############################################################################################
GI <- A.mat(geno - 1, impute.method="EM", return.imputed=TRUE)

imp <- GI$imputed # coded as (-1,0,1) with imputed values outside bounds
imp[imp < -1] <- -1
imp[imp > 1] <- 1

geno <- imp + 1

#--------------------
# Output
#--------------------
saveRDS(geno, "Output/geno_imputed--tmp.rds")

###############################################################################################
# Quality control w.r.t. HWE
pop <- substr(rownames(geno), 1, 1)

# QC
keep <- rep(TRUE, ncol(geno))

for (pop_name in c("3", "4", "1", "7")) {
  
  p.val <- apply (geno[pop == pop_name, ], 2 , hwe.test)
  
  tmp <- is.na(p.val) | p.val > 1e-05 # Keeping markers with no segregation within population
  
  keep <- keep & tmp
  
}

geno <- geno[,keep]

# Graphics
par(mfrow=c(2,2))
for (pop_name in c("3", "4", "1", "7")) {
  MAF <- apply(geno[pop == pop_name, ], 2, maf)
  VAR <- apply(geno[pop == pop_name, ], 2, var)
  
  plot(MAF, VAR, main=paste("Population", pop_name))
  curve(2*x*(1-x), col="blue", add=TRUE)
}

#--------------------
# Output
#--------------------
saveRDS(geno, "Output/geno_imputed.rds")

###############################################################################################
# Calculating the GRM
###############################################################################################
A <- A.mat(geno - 1)
heatmap(A)

#--------------------
# Output
#--------------------
saveRDS(A, "Output/A.rds")

###############################################################################################
# PCA
###############################################################################################
pca <- eigen(A)
Q <- pca$vectors %*% diag(sqrt(pca$values))

par(mfrow=c(2,2))
for (j in 1:4) {
  plot(Q[,j], Q[,j+1], xlab=paste("PC",j), ylab=paste("PC", j+1), type="n")
  text(Q[,j], Q[,j+1], rownames(geno), col=as.numeric(as.factor(pop)), cex=0.6)
}

###############################################################################################
# HAC
###############################################################################################
D <- dist(X)
hac <- hclust(D, method="ward.D")
