# Supplementary material for: Genome-Wide Association Study in Pseudo-F2 Populations of Switchgrass Identifies Genetic Loci Affecting Heading and Anthesis Dates
Source: Front Plant Sci. 2018 Sep 13;9:1250. doi: 10.3389/fpls.2018.01250 (PMC6146286; doi:10.3389/fpls.2018.01250)
Supplement: Supplementary file 3 [file Data_Sheet_3.zip]

Archive with 1 entries (1 files):
- Supplementary Table S3.txt
