# Supplementary material for: Genome-Wide Association Study in Pseudo-F2 Populations of Switchgrass Identifies Genetic Loci Affecting Heading and Anthesis Dates
Source: Front Plant Sci. 2018 Sep 13;9:1250. doi: 10.3389/fpls.2018.01250 (PMC6146286; doi:10.3389/fpls.2018.01250)
Supplement: Supplementary file 3 [file Data_Sheet_3.zip › Supplementary Table S3.txt]

Supplementary Table S3. The final filtered SNP matrices for all four Pseudo-F2 Populations of Switchgrass used in the Genome-Wide Association analyses
rs	alleles	chrom	pos	strand	assembly#	center	protLSID	assayLSID	panelLSID	QCcode	3066	3055	3045	3044	3074	3067	3078	3034	3059	3071	3069	3054	3031	3083	3075	3040	3041	3073	3010	3028	3072	3052	3048	3058	3063	3046	3050	3057	3015	3043	3070	3002	3082	3068	3019	3081	3004	3001	3077
rs102	A/T	1a	211906	NA	NA	NA	NA	NA	NA	NA	AA	AA	AA	AA	AA	AA	AA	AA	AA	AA	AA	AA	AA	AA	AA	AA	AA	AA	AA	AA	AA	AA	AA	AA	AA	AA	AA	AA	AA	AA	AA	AA	AA	AA	AA	AA	AA	AA	AA
rs110	T/C	1a	212068	NA	NA	NA	NA	NA	NA	NA	TT	TT	TT	TT	TT	TT	TT	TT	TT	TT	TT	TT	TT	TT	TT	TT	TT	TT	CT	TT	TT	TT	TT	TT	TT	TT	TT	TT	TT	TT	TT	TT	TT	TT	TT	TT	TT	CT	TT
rs129	G/C	1a	212463	NA	NA	NA	NA	NA	NA	NA	GG	GG	GG	GG	GG	GG	GG	GG	GG	GG	GG	GG	GG	GG	GG	GG	GG	GG	GG	GG	GG	GG	GG	GG	GG	GG	GG	GG	GG	GG	GG	GG	GG	GG	GG	GG	GG	GG	GG
rs136	T/A	1a	212616	NA	NA	NA	NA	NA	NA	NA	TT	AT	AT	TT	AT	TT	AT	AT	TT	TT	TT	TT	AT	TT	AT	TT	AA	AT	AT	AA	AA	AT	TT	AT	AT	TT	TT	TT	TT	AT	TT	TT	TT	AT	AT	AT	AT	AA	AT
rs151	C/T	1a	212978	NA	NA	NA	NA	NA	NA	NA	CC	CT	CT	CT	CC	CT	CT	CT	CT	CC	CC	CT	CT	CC	CT	CC	TT	CC	TT	CT	CT	TT	CT	TT	CT	CC	CT	CT	CC	CT	CC	CT	CC	CT	CC	CT	TT	TT	CT
rs192	T/C	1a	218703	NA	NA	NA	NA	NA	NA	NA	CT	CT	CT	CT	TT	TT	CC	TT	CT	TT	CC	TT	CT	TT	CT	TT	CC	CC	CC	CT	CT	CC	CT	CC	CT	TT	CT	CT	TT	CT	TT	CT	CT	CT	TT	CT	CC	CC	CT
rs272	G/A	1a	396008	NA	NA	NA	NA	NA	NA	NA	GG	AA	AG	AG	GG	GG	GG	AG	AG	GG	AG	GG	AG	GG	GG	GG	AG	AG	AG	AG	GG	AA	AG	AG	AG	GG	AA	GG	GG	AG	GG	AG	GG	AG	AG	AG	AA	AA	AA
rs274	G/A	1a	396072	NA	NA	NA	NA	NA	NA	NA	GG	AG	AG	AA	GG	GG	AG	AA	GG	GG	AA	GG	AG	GG	AA	GG	AG	AG	AG	AG	AG	AA	AG	AA	AA	GG	AA	AG	AG	AG	GG	AG	AG	AG	AG	AG	AA	AA	AG
rs276	C/T	1a	396101	NA	NA	NA	NA	NA	NA	NA	CT	CT	CT	CC	CT	CT	CT	CC	CC	CC	CC	CC	CC	CT	CC	CT	CC	CC	CC	CT	CC	CC	CC	CC	CC	CC	CC	CT	CC	CC	CC	CT	CT	CT	CT	CC	CC	CC	CC
rs284	A/C	1a	396286	NA	NA	NA	NA	NA	NA	NA	AA	AA	AC	AC	AA	AA	AC	AA	AA	AA	AA	AA	AC	AC	AC	AA	CC	AC	AC	AC	AA	AC	AC	CC	CC	AA	CC	AA	AA	CC	AA	AC	AA	AC	AC	AC	CC	AC	AC
rs285	T/A	1a	396297	NA	NA	NA	NA	NA	NA	NA	TT	TT	AT	AT	TT	TT	TT	TT	TT	TT	TT	TT	AT	AT	AT	TT	AT	AT	TT	TT	TT	AT	AT	AT	AT	TT	AT	TT	TT	AT	TT	TT	TT	AT	TT	AT	AT	AT	AT
rs322	A/G	1a	397034	NA	NA	NA	NA	NA	NA	NA	AA	AA	AG	AG	AA	AA	AG	AA	AG	AA	AG	AA	AG	AA	AG	AA	AG	AG	GG	AG	AA	GG	AG	GG	AG	AA	AG	AG	AA	AG	AA	AG	AA	AG	AG	AG	AG	GG	AG
rs327	C/G	1a	397122	NA	NA	NA	NA	NA	NA	NA	CC	CG	CG	CG	CC	CC	CG	CG	CG	CC	CG	CC	CG	CC	CG	CC	GG	CG	GG	CG	CG	GG	CC	GG	GG	CC	CG	CG	CC	CG	CC	CG	CC	CG	CG	CC	CG	CG	CG
rs362	G/A	1a	398225	NA	NA	NA	NA	NA	NA	NA	GG	AG	AG	GG	GG	GG	AG	AG	AG	GG	AG	GG	AG	GG	AG	GG	AA	AG	AA	AG	AG	AA	AG	AA	AA	GG	AG	AG	GG	AG	GG	AG	GG	AG	AG	AG	AA	AA	AG
rs378	C/G	1a	403320	NA	NA	NA	NA	NA	NA	NA	CC	CC	CC	CG	CC	CC	CC	CC	CC	CC	CC	CC	CC	CC	CG	CC	CG	CC	CG	CC	CG	CG	CG	CG	CG	CC	CC	CG	CC	CG	CC	CG	CC	CG	CG	CG	CG	CG	CG
rs399	T/C	1a	404692	NA	NA	NA	NA	NA	NA	NA	CT	CC	CT	CC	TT	CT	CT	CT	CT	CT	CT	CT	CT	TT	CT	TT	CC	CT	CC	TT	CT	CC	CT	CC	CC	CT	CC	CT	CT	CC	CT	CT	CT	CT	CT	CT	CC	CC	CC
rs403	G/A	1a	404740	NA	NA	NA	NA	NA	NA	NA	GG	AA	AA	AG	GG	AG	AG	AG	AG	GG	AG	AG	AG	GG	AG	GG	AA	AG	AG	GG	AG	AA	AA	AA	AA	AG	AG	AG	GG	AG	GG	AA	AG	AG	AG	AG	AA	AA	AG
rs418	A/T	1a	404914	NA	NA	NA	NA	NA	NA	NA	AA	AA	AA	AA	AA	AA	AA	AA	AA	AA	AA	AA	AA	AA	AA	AA	AA	AA	AA	AA	AA	AA	AA	AA	AA	AA	AA	AA	AA	AA	AA	AA	AA	AA	AA	AA	AA	AA	AA
rs595	A/C	1a	431306	NA	NA	NA	NA	NA	NA	NA	AA	AA	AA	AA	AA	AA	AA	AA	AC	AA	AA	AA	AA	AA	CC	AA	AC	AC	CC	AC	AC	AC	AC	CC	AC	AA	AC	AC	AA	AC	AA	AC	AA	AC	AC	AC	AC	CC	AC
rs599	T/C	1a	431354	NA	NA	NA	NA	NA	NA	NA	TT	CT	CT	CT	TT	TT	CT	CT	CT	TT	CT	TT	CT	TT	CC	TT	CT	CT	CC	CT	CT	CT	CT	CC	CC	TT	CT	CT	TT	CT	CT	CT	CT	CT	CT	CT	CC	CC	CT
rs642	T/G	1a	469288	NA	NA	NA	NA	NA	NA	NA	GG	GT	GG	GT	GG	GG	GG	GT	GG	GT	GT	GG	GG	GG	GT	GG	GT	GT	GG	GT	GG	GG	GT	GG	GG	GT	GT	GT	TT	GG	GT	GG	GG	GG	GG	GT	GG	GG	GG
rs671	T/C	1a	470565	NA	NA	NA	NA	NA	NA	NA	TT	CT	TT	CT	TT	TT	CT	CT	CT	TT	CC	TT	CT	TT	CT	TT	CT	CT	CC	CT	TT	CT	CT	CC	CC	TT	CT	CT	TT	TT	TT	CT	TT	TT	CT	CT	CC	CC	CT
rs718	G/A	1a	473345	NA	NA	NA	NA	NA	NA	NA	AA	AA	AA	AG	AG	AG	AA	AG	AG	AG	AA	AG	GG	AA	AA	AG	AG	AA	AA	AA	AG	AG	AA	AA	AA	AG	AA	AA	AG	AG	AG	AA	GG	AA	AG	AG	GG	AA	AG
rs732	G/A	1a	473971	NA	NA	NA	NA	NA	NA	NA	AG	AA	AA	GG	AG	AG	AA	AA	AA	AG	AA	GG	AA	AG	AA	AG	AA	AA	AA	AA	AG	AA	AG	AA	AG	AG	AA	AA	AG	AG	AA	AG	GG	AA	AA	AA	AA	AA	GG
rs782	A/G	1a	488826	NA	NA	NA	NA	NA	NA	NA	AA	AG	AA	AA	AA	AG	AA	AG	GG	AG	AG	AA	AG	AG	AG	AG	GG	AG	AG	AG	AG	AA	AG	AG	AG	AG	AA	AG	AG	AG	AA	AG	AG	AG	GG	AA	GG	GG	AG
rs788	A/T	1a	488917	NA	NA	NA	NA	NA	NA	NA	AA	AT	AT	AA	AA	AA	TT	AT	AA	AA	AA	AA	AT	AA	AT	TT	TT	AT	TT	TT	TT	AT	AT	TT	TT	AA	AT	AT	AA	AT	AA	AT	AA	AA	AT	AT	TT	AT	AT
rs822	A/G	1a	490404	NA	NA	NA	NA	NA	NA	NA	AG	AG	AG	AA	AG	AG	AG	AG	AA	AG	AG	AG	AA	AG	AG	AG	AA	AG	AA	AG	AA	AA	AA	AA	AA	AG	AG	AG	AG	AA	AG	AG	AG	AG	AG	AA	AA	AA	AA
rs858	T/G	1a	493857	NA	NA	NA	NA	NA	NA	NA	TT	GT	GG	GG	TT	TT	GT	GT	TT	TT	GT	TT	GT	TT	GT	TT	GG	GT	GT	GT	GT	GG	TT	GG	GT	TT	GT	GT	TT	GT	TT	GG	TT	GT	GT	GT	GG	GG	TT
rs870	G/A	1a	494024	NA	NA	NA	NA	NA	NA	NA	AG	AG	AG	GG	AG	AG	AG	AG	GG	AG	AG	AG	GG	AG	AG	AG	GG	AG	GG	AG	GG	GG	GG	GG	GG	AG	AG	AG	AG	GG	GG	AG	AG	AG	GG	GG	GG	GG	GG
rs875	A/G	1a	494187	NA	NA	NA	NA	NA	NA	NA	AA	AG	AG	AA	AA	AA	AG	AG	AG	AA	AG	AG	GG	AA	AG	AA	AG	AG	AG	AG	AG	GG	AG	GG	AG	AA	AG	AG	AA	AG	AA	AG	AA	AG	AG	AG	AG	GG	AG
rs882	G/A	1a	494254	NA	NA	NA	NA	NA	NA	NA	AG	AA	AA	AG	AG	AG	AA	AA	AG	AG	AA	AA	AG	AG	AA	AG	AA	AA	AA	AA	AG	AA	GG	AA	AA	AG	AA	AA	AG	AG	AG	AA	AG	AA	AA	AG	AA	AA	AG
rs889	C/T	1a	494315	NA	NA	NA	NA	NA	NA	NA	CC	CC	CC	CC	CC	CC	CC	CC	CC	CC	CC	CC	CC	CC	CC	CC	CC	CC	CC	CC	CC	CC	CC	CC	CC	CC	CC	CC	CC	CC	CC	CC	CC	CC	CC	CC	CC	CC	CC
rs903	T/G	1a	494528	NA	NA	NA	NA	NA	NA	NA	TT	GG	GT	GT	GT	GG	GG	GG	GT	GT	GT	GT	TT	GT	GT	GT	GG	GG	GG	GT	GT	GG	GT	GG	GG	GT	GG	GG	GT	GT	GT	GG	GT	GG	GG	GT	GT	GG	GT
rs921	A/G	1a	494747	NA	NA	NA	NA	NA	NA	NA	AG	AG	AG	GG	AG	GG	AG	GG	GG	AA	AG	AG	GG	AG	AG	AA	GG	AG	AG	AG	GG	AG	AG	GG	GG	AG	AG	AG	AG	GG	AG	AA	AG	AG	AG	GG	GG	GG	GG
rs1011	G/A	1a	567789	NA	NA	NA	NA	NA	NA	NA	GG	GG	GG	AG	AG	AG	GG	AG	AG	AG	GG	AG	AG	AG	GG	AG	GG	GG	GG	GG	AG	GG	AG	GG	GG	AG	GG	GG	AG	GG	AG	GG	GG	GG	GG	AG	GG	GG	GG
rs1012	G/T	1a	567803	NA	NA	NA	NA	NA	NA	NA	GG	GT	GG	GT	GG	GG	GT	GT	TT	GG	GG	GG	GT	GT	GT	GG	TT	GT	GT	GG	GT	TT	GT	TT	GT	GG	GG	GT	GG	TT	GG	GT	GT	GT	TT	GT	GT	GT	GT
rs1014	G/A	1a	567832	NA	NA	NA	NA	NA	NA	NA	GG	AG	GG	AG	GG	GG	AG	AG	AG	GG	AG	AG	GG	GG	AG	AG	AG	AG	AG	GG	AG	AA	AA	AA	AG	GG	GG	AG	GG	AA	AG	AG	AG	AG	AA	AG	AA	AG	AG
rs1037	A/G	1a	568212	NA	NA	NA	NA	NA	NA	NA	AA	AG	AG	GG	AA	AA	AG	AA	AG	AA	AG	AA	AG	AA	AG	AG	AG	AG	GG	AG	AG	GG	AG	GG	GG	AA	AG	AG	AA	GG	AA	AG	AA	AA	AG	AG	GG	GG	AA
rs1049	G/A	1a	568419	NA	NA	NA	NA	NA	NA	NA	AG	GG	GG	AG	AG	AG	GG	GG	AG	AG	GG	AG	GG	AG	GG	AG	GG	GG	GG	GG	AG	GG	AG	GG	GG	AG	GG	GG	AA	AG	GG	GG	AG	GG	GG	AG	GG	GG	GG
rs1280	T/C	1a	576763	NA	NA	NA	NA	NA	NA	NA	TT	CT	CT	CT	TT	TT	CT	CT	CT	TT	CT	TT	CC	CT	CT	CT	CC	CT	CC	CT	CT	CC	CC	CC	CT	TT	CC	CC	TT	CT	TT	CC	TT	CC	CT	CT	CC	CC	CT
rs1292	T/C	1a	577759	NA	NA	NA	NA	NA	NA	NA	TT	TT	CT	TT	TT	TT	CT	TT	TT	TT	TT	TT	TT	TT	CT	TT	CC	TT	CT	TT	TT	CT	CT	CT	CT	TT	TT	TT	TT	TT	TT	TT	TT	TT	CT	TT	CT	CT	TT
rs1318	G/T	1a	586550	NA	NA	NA	NA	NA	NA	NA	GG	GT	GT	GT	GG	GT	GT	GG	GT	GG	GT	GG	GT	GG	GT	GG	TT	GT	TT	GT	GT	TT	GT	TT	TT	GG	GT	GT	GT	GT	GG	TT	GG	GT	GT	GT	TT	TT	GT
rs1327	G/A	1a	586665	NA	NA	NA	NA	NA	NA	NA	GG	GG	GG	GG	GG	GG	GG	GG	GG	GG	GG	GG	GG	GG	GG	GG	GG	GG	GG	GG	GG	GG	GG	GG	GG	GG	GG	GG	GG	GG	GG	GG	GG	GG	GG	GG	GG	GG	GG
rs1381	T/A	1a	597646	NA	NA	NA	NA	NA	NA	NA	TT	AT	AT	AT	TT	TT	TT	TT	AA	TT	AT	TT	AT	TT	AA	TT	AT	AT	AA	TT	AA	AT	AT	AA	AT	TT	AT	AT	TT	TT	TT	TT	TT	TT	TT	AT	AA	AA	TT
rs1445	T/C	1a	601606	NA	NA	NA	NA	NA	NA	NA	TT	TT	TT	TT	TT	TT	TT	TT	TT	TT	TT	TT	TT	TT	TT	TT	CT	TT	CT	TT	TT	CT	TT	TT	CT	TT	TT	CT	TT	TT	TT	TT	TT	TT	TT	TT	TT	CT	TT
rs1449	T/C	1a	601613	NA	NA	NA	NA	NA	NA	NA	TT	TT	TT	CT	CT	CT	TT	TT	CT	CT	TT	CT	CT	TT	TT	CT	TT	TT	TT	TT	CT	TT	CT	TT	TT	TT	TT	TT	CT	CT	CT	TT	CT	TT	TT	TT	TT	TT	CT
rs1450	T/A	1a	601618	NA	NA	NA	NA	NA	NA	NA	TT	AT	TT	TT	TT	TT	AT	TT	AT	TT	TT	TT	TT	TT	AT	TT	AT	TT	AT	TT	AT	AT	TT	AT	AT	TT	TT	AT	TT	AT	TT	AT	TT	AT	AT	TT	AT	AT	AT
rs1462	T/A	1a	622670	NA	NA	NA	NA	NA	NA	NA	AT	TT	TT	AT	AT	AT	TT	TT	AT	AT	TT	AT	AT	AT	TT	AT	TT	TT	TT	TT	AT	TT	AT	TT	TT	AT	TT	TT	AT	AT	AT	TT	AT	TT	TT	AT	TT	TT	AT
rs1466	A/C	1a	622827	NA	NA	NA	NA	NA	NA	NA	AC	CC	CC	AC	AC	AC	CC	CC	AC	AC	CC	AC	AC	AC	CC	AC	CC	CC	CC	CC	AC	CC	AC	CC	CC	AC	CC	CC	AC	AC	AC	CC	AC	CC	CC	AC	CC	CC	AC
rs1480	T/C	1a	623179	NA	NA	NA	NA	NA	NA	NA	CT	TT	TT	CT	CT	CT	TT	TT	CT	CT	TT	CT	CT	CT	TT	CT	TT	TT	TT	TT	CT	TT	CT	TT	TT	CT	TT	TT	CT	CT	CT	CT	TT	TT	TT	CT	TT	TT	CT
rs1555	T/C	1a	645987	NA	NA	NA	NA	NA	NA	NA	TT	CT	CT	TT	TT	TT	CT	CC	CT	TT	CT	TT	TT	TT	CT	CT	CC	CT	CT	CT	CT	CT	CC	CC	CT	TT	CT	CT	TT	CT	TT	CT	TT	CT	CT	CT	CC	CC	CT
rs1564	C/T	1a	646084	NA	NA	NA	NA	NA	NA	NA	CT	CC	CC	CT	CC	CC	CC	CC	CT	CC	CC	CC	CT	CT	CC	CT	CC	CC	CC	CC	CT	CC	CC	CC	CC	CT	CC	CC	CT	CT	CT	CC	CT	CC	CC	CT	CC	CC	CT
rs1579	C/T	1a	647755	NA	NA	NA	NA	NA	NA	NA	CC	CT	CT	CT	CC	CC	CT	CT	CT	CT	CT	CC	TT	CC	CT	CC	TT	CT	TT	CT	CT	TT	CT	TT	TT	CC	CT	CT	CC	CT	CC	CT	CC	CT	CT	TT	TT	TT	CT
rs1582	T/G	1a	647774	NA	NA	NA	NA	NA	NA	NA	GT	TT	GT	GT	GT	TT	TT	TT	GT	GT	TT	GT	TT	GT	GT	GT	TT	TT	TT	TT	GT	TT	TT	TT	TT	GT	TT	GT	GT	GT	GG	TT	GT	TT	TT	TT	TT	TT	GT
rs1601	T/A	1a	648339	NA	NA	NA	NA	NA	NA	NA	TT	AT	AT	AT	TT	TT	AT	AT	AA	TT	AT	AT	AT	TT	AT	AT	AA	AT	AT	AT	AT	AA	AT	AT	AA	TT	AA	AT	TT	AT	TT	AT	TT	AT	TT	AT	AT	AA	AT
rs1615	A/G	1a	648574	NA	NA	NA	NA	NA	NA	NA	AA	AA	AA	AA	AA	AA	AA	AA	AA	AA	AA	AA	AA	AA	AA	AA	AA	AA	AA	AA	AA	AA	AA	AA	AA	AA	AA	AA	AA	AA	AA	AA	AA	AA	AA	AA	AA	AA	AA
rs1637	G/A	1a	649785	NA	NA	NA	NA	NA	NA	NA	AG	AG	AG	AA	AG	AG	GG	GG	AA	AG	AG	AG	AA	AG	AG	GG	AG	AG	AG	AG	AG	AG	AA	AA	AA	AG	GG	GG	GG	AA	GG	AG	AG	GG	GG	AA	AA	AA	AA
rs1681	A/T	1a	668359	NA	NA	NA	NA	NA	NA	NA	AT	AA	AA	AA	AA	AA	AA	AA	AT	AA	AA	AT	AA	AA	AA	AA	AA	AA	AA	AA	AA	AA	AT	AA	AA	AA	AA	AA	AT	AT	AA	AA	AT	AA	AA	AA	AA	AA	AA
rs1687	C/A	1a	668380	NA	NA	NA	NA	NA	NA	NA	CC	AC	AC	AC	CC	CC	AC	CC	AC	CC	CC	CC	AC	CC	CC	CC	CC	AC	AC	CC	AC	AC	CC	AC	AC	CC	CC	CC	CC	CC	CC	CC	CC	AC	AC	AC	AC	AC	AC
rs1692	T/C	1a	668441	NA	NA	NA	NA	NA	NA	NA	TT	TT	TT	TT	TT	TT	TT	TT	TT	TT	TT	TT	TT	TT	TT	TT	TT	TT	TT	TT	TT	CT	TT	TT	TT	TT	TT	TT	TT	TT	TT	TT	TT	TT	TT	TT	TT	TT	TT
rs1739	A/G	1a	671668	NA	NA	NA	NA	NA	NA	NA	AA	AA	AA	AA	AA	AA	AA	AA	AA	AA	AA	AA	AA	AA	AA	AA	AA	AA	AA	AA	AA	AA	AA	AA	AA	AA	AA	AA	AA	AA	AA	AA	AA	AA	AA	AA	AA	AA	AA
rs1742	G/A	1a	671673	NA	NA	NA	NA	NA	NA	NA	GG	AG	AG	AG	GG	GG	AG	AG	AG	GG	AG	AG	AG	GG	AG	GG	AA	AG	AG	GG	AG	AA	AG	AA	AA	GG	AA	AG	GG	AG	GG	AG	GG	AG	AG	GG	AG	AA	GG
rs1783	T/G	1a	675936	NA	NA	NA	NA	NA	NA	NA	GT	TT	TT	GT	GT	GT	TT	TT	GT	GT	TT	GT	GT	GT	TT	GT	TT	TT	TT	TT	GT	TT	GT	TT	TT	GT	TT	TT	GT	GT	GT	TT	GT	TT	TT	GT	TT	TT	GT
rs1790	T/G	1a	676354	NA	NA	NA	NA	NA	NA	NA	GT	GT	GT	GG	GT	GT	GT	TT	GG	GT	TT	GT	GG	GT	GT	TT	GT	GT	GG	TT	GG	GG	GG	GG	GG	GT	GT	GT	TT	GT	GT	GT	GT	TT	GT	GG	GG	GG	GG
rs1810	A/G	1a	677051	NA	NA	NA	NA	NA	NA	NA	AA	AG	AG	AG	AG	AA	AG	GG	AG	AA	AG	AA	AG	AA	AG	AA	AG	AG	GG	AG	AG	GG	GG	GG	GG	AA	AG	GG	AA	AG	AG	AG	AA	AG	AG	AG	GG	GG	AG
rs1813	A/T	1a	677083	NA	NA	NA	NA	NA	NA	NA	AT	AT	AA	AT	AA	AT	AA	AA	AT	AT	AA	AT	TT	TT	AA	AT	AA	AT	AA	AT	AT	AA	AA	AA	AA	AT	AA	AA	AT	AT	AT	AA	AA	AA	AT	AT	AA	AA	AT
rs1819	A/T	1a	677201	NA	NA	NA	NA	NA	NA	NA	AT	AT	AT	TT	AA	AA	TT	AT	AA	AA	AT	AA	TT	TT	AT	AA	AT	AT	AT	AT	AT	AT	AT	AT	TT	AA	AT	AT	AA	AA	AA	AA	AT	AA	AA	AT	TT	TT	AT
rs1856	T/G	1a	680196	NA	NA	NA	NA	NA	NA	NA	GT	TT	TT	GG	GT	TT	TT	TT	GT	GT	TT	GT	GT	TT	TT	GT	GT	TT	TT	TT	GT	TT	TT	TT	GT	GT	TT	TT	GT	GT	GT	TT	GT	TT	TT	GT	TT	TT	GT
rs1953	T/G	1a	682485	NA	NA	NA	NA	NA	NA	NA	TT	GT	GT	GT	TT	TT	TT	GG	GT	TT	GT	TT	TT	TT	GT	TT	GT	GG	GT	GT	GT	GG	GT	GT	GT	TT	GG	GT	GT	GT	TT	GT	GT	TT	GT	GT	GG	GT	TT
rs1985	A/C	1a	682964	NA	NA	NA	NA	NA	NA	NA	AC	AC	AC	CC	AA	AA	AC	AC	AC	AC	AC	AA	AC	AC	AC	AA	CC	AA	AC	AC	CC	CC	CC	CC	CC	AA	AC	AC	AC	AC	AA	AC	AA	AC	AC	AC	AC	CC	AC
rs2035	T/A	1a	684117	NA	NA	NA	NA	NA	NA	NA	TT	TT	TT	TT	TT	TT	TT	TT	TT	TT	TT	TT	TT	TT	TT	TT	TT	TT	TT	TT	TT	TT	TT	TT	TT	TT	TT	TT	TT	TT	TT	TT	TT	TT	TT	TT	TT	TT	TT
rs2049	G/A	1a	684321	NA	NA	NA	NA	NA	NA	NA	GG	AG	AG	GG	GG	GG	GG	GG	GG	GG	GG	GG	AG	GG	GG	GG	AG	AG	AG	GG	GG	AG	GG	AG	GG	GG	GG	AG	GG	GG	GG	GG	GG	AG	GG	AG	AG	AG	GG
rs2060	G/T	1a	686210	NA	NA	NA	NA	NA	NA	NA	GG	GT	GT	GT	GT	GG	GG	GT	GT	GG	GT	GG	GT	GT	GT	GG	GT	GG	TT	GT	GT	GT	GT	TT	TT	GG	GG	GT	GG	GT	GG	GG	GG	GG	TT	GG	GT	GT	GG
rs2066	G/T	1a	686402	NA	NA	NA	NA	NA	NA	NA	TT	GG	GG	GT	GT	GG	GG	GG	GG	GT	GG	GT	GT	GT	GG	GT	GG	GG	GG	GG	GT	GG	GT	GG	GG	GT	GG	GG	GG	TT	GT	GG	GT	GG	GG	GT	GG	GG	GT
rs2103	T/C	1a	688617	NA	NA	NA	NA	NA	NA	NA	TT	CT	CC	CT	CT	CT	CT	TT	CT	TT	TT	TT	CT	TT	CT	TT	CT	CT	CT	CT	TT	CC	TT	CC	CT	TT	CC	CT	CT	CT	TT	TT	TT	CT	TT	TT	CC	CC	CT
rs2142	C/T	1a	692769	NA	NA	NA	NA	NA	NA	NA	CC	CC	CT	CT	CC	CC	CC	CC	CT	CC	CT	CC	CT	CC	CC	CC	TT	CC	TT	CC	CT	TT	CT	TT	CT	CC	TT	TT	CC	CT	CC	CT	CT	CT	CT	TT	CT	CT	CC
rs2171	A/C	1a	693446	NA	NA	NA	NA	NA	NA	NA	AA	AC	AC	AC	AA	AA	AC	CC	AC	AA	AC	AA	AC	AA	CC	AC	CC	AA	CC	AC	AC	AC	AC	CC	AA	AA	AC	AC	AA	AC	AA	AC	AA	AC	AA	AC	CC	CC	AC
rs2179	C/T	1a	693501	NA	NA	NA	NA	NA	NA	NA	CC	CT	CT	TT	CC	CC	CC	CT	CT	CC	CT	CC	CT	CC	CT	CC	CT	CC	TT	CT	TT	CT	CT	TT	CC	CC	CC	TT	CC	CT	CC	CT	CC	CC	CC	TT	CT	TT	CT
rs2193	G/A	1a	693732	NA	NA	NA	NA	NA	NA	NA	GG	GG	GG	GG	GG	GG	GG	GG	GG	GG	GG	GG	GG	GG	GG	GG	GG	GG	GG	GG	GG	GG	GG	GG	GG	GG	GG	GG	GG	GG	GG	GG	GG	GG	GG	GG	GG	GG	GG
rs2225	A/G	1a	695773	NA	NA	NA	NA	NA	NA	NA	AA	AG	AG	AG	AA	AG	AA	AG	AG	AA	GG	AA	AG	AG	AG	AA	GG	AG	GG	AG	AG	GG	AG	GG	GG	AA	AG	AG	AA	AG	AG	AA	AA	AG	AG	AG	GG	GG	AG
rs2322	A/C	1a	697455	NA	NA	NA	NA	NA	NA	NA	CC	AC	CC	AC	AC	AC	AC	AC	CC	CC	AC	CC	CC	AC	CC	CC	CC	CC	CC	AC	CC	CC	CC	CC	CC	AC	CC	AC	CC	CC	AC	CC	AC	AC	AC	AC	CC	CC	CC
rs2398	C/T	1a	701504	NA	NA	NA	NA	NA	NA	NA	CC	CC	CC	CC	CC	CC	CC	CC	CC	CT	CC	CT	CC	CC	CC	CC	CC	CC	CC	CC	CC	CC	CC	CC	CC	CC	CC	CC	CC	CT	CC	CC	CT	CC	CC	CT	CC	CC	CC
rs2399	G/A	1a	701517	NA	NA	NA	NA	NA	NA	NA	GG	GG	GG	AG	AG	GG	GG	GG	GG	AG	GG	AG	AG	GG	GG	AG	GG	GG	GG	GG	AG	GG	GG	GG	GG	GG	GG	GG	GG	AG	GG	GG	AG	AG	GG	AG	GG	GG	AG
rs2410	A/G	1a	701675	NA	NA	NA	NA	NA	NA	NA	AG	AA	AA	AG	AG	AA	AA	AA	AA	AA	AA	AG	AG	AA	AA	AA	AA	AA	AA	AG	AG	AA	AG	AA	AA	AG	AA	AA	AG	AG	AG	AA	AG	AA	AA	AG	AA	AA	AG
rs2554	T/A	1a	707963	NA	NA	NA	NA	NA	NA	NA	TT	AT	AT	AT	TT	TT	AT	AT	AT	TT	TT	TT	AT	TT	AT	TT	AA	AT	AA	AT	AT	AA	AT	AA	AA	TT	TT	AT	TT	AT	TT	AT	TT	AT	AT	AT	AA	AT	AT
rs2573	T/G	1a	712265	NA	NA	NA	NA	NA	NA	NA	TT	TT	GT	TT	TT	TT	GT	TT	GT	GT	GT	TT	GT	TT	TT	TT	GT	GT	GG	TT	GT	GT	GT	GG	GT	GT	TT	TT	TT	GT	TT	GT	TT	TT	TT	GT	GT	GT	GT
rs2642	A/G	1a	720050	NA	NA	NA	NA	NA	NA	NA	AG	AG	AG	AG	AG	AA	AG	AG	AG	AA	AG	AA	AG	AA	AG	AA	GG	AG	AG	AG	AG	GG	AG	GG	AG	AA	AG	AG	AA	AG	AA	AG	AA	AG	AG	AG	AG	GG	AG
rs2667	A/G	1a	720579	NA	NA	NA	NA	NA	NA	NA	AA	AG	AG	AA	AG	AA	AG	AG	GG	AA	AG	AA	AG	AA	AG	AA	AG	GG	GG	AG	AG	GG	AG	AA	AG	AA	AG	AA	AA	AG	AA	AG	AA	AA	AG	AG	AG	AG	AG
rs2970	C/G	1a	778573	NA	NA	NA	NA	NA	NA	NA	CC	CG	CG	CG	CC	CC	CG	CC	CG	CC	CG	CC	CG	CC	CG	CC	GG	CG	GG	CG	CG	GG	CG	GG	CG	CC	CG	CG	CC	CG	CC	CG	CC	CG	CG	CG	GG	CG	CG
rs3025	T/C	1a	801506	NA	NA	NA	NA	NA	NA	NA	TT	CT	CT	TT	TT	CT	CT	TT	CT	TT	CT	TT	CT	CT	CT	TT	CC	CT	CT	CT	CT	CC	CT	CC	CC	TT	CT	CT	TT	CT	TT	CT	CT	CT	CT	CT	CT	CC	CT
rs3046	T/C	1a	811008	NA	NA	NA	NA	NA	NA	NA	CC	CT	CT	CC	CC	CC	CT	CT	CT	CC	CT	CC	CT	CC	CT	CC	TT	CT	TT	CT	CT	TT	CT	TT	TT	CC	CT	CT	CC	CT	CC	CC	CC	CT	CT	CT	TT	TT	TT
rs3088	T/C	1a	815618	NA	NA	NA	NA	NA	NA	NA	TT	TT	CT	TT	TT	TT	TT	CT	CT	TT	CT	TT	CT	TT	CT	TT	CT	CT	CT	CT	CT	CT	CT	CC	CT	TT	CT	CC	TT	CT	TT	CT	TT	CC	CT	TT	CT	CT	CT
rs3095	C/T	1a	815694	NA	NA	NA	NA	NA	NA	NA	CC	CC	CC	CT	CT	CT	CC	CC	CT	CT	CC	CT	CT	CT	CC	CT	CC	CC	CC	CC	CC	CC	CC	CC	CC	CT	CC	CC	CT	TT	CT	CC	TT	CC	CC	CT	CC	CC	CC
rs3151	A/C	1a	817819	NA	NA	NA	NA	NA	NA	NA	AC	AA	AA	AA	AC	AA	AA	AC	AA	AA	AC	AC	AC	AC	AA	AC	AA	AA	AC	AA	AC	AA	AC	AA	AA	AC	AA	AA	AC	AA	AC	AC	AC	AC	AA	AC	AC	AA	AA
rs3195	A/G	1a	818902	NA	NA	NA	NA	NA	NA	NA	AA	AA	AA	AA	AA	AA	AA	AA	AA	AA	AA	AA	AA	AA	AA	AA	AA	AA	AA	AA	AA	AA	AA	AA	AA	AA	AA	AA	AA	AA	AA	AA	AA	AA	AA	AA	AA	AA	AA
rs3197	A/C	1a	818914	NA	NA	NA	NA	NA	NA	NA	AA	AA	AA	AA	AA	AA	AA	AA	AA	AA	AA	AA	AA	AA	AA	AA	AA	AA	AA	AA	AA	AC	AA	AA	AA	AA	AA	AA	AA	AA	AA	AA	AA	AA	AA	AA	AA	AA	AA
rs3220	T/G	1a	832207	NA	NA	NA	NA	NA	NA	NA	GT	TT	TT	TT	TT	TT	TT	TT	GT	TT	TT	GT	GT	TT	TT	GT	TT	TT	TT	TT	GT	TT	GT	TT	TT	TT	TT	TT	TT	TT	GT	TT	GT	TT	TT	GT	TT	TT	TT
rs3276	A/T	1a	834929	NA	NA	NA	NA	NA	NA	NA	AA	AT	AT	AA	AA	AA	AT	AA	AA	AA	AA	AA	AA	AA	AT	AA	AT	TT	TT	AA	AT	AT	AT	AT	AT	AA	AA	AT	AA	AT	AA	AA	AA	AT	AT	AT	TT	AT	AT
rs3282	A/C	1a	835089	NA	NA	NA	NA	NA	NA	NA	AA	AC	AC	AA	AA	AA	AA	AC	AC	AA	AC	AA	AC	AC	AC	AA	AC	AC	AC	AC	AC	AC	AA	AC	AC	AA	AC	AC	AA	AA	AA	AC	AA	AA	AC	AA	AC	AC	AC
rs3286	T/A	1a	835109	NA	NA	NA	NA	NA	NA	NA	TT	AT	AT	TT	TT	TT	TT	AT	TT	TT	AT	TT	AT	TT	TT	TT	AA	AT	AA	AT	AT	AT	TT	AT	AT	TT	AT	AT	TT	TT	TT	AT	TT	TT	AT	AT	AT	AA	AT
rs3365	T/G	1a	839049	NA	NA	NA	NA	NA	NA	NA	TT	GT	GT	TT	TT	TT	GT	TT	GT	TT	GT	TT	GT	TT	GT	TT	GG	GT	GT	GG	GT	GG	GT	GG	GG	GT	GT	GT	TT	GT	TT	GT	TT	GT	GG	GG	GT	GG	GG
rs3414	G/T	1a	852616	NA	NA	NA	NA	NA	NA	NA	GT	GT	GT	GT	TT	TT	GT	GT	GT	GT	GT	GT	GT	GT	GT	GT	GT	GT	TT	TT	TT	TT	TT	TT	GT	GT	TT	GG	TT	TT	GT	TT	GT	GT	GT	TT	TT	GT	TT
rs3473	T/G	1a	853884	NA	NA	NA	NA	NA	NA	NA	GG	GT	GT	TT	GT	GT	TT	GT	GG	GT	TT	GT	GG	GT	GT	GG	GG	GT	GG	GT	GG	GG	GT	GG	GG	GT	GT	GT	GG	GT	GT	GT	GT	GT	GG	GG	GG	GG	GT
rs3548	A/G	1a	862077	NA	NA	NA	NA	NA	NA	NA	AG	AA	AG	AG	AG	AG	AA	AA	AG	AG	AA	AG	AG	AG	AA	AG	AA	AA	AA	AA	AG	AA	AG	AA	AG	AG	AA	AA	AG	AG	AG	AA	AG	AA	AA	AG	AA	AA	AA
rs3588	T/A	1a	863049	NA	NA	NA	NA	NA	NA	NA	AT	AT	TT	AT	AT	AT	TT	TT	AT	AT	TT	AT	AT	AT	TT	AT	TT	TT	TT	TT	AT	TT	AT	TT	TT	AT	TT	TT	AT	AT	AT	AT	AT	TT	AT	AT	TT	TT	TT
rs3662	A/G	1a	871209	NA	NA	NA	NA	NA	NA	NA	AA	AG	AG	AA	AA	AA	AG	AG	AG	AA	AG	AA	AG	AA	AG	AA	GG	AA	GG	AG	AG	GG	AA	GG	GG	AA	AG	AG	AA	AG	AA	AG	AA	AG	AG	AA	AG	GG	AG
rs3752	G/A	1a	897214	NA	NA	NA	NA	NA	NA	NA	GG	AG	AG	GG	GG	GG	AG	AG	AG	GG	AA	GG	GG	GG	AG	GG	AA	AG	AG	AG	AG	AA	AG	AA	AA	GG	AG	AG	GG	AG	AG	GG	GG	AG	GG	AG	AA	AG	AG
rs3843	T/C	1a	903368	NA	NA	NA	NA	NA	NA	NA	TT	TT	TT	TT	TT	TT	TT	TT	TT	TT	TT	TT	TT	TT	TT	TT	TT	TT	TT	TT	TT	TT	TT	TT	TT	TT	TT	TT	TT	TT	TT	TT	TT	TT	TT	TT	TT	TT	TT
rs3962	T/G	1a	932469	NA	NA	NA	NA	NA	NA	NA	GT	GT	GT	GT	GT	GG	GT	GT	GT	GG	GG	GT	GG	GT	GT	GG	GG	GT	GG	GG	GG	GG	GG	GG	GG	GT	GT	GT	GT	GG	GG	GT	GT	GT	GT	GG	GG	GT	GT
rs3976	T/C	1a	932802	NA	NA	NA	NA	NA	NA	NA	TT	CT	CT	TT	TT	TT	CT	CT	CT	TT	CT	TT	CT	TT	CT	TT	CC	TT	CC	TT	CT	CT	CT	CT	CT	TT	TT	CT	TT	CT	TT	CT	TT	CT	CT	CT	CT	CT	CT
rs3989	A/G	1a	932982	NA	NA	NA	NA	NA	NA	NA	GG	AG	AG	AG	AG	AA	AG	AG	GG	AG	AG	AG	GG	AG	AG	AG	GG	AG	AG	AG	GG	GG	GG	GG	GG	AG	AG	AG	AG	GG	GG	AG	GG	AG	AG	GG	GG	AG	GG
rs4021	C/G	1a	935478	NA	NA	NA	NA	NA	NA	NA	CG	CG	CG	CC	CC	CC	CC	CG	CG	CG	CG	CC	CC	CC	CG	CG	CG	CG	GG	CG	CG	GG	CG	GG	GG	CC	CG	CG	CC	CC	CC	CG	CC	CC	CG	CG	GG	GG	GG
rs4033	A/G	1a	935569	NA	NA	NA	NA	NA	NA	NA	AG	AA	GG	AA	AA	AA	AG	AG	AG	AA	AA	AA	AG	AA	AG	AA	GG	AG	GG	AA	AG	GG	AG	GG	GG	AA	AG	AG	AA	AG	AA	AG	AA	AG	AG	AG	AG	GG	GG
rs4048	A/T	1a	935754	NA	NA	NA	NA	NA	NA	NA	AA	AT	AT	AT	AT	AA	AT	AT	AT	AA	AA	AA	AT	AA	AT	AT	AT	AA	TT	AT	AT	TT	AT	TT	AT	AA	AT	AA	AA	AT	AA	TT	AA	AT	AA	TT	TT	AT	TT
rs4064	A/C	1a	935937	NA	NA	NA	NA	NA	NA	NA	AA	AC	AC	AC	AA	AA	AA	AC	AC	AA	AA	AA	AC	AC	AC	AA	CC	AC	CC	AC	AA	AC	CC	AC	CC	AA	AA	AC	AA	AC	AA	AC	AC	CC	AC	AC	CC	CC	CC
rs4096	T/C	1a	953789	NA	NA	NA	NA	NA	NA	NA	TT	CT	CT	TT	CT	TT	CT	CT	CT	TT	CT	TT	CT	TT	CT	TT	CC	CT	CC	CT	CT	CC	TT	CC	CT	TT	CT	CT	CT	TT	TT	CT	TT	CT	CT	CT	CC	CC	CC
rs4151	C/A	1a	957084	NA	NA	NA	NA	NA	NA	NA	CC	AC	AC	AA	CC	CC	AC	AC	CC	CC	AC	AC	CC	CC	CC	AC	CC	AC	CC	AC	CC	CC	AC	CC	CC	AC	AA	AC	AC	CC	AC	CC	CC	AA	CC	CC	CC	CC	CC
rs4163	A/C	1a	966872	NA	NA	NA	NA	NA	NA	NA	AA	AC	AC	AA	AA	AA	AC	AC	AC	AA	AC	AA	AC	AA	AC	AA	CC	AC	CC	AC	AC	CC	AA	CC	AC	AA	AC	AC	AA	AC	AA	AC	AA	AC	AC	AC	CC	CC	CC
rs4165	T/G	1a	966943	NA	NA	NA	NA	NA	NA	NA	TT	GT	GT	TT	TT	TT	GT	GT	GT	TT	GT	TT	GT	TT	GT	TT	GG	GT	GG	GT	GT	GG	TT	GG	GG	TT	GT	GT	TT	GT	TT	GT	TT	GT	GT	GT	GG	GG	GG
rs4170	A/G	1a	967041	NA	NA	NA	NA	NA	NA	NA	AA	AG	AG	AA	AA	AA	AG	AG	AG	AA	AG	AA	AG	AA	AG	AA	GG	AG	AG	AG	AG	GG	AA	AG	AG	AA	AG	AG	AA	AG	AA	AG	AA	AG	AG	AG	GG	GG	GG
rs4227	T/C	1a	969238	NA	NA	NA	NA	NA	NA	NA	TT	CT	CT	TT	TT	CT	CC	CT	CT	TT	CT	TT	CT	TT	CT	TT	CT	CT	CC	CT	CC	CC	TT	TT	CT	TT	CT	CT	CT	CT	TT	CC	TT	CT	CT	CT	CC	CT	CT
rs4243	G/A	1a	969833	NA	NA	NA	NA	NA	NA	NA	AG	AG	AG	AG	AG	AG	AG	AG	GG	AG	AG	AG	GG	GG	AG	AG	GG	AG	GG	AG	GG	GG	AG	GG	GG	AG	AG	AG	AG	GG	AG	AG	AG	AG	AG	GG	GG	GG	GG
rs4257	A/T	1a	970086	NA	NA	NA	NA	NA	NA	NA	AA	AT	AA	AT	AA	AA	AT	AT	AT	AA	AT	AA	AT	AT	AT	AA	AA	AT	TT	AT	AA	AT	AA	AT	AT	AA	AT	AA	AA	AT	AA	AT	AA	AT	AA	AT	TT	TT	TT
rs4300	T/C	1a	981853	NA	NA	NA	NA	NA	NA	NA	CT	TT	TT	CT	TT	CT	TT	TT	TT	CT	TT	CT	TT	CT	TT	TT	TT	TT	TT	TT	CT	TT	CT	TT	TT	CT	TT	TT	CT	CT	CT	TT	TT	TT	TT	CT	TT	TT	TT
rs4323	A/G	1a	982516	NA	NA	NA	NA	NA	NA	NA	AA	AA	AA	AA	AA	AA	AG	AG	AG	AA	AG	AA	AG	AG	AG	AA	GG	AG	AG	AG	AG	AA	AA	GG	AG	AA	AA	AG	AA	AA	AA	AA	AA	AG	AG	AA	GG	GG	AG
rs4439	T/C	1a	985717	NA	NA	NA	NA	NA	NA	NA	TT	TT	TT	TT	TT	TT	TT	TT	TT	TT	TT	TT	TT	TT	TT	TT	TT	TT	TT	TT	TT	TT	TT	TT	TT	TT	TT	TT	TT	TT	TT	TT	TT	TT	TT	TT	TT	TT	TT
rs4495	A/G	1a	987020	NA	NA	NA	NA	NA	NA	NA	AG	AA	AA	AG	AA	AG	AA	AA	AG	AG	AA	AG	AG	AG	AA	AG	AA	AA	AG	AA	AG	AA	AG	AA	AA	AG	AA	AA	AG	AA	AA	AA	AG	AA	AA	AG	AA	AA	AA
rs4582	T/A	1a	1012697	NA	NA	NA	NA	NA	NA	NA	TT	TT	TT	TT	TT	TT	TT	TT	TT	TT	TT	TT	TT	TT	TT	TT	TT	TT	TT	TT	TT	TT	TT	TT	TT	TT	TT	TT	TT	TT	TT	TT	TT	TT	TT	TT	TT	TT	TT
rs4583	T/A	1a	1012698	NA	NA	NA	NA	NA	NA	NA	TT	TT	TT	TT	TT	TT	TT	TT	TT	TT	TT	TT	TT	TT	TT	TT	TT	TT	TT	TT	TT	TT	TT	TT	TT	TT	TT	TT	TT	TT	TT	TT	TT	TT	TT	TT	TT	TT	TT
rs4610	C/T	1a	1013445	NA	NA	NA	NA	NA	NA	NA	CT	CC	CT	CT	CT	CT	CT	CC	CT	CT	CT	CT	CC	CC	CC	CT	CC	CT	CC	TT	CC	CC	CT	CC	CC	CC	CT	CT	CT	CC	CT	CT	CT	CT	CT	CC	CC	CT	CC
rs4803	A/G	1a	1034770	NA	NA	NA	NA	NA	NA	NA	AG	AA	AA	AG	AG	AG	AA	AG	AG	AG	AA	AG	AG	AG	AA	AG	AA	AA	AG	AA	AG	AA	AG	AA	AA	AG	AA	AA	AA	AG	AG	AA	AA	AA	AA	AG	AA	AA	AA
rs4821	A/C	1a	1035245	NA	NA	NA	NA	NA	NA	NA	AA	AC	AC	AA	AA	AA	AC	AC	AC	AA	AC	AA	AC	AA	AC	AA	AC	AA	CC	AC	AC	CC	AA	AC	AC	AA	AC	AC	AA	AC	AC	AC	AA	AC	AC	AC	CC	CC	CC
rs4835	T/A	1a	1035566	NA	NA	NA	NA	NA	NA	NA	AT	AT	AT	AT	AT	AA	AT	AT	AA	TT	AT	AT	AA	AT	AT	AT	AA	AT	AA	AT	AA	AA	AT	AA	AA	TT	AT	AT	AT	AA	AT	AT	AT	AT	AA	AA	AT	AA	AT
rs4836	T/C	1a	1035624	NA	NA	NA	NA	NA	NA	NA	CC	CT	CC	CC	CT	TT	CT	CT	TT	CC	CT	CC	TT	CT	CC	CT	TT	CT	TT	CT	TT	TT	CT	TT	TT	CC	CT	CC	CT	TT	CC	CT	CT	CT	TT	TT	CT	TT	CT
rs4846	C/T	1a	1035738	NA	NA	NA	NA	NA	NA	NA	CT	CC	CC	CT	CT	CT	CC	CT	TT	CT	CC	CC	CT	CT	CC	CT	CC	CC	CC	CT	TT	CT	CT	CT	CT	CC	CC	CC	TT	CT	CC	CC	CT	CC	CC	TT	CT	CT	CT
rs4847	T/C	1a	1035752	NA	NA	NA	NA	NA	NA	NA	CT	CC	CC	CT	CT	CC	CC	CT	TT	CT	CC	CC	CT	CT	CC	CT	CC	CC	CT	CT	TT	CC	CC	CC	TT	CT	CC	CT	CT	CT	CC	CC	CT	CC	CC	TT	CC	CC	CC
rs4849	C/A	1a	1035866	NA	NA	NA	NA	NA	NA	NA	AC	AC	AC	AC	AC	AC	AC	AA	AA	CC	AC	AA	AA	AC	AC	AC	AA	AC	AA	AC	AA	AC	CC	AA	AA	AC	AC	AC	AC	AA	AC	AC	AC	AC	AC	AA	AA	AA	AA
rs4862	G/A	1a	1036344	NA	NA	NA	NA	NA	NA	NA	GG	GG	GG	GG	GG	GG	AG	AG	GG	GG	AG	GG	AG	GG	AG	GG	GG	AG	AG	GG	GG	AG	GG	AG	AG	GG	GG	AG	GG	AA	GG	GG	GG	AG	GG	GG	GG	AA	AG
rs4870	C/A	1a	1036403	NA	NA	NA	NA	NA	NA	NA	AC	CC	CC	AC	AC	AC	CC	AC	AC	AC	CC	CC	AC	CC	CC	AC	CC	CC	AC	CC	AA	CC	AC	CC	CC	AC	CC	CC	CC	CC	AC	CC	AC	CC	CC	AA	CC	CC	CC
rs4884	G/T	1a	1036509	NA	NA	NA	NA	NA	NA	NA	GG	GT	TT	GG	GT	GT	TT	GG	TT	GG	GG	TT	GT	GT	GT	GT	TT	GG	TT	GT	TT	TT	TT	TT	GT	GT	GT	GG	GT	TT	GG	GT	GG	GG	GT	TT	GT	TT	TT
rs4905	T/G	1a	1036732	NA	NA	NA	NA	NA	NA	NA	GT	TT	TT	GT	GT	GT	TT	GT	GT	GT	TT	GT	GT	GT	TT	GT	TT	TT	TT	TT	GT	TT	GT	TT	TT	GT	TT	TT	GT	GT	GT	TT	GT	TT	TT	GT	TT	TT	TT
rs4936	G/A	1a	1037223	NA	NA	NA	NA	NA	NA	NA	GG	AA	AA	AG	AG	AG	AA	AG	GG	GG	AA	AG	AG	AG	AA	AG	AA	AA	AA	AA	AG	AA	AG	AA	AA	AG	AA	AA	AG	AG	AG	AA	AG	AA	AA	AG	AA	AA	AA
rs4942	G/C	1a	1040563	NA	NA	NA	NA	NA	NA	NA	GG	CG	CG	GG	GG	GG	CG	GG	CG	GG	CG	GG	CG	GG	CG	GG	CG	CG	CG	CG	CG	CC	CG	CC	CC	GG	CG	CG	GG	CG	GG	CG	GG	CG	CG	CG	CC	CC	CC
rs4950	G/C	1a	1040613	NA	NA	NA	NA	NA	NA	NA	GG	GG	GG	GG	GG	GG	GG	GG	GG	GG	GG	GG	GG	GG	GG	GG	GG	GG	GG	GG	GG	GG	GG	GG	GG	GG	GG	GG	GG	GG	GG	GG	GG	GG	GG	GG	GG	GG	GG
rs4957	C/T	1a	1040698	NA	NA	NA	NA	NA	NA	NA	CT	TT	TT	CT	CT	CT	TT	CT	CT	CT	TT	CT	CT	CT	TT	CT	TT	TT	TT	TT	CT	TT	CT	TT	TT	CT	TT	TT	CT	CT	CT	TT	CT	TT	TT	CT	TT	TT	TT
rs5206	T/C	1a	1075828	NA	NA	NA	NA	NA	NA	NA	CT	CT	CT	TT	CT	CT	CT	CT	CC	CT	CT	CT	CC	CT	CT	CT	CC	CT	CC	CT	CC	CC	CT	CC	CT	CT	CC	CT	CC	CC	CT	CT	CT	CT	CT	CC	CC	CT	CC
rs5289	A/C	1a	1094313	NA	NA	NA	NA	NA	NA	NA	AA	AC	AA	AA	AA	AC	AC	AA	AC	AC	AC	AA	AC	AA	AC	AA	AC	AC	CC	CC	AC	AA	AA	AC	AC	AA	CC	AC	AA	AA	AA	CC	AA	AC	CC	AA	AC	AC	CC
rs5304	A/T	1a	1094452	NA	NA	NA	NA	NA	NA	NA	AA	AA	AA	AA	AA	AA	AA	AA	AA	AA	AA	AA	AA	AA	AA	AA	AA	AA	AA	AA	AA	AA	AA	AA	AA	AA	AA	AA	AA	AA	AA	AA	AA	AA	AA	AA	AA	AA	AA
rs5313	G/C	1a	1094509	NA	NA	NA	NA	NA	NA	NA	GG	CG	CG	GG	CG	GG	CG	GG	CG	GG	CG	GG	CG	GG	CG	CG	CC	CG	CC	CG	CG	CC	GG	CC	CG	GG	CC	CG	GG	CG	GG	CC	GG	CG	CC	CG	CC	CG	CC
rs5319	A/G	1a	1094588	NA	NA	NA	NA	NA	NA	NA	AA	AA	AA	AA	AA	AA	AA	AA	AA	AA	AA	AA	AA	AA	AA	AA	AA	AA	AA	AA	AA	AA	AA	AA	AA	AA	AA	AA	AA	AA	AA	AA	AA	AA	AA	AA	AA	AA	AA
rs5339	T/C	1a	1095356	NA	NA	NA	NA	NA	NA	NA	TT	TT	TT	CT	TT	CT	TT	TT	CT	CT	TT	CT	CT	CT	TT	CT	TT	TT	TT	TT	TT	TT	CT	TT	CT	CT	TT	TT	CT	CT	CT	TT	CT	CT	TT	TT	TT	TT	TT
rs5385	T/C	1a	1100261	NA	NA	NA	NA	NA	NA	NA	TT	CT	TT	TT	TT	TT	CT	TT	CT	TT	CT	TT	CT	CT	CT	TT	CT	CT	CC	CT	CT	CC	TT	CC	CC	CT	CC	CT	TT	CC	TT	CT	TT	CT	CT	CT	CC	CT	CC
rs5417	C/G	1a	1101783	NA	NA	NA	NA	NA	NA	NA	CC	CC	CG	CC	CC	CG	CG	CC	CC	CC	CG	CG	GG	CC	CG	CC	GG	CG	GG	CC	CG	GG	CC	GG	GG	CC	GG	CG	CC	CG	CC	CG	CC	CC	CC	CG	CG	GG	CG
rs5431	A/G	1a	1101970	NA	NA	NA	NA	NA	NA	NA	AG	AG	AG	AA	AG	AA	AG	AA	AG	AA	AG	AA	AA	AA	AG	AA	AG	AG	GG	AG	AG	GG	AA	GG	AG	AA	AG	AG	AA	AG	AA	AG	AA	AG	AA	AG	AG	GG	AG
rs5534	T/C	1a	1117391	NA	NA	NA	NA	NA	NA	NA	CT	TT	TT	CT	CT	CT	CT	CT	TT	CT	TT	CT	TT	TT	CC	TT	CT	CC	TT	CT	CT	TT	TT	TT	TT	CT	CT	CT	TT	TT	CT	CT	TT	CT	CT	TT	TT	CT	TT
rs5580	G/T	1a	1118143	NA	NA	NA	NA	NA	NA	NA	TT	GT	GT	GT	GT	GG	TT	GT	TT	GT	GT	GT	TT	GT	GT	GT	TT	GT	TT	GT	TT	TT	GT	TT	GT	GT	GT	GT	GT	GT	GT	GT	TT	GT	GT	TT	TT	GT	TT
rs5630	T/C	1a	1130279	NA	NA	NA	NA	NA	NA	NA	TT	CT	TT	TT	TT	TT	CT	TT	CT	TT	CT	CT	TT	TT	TT	TT	CC	CC	CT	TT	CT	CT	TT	CC	CT	TT	CC	CT	CT	CT	TT	TT	TT	CC	CC	CT	CC	CC	CT
rs5683	G/C	1a	1147001	NA	NA	NA	NA	NA	NA	NA	GG	CG	CG	GG	GG	CG	CG	GG	CG	GG	CG	GG	CG	GG	CG	CG	CC	CG	CC	CG	CG	CC	GG	CC	CC	GG	CG	CG	CG	CG	GG	CG	GG	CG	CG	GG	CC	CG	CC
rs5686	C/G	1a	1147020	NA	NA	NA	NA	NA	NA	NA	CC	CC	CC	CC	CC	CC	CC	CC	CC	CG	CC	CG	CC	CC	CC	CC	CC	CC	CC	CG	CC	CC	CC	CC	CC	CC	CC	CC	CC	CC	CG	CC	CC	CC	CC	CC	CC	CC	CC
rs5708	G/A	1a	1147444	NA	NA	NA	NA	NA	NA	NA	AG	AA	AA	AG	AG	AG	AA	AG	AG	AG	AG	AA	AG	GG	AA	AG	AA	AA	AA	AA	AA	AG	GG	AA	AA	GG	AA	AA	GG	AA	GG	AA	GG	AA	AA	AA	AA	AA	AA
rs5721	A/C	1a	1147530	NA	NA	NA	NA	NA	NA	NA	AA	AC	AC	AA	AA	AA	AC	AA	AC	AA	AC	AA	AC	AA	AC	AA	CC	AC	AC	AC	AC	CC	AA	CC	CC	AA	AC	AC	AA	AC	AA	AA	AA	AC	AC	AC	CC	CC	CC
rs5725	A/C	1a	1147575	NA	NA	NA	NA	NA	NA	NA	AA	AA	AC	AA	AA	AA	AC	AA	AC	AA	AC	AA	AC	AA	AC	AA	AC	AC	AC	AA	AC	CC	AA	AC	CC	AA	AC	AC	AA	AA	AA	AA	AA	AC	AC	AC	CC	AC	CC
rs5771	C/T	1a	1186954	NA	NA	NA	NA	NA	NA	NA	CT	TT	TT	TT	CT	CT	TT	TT	CT	CT	TT	CT	TT	TT	TT	CT	TT	TT	CT	TT	CT	TT	CT	TT	TT	TT	TT	TT	TT	TT	CT	TT	TT	TT	TT	CT	CT	TT	TT
rs5772	C/T	1a	1186957	NA	NA	NA	NA	NA	NA	NA	CT	CT	CT	CC	CT	CC	TT	CT	CT	CT	CT	CT	CT	CT	CT	CT	CT	CT	CT	CT	CT	TT	CC	CT	CT	CC	TT	CT	CT	TT	CC	CT	CC	CT	CT	CT	CT	TT	TT
rs5785	T/C	1a	1188648	NA	NA	NA	NA	NA	NA	NA	CT	CT	TT	TT	TT	TT	TT	CT	CT	TT	TT	TT	CT	CC	TT	TT	CT	TT	TT	CT	CT	TT	CT	TT	TT	TT	TT	CT	TT	TT	TT	TT	CT	TT	TT	CT	TT	TT	TT
rs5804	C/T	1a	1189088	NA	NA	NA	NA	NA	NA	NA	CT	TT	TT	CT	CT	CT	TT	CT	CT	CT	TT	CT	CT	CC	TT	CT	TT	TT	CT	TT	CT	TT	CT	TT	TT	CT	TT	TT	CT	CT	CT	TT	CT	TT	TT	CT	TT	TT	TT
rs5816	T/A	1a	1189270	NA	NA	NA	NA	NA	NA	NA	AT	TT	TT	AA	AT	AT	TT	AT	AA	AT	TT	AA	AA	AA	TT	AT	TT	TT	TT	TT	AT	TT	AT	TT	AT	AA	TT	TT	AT	AA	AT	AT	AT	TT	TT	AT	TT	TT	TT
rs5929	G/A	1a	1198117	NA	NA	NA	NA	NA	NA	NA	GG	AG	AG	GG	GG	GG	AG	GG	AA	GG	AG	GG	AG	GG	AG	GG	AG	AG	AA	AG	AG	AG	GG	AA	AG	AG	AA	AG	GG	AG	GG	AG	GG	AG	AG	AG	AA	AA	AG
rs5939	A/G	1a	1198258	NA	NA	NA	NA	NA	NA	NA	AA	AG	AG	AA	AA	AA	AG	AA	AG	AA	AG	AA	AG	AG	AG	AA	GG	AG	GG	AG	AG	GG	AA	GG	AG	AA	GG	AG	AA	AG	AA	AG	AA	AG	AG	AG	GG	GG	GG
rs6009	C/A	1a	1203876	NA	NA	NA	NA	NA	NA	NA	CC	AC	AC	CC	AC	CC	AC	CC	AC	CC	AC	CC	AC	CC	AC	CC	AA	AC	AA	AC	AC	AA	CC	AA	AC	CC	AC	AC	CC	AC	CC	AC	CC	AC	AC	AC	AA	AA	AA
rs6045	T/A	1a	1204703	NA	NA	NA	NA	NA	NA	NA	TT	AT	AT	TT	TT	TT	TT	TT	TT	AT	AT	TT	AT	TT	TT	AT	AT	AT	AT	AT	TT	AT	TT	AT	AT	TT	AT	AT	TT	AT	TT	AT	TT	TT	TT	TT	AT	AT	AT
rs6137	T/C	1a	1211673	NA	NA	NA	NA	NA	NA	NA	CT	CC	CT	CC	CT	CT	CC	CC	CC	CT	CC	CT	CC	CT	CC	CT	CC	CC	CC	CT	CC	CC	CT	CC	CC	CC	CT	CC	CT	CC	CC	CT	CC	CT	CT	CC	CC	CC	CC
rs6154	G/C	1a	1212370	NA	NA	NA	NA	NA	NA	NA	CG	GG	GG	CG	GG	CG	GG	CG	GG	GG	GG	CG	CG	GG	GG	GG	GG	GG	GG	GG	CG	GG	CG	GG	GG	GG	GG	GG	CG	CG	CG	GG	GG	GG	GG	CG	GG	GG	GG
rs6164	C/T	1a	1212550	NA	NA	NA	NA	NA	NA	NA	CT	CC	CC	CT	CT	CT	CC	CC	CC	CC	CC	CT	CT	CC	CC	CT	CC	CC	CC	CC	CT	CC	CT	CC	CC	CT	CC	CC	CC	CT	CT	CC	CT	CC	CC	CT	CC	CC	CC
rs6199	T/A	1a	1213156	NA	NA	NA	NA	NA	NA	NA	AT	AT	AT	AA	AT	AA	AT	AT	AA	AT	AT	AT	AA	TT	AT	AA	AA	TT	AA	AT	AA	AA	AA	AA	AA	AT	AA	AT	AA	AT	AT	AT	AT	AT	AA	AT	AA	AA	AA
rs6394	T/C	1a	1218218	NA	NA	NA	NA	NA	NA	NA	TT	TT	TT	CT	CC	CT	TT	CT	TT	CT	TT	TT	CT	TT	TT	TT	TT	TT	TT	TT	TT	TT	TT	TT	TT	TT	TT	TT	TT	CT	CT	TT	TT	TT	TT	CT	TT	TT	TT
rs6466	A/C	1a	1242232	NA	NA	NA	NA	NA	NA	NA	AA	AA	AA	AA	AA	AA	AA	AA	AA	AA	AA	AA	AA	AA	AA	AA	AA	AA	AA	AA	AA	AA	AA	AA	AA	AA	AA	AA	AA	AA	AA	AA	AA	AA	AA	AA	AA	AA	AA
rs6496	A/G	1a	1276751	NA	NA	NA	NA	NA	NA	NA	AA	AA	AG	AA	AA	AA	AG	AA	AG	AA	AG	AA	AA	AA	AG	AG	AG	AG	AG	AG	AG	AG	AA	GG	AG	AA	GG	AA	AA	AA	AA	AA	AA	AA	AA	AG	AG	AG	AG
rs6507	A/G	1a	1276910	NA	NA	NA	NA	NA	NA	NA	AG	AG	AG	AA	AA	AA	AG	AA	AG	AA	AG	AA	AG	AA	AG	AA	GG	AG	AG	AG	AG	GG	AA	GG	AG	AA	AG	AA	AG	AG	AA	AG	AA	AG	AA	AG	AG	GG	GG
rs6534	T/C	1a	1277200	NA	NA	NA	NA	NA	NA	NA	TT	TT	TT	TT	TT	TT	TT	TT	CT	TT	CT	TT	TT	TT	TT	TT	CT	CT	CT	TT	TT	CT	TT	CT	CT	TT	CT	TT	TT	CT	TT	CT	TT	CT	TT	CT	CT	CT	CT
rs6562	C/T	1a	1301735	NA	NA	NA	NA	NA	NA	NA	CC	CT	CT	CC	CC	CC	CT	CC	CT	CC	CT	CC	CT	CC	CT	CC	TT	CT	CT	CT	CT	CT	CT	TT	TT	CC	TT	CT	CC	CC	CC	CT	CC	CT	CT	CT	TT	TT	TT
rs6589	T/C	1a	1302208	NA	NA	NA	NA	NA	NA	NA	TT	CT	CT	TT	TT	TT	CT	TT	CT	TT	TT	TT	CT	TT	CT	TT	CC	CT	CT	CT	CT	CT	TT	CC	CT	TT	CT	CT	TT	CT	TT	TT	TT	CT	CT	CT	CC	CC	CT
rs6611	T/C	1a	1302529	NA	NA	NA	NA	NA	NA	NA	CC	CT	CT	CC	CC	CC	CT	CC	CT	CC	CT	CT	CT	CC	CT	CC	TT	CT	CT	CT	CT	TT	CC	CT	TT	CC	TT	CT	CT	CT	CC	CT	CC	CT	CT	CT	TT	TT	TT
rs6690	T/C	1a	1308194	NA	NA	NA	NA	NA	NA	NA	CT	CT	CT	CT	CC	CT	CC	CT	CC	CT	CT	CT	CC	CT	CT	CT	CT	CT	CC	CC	CC	CC	CT	CC	CT	CT	CC	CT	TT	CC	CC	CT	TT	CC	CT	CC	CC	CT	CC
rs6693	A/C	1a	1308221	NA	NA	NA	NA	NA	NA	NA	AA	AA	AA	AA	AA	AA	AA	AA	AA	AA	AA	AA	AA	AA	AA	AA	AA	AA	AA	AA	AA	AA	AA	AA	AA	AA	AA	AA	AA	AA	AA	AA	AA	AA	AA	AA	AA	AA	AA
rs6937	C/T	1a	1714662	NA	NA	NA	NA	NA	NA	NA	CT	TT	TT	CT	CT	CT	TT	CT	CT	CT	TT	CT	CT	CT	TT	CT	TT	TT	TT	TT	CT	TT	CT	TT	TT	CT	TT	TT	CT	CT	TT	TT	CT	TT	TT	CT	TT	TT	TT
rs6954	C/A	1a	1716176	NA	NA	NA	NA	NA	NA	NA	CC	CC	AC	CC	AC	AC	CC	CC	CC	CC	AC	CC	CC	CC	AC	AC	CC	AC	CC	CC	CC	AC	CC	CC	AC	AC	CC	CC	AC	CC	AC	AC	AC	AC	AC	CC	CC	CC	CC
rs6964	A/T	1a	1716334	NA	NA	NA	NA	NA	NA	NA	AT	AT	AA	AT	TT	AT	TT	AT	AA	AT	AT	AT	AA	TT	TT	AT	AA	AT	AT	AT	AT	AA	AT	AA	AT	TT	AT	TT	AT	AT	AT	TT	AT	AT	AT	AA	AA	AA	TT
rs6976	A/G	1a	1716517	NA	NA	NA	NA	NA	NA	NA	GG	GG	AA	AG	GG	GG	GG	AG	AA	AG	AG	AG	AG	GG	AG	GG	AG	AG	AG	AG	AA	AA	AG	AA	AA	AG	AA	GG	AG	AG	AG	AG	AG	GG	AG	AG	AA	AA	AG
rs6985	G/A	1a	1716980	NA	NA	NA	NA	NA	NA	NA	GG	AG	GG	GG	GG	GG	GG	GG	AG	GG	GG	GG	AG	GG	AG	GG	AG	GG	AA	AG	AG	AG	GG	AA	AG	GG	AA	AG	GG	AA	GG	AG	GG	AG	AG	AG	AG	AA	AG
rs7005	A/G	1a	1717890	NA	NA	NA	NA	NA	NA	NA	AG	AG	AA	AG	AG	AG	AG	AG	AA	AG	AG	AG	AA	AG	AG	AG	AA	AG	AA	GG	AA	AA	AG	AA	AA	AG	AA	AG	AA	AA	AG	AA	AG	AG	AA	AA	AA	AA	AA
rs7033	T/G	1a	1767842	NA	NA	NA	NA	NA	NA	NA	GT	GG	GT	GT	GT	GT	GT	GT	TT	GT	TT	GT	TT	GT	GT	GT	TT	GT	TT	TT	TT	TT	GT	TT	TT	GT	TT	GT	GT	TT	GT	GT	TT	GT	GT	TT	GT	TT	TT
rs7104	T/C	1a	1771390	NA	NA	NA	NA	NA	NA	NA	TT	TT	TT	CT	TT	TT	TT	TT	CT	CT	TT	TT	CT	CT	TT	TT	TT	TT	TT	TT	TT	TT	CT	TT	CT	CT	TT	TT	TT	TT	TT	TT	CT	TT	TT	CT	TT	TT	TT
rs7158	G/C	1a	1774890	NA	NA	NA	NA	NA	NA	NA	CG	CG	CG	CG	CG	GG	CG	CG	CC	CG	CG	CG	CC	CC	CG	CG	CC	CG	CC	CG	CC	CC	CG	CC	CC	CG	CC	CG	GG	CC	CG	CC	CC	CC	CG	CC	CC	CC	CC
rs7242	T/G	1a	1778328	NA	NA	NA	NA	NA	NA	NA	GT	GG	GT	GG	GT	GT	GG	GT	GG	GT	GT	GT	GG	GT	GT	GT	GT	GT	GG	GT	GG	GT	GT	GG	GT	GG	GT	GT	GT	GT	GT	GT	GT	GT	GT	GG	GG	GG	GG
rs7258	C/T	1a	1786562	NA	NA	NA	NA	NA	NA	NA	CC	CC	CC	CT	CC	CT	CC	TT	TT	CT	CC	CC	CT	CT	CC	CT	CT	CC	CC	CT	CT	CC	CC	CC	CT	CT	CC	CT	CC	CC	CT	CC	CT	CC	CC	CT	CC	CC	CC
rs7362	T/A	1a	1805874	NA	NA	NA	NA	NA	NA	NA	TT	TT	TT	TT	TT	TT	TT	TT	TT	TT	TT	TT	TT	TT	TT	TT	TT	TT	TT	TT	TT	TT	TT	TT	TT	TT	TT	TT	TT	TT	TT	TT	TT	TT	TT	TT	TT	TT	TT
rs7373	T/C	1a	1806027	NA	NA	NA	NA	NA	NA	NA	CC	TT	CT	TT	CT	CT	TT	TT	CT	CT	TT	CT	TT	TT	TT	CC	TT	TT	TT	TT	CC	TT	CT	TT	TT	CT	TT	TT	CC	CT	CT	TT	TT	TT	TT	CT	TT	TT	TT
rs7393	T/A	1a	1806268	NA	NA	NA	NA	NA	NA	NA	AT	AT	AT	AT	AT	AA	AT	AA	AA	AT	AT	AT	AT	AA	AA	AT	AA	AT	AA	AT	AA	AA	AT	AA	AA	TT	AT	AT	AT	AA	AT	AT	AT	AT	TT	AA	AA	AA	AA
rs7400	A/G	1a	1806352	NA	NA	NA	NA	NA	NA	NA	AA	AG	AG	AA	AA	AA	AG	AA	AG	AA	AA	AA	AG	AG	AG	AA	GG	GG	GG	AA	AG	GG	AG	GG	AG	AA	GG	AG	AA	AG	AA	AG	AA	AG	AA	AG	AG	AG	GG
rs7415	C/T	1a	1806597	NA	NA	NA	NA	NA	NA	NA	CC	CC	CC	CC	CC	CC	CC	CC	CT	CC	CT	CC	CC	CC	CT	CC	TT	TT	CT	TT	TT	CT	CC	TT	CT	CC	TT	CT	CC	CC	CC	CT	CC	CC	TT	CT	TT	CT	CT
rs7491	T/C	1a	1823817	NA	NA	NA	NA	NA	NA	NA	TT	CT	CT	TT	TT	TT	CT	TT	CT	TT	CT	TT	CT	TT	CT	TT	CC	CT	CT	CT	CT	CC	CT	CC	CT	TT	CC	CT	TT	CT	TT	CT	TT	CT	CT	CT	CC	CC	CC
rs7665	G/T	1a	1973373	NA	NA	NA	NA	NA	NA	NA	GT	GG	GG	GT	GT	GT	GG	GT	GT	GT	GG	GT	GT	GT	GG	GT	GG	GG	GG	GG	GT	GG	GT	GG	GT	GT	GG	GG	GT	GG	GT	GG	GG	GG	GG	GT	GG	GT	GG
rs7690	G/T	1a	1973852	NA	NA	NA	NA	NA	NA	NA	GG	GG	GG	GG	GG	GG	GG	GG	GG	GG	GG	GG	GG	GG	GG	GG	GG	GG	GG	GG	GG	GG	GG	GG	GG	GG	GG	GG	GG	GG	GG	GG	GG	GG	GG	GG	GG	GG	GG
rs7716	G/A	1a	1974422	NA	NA	NA	NA	NA	NA	NA	GG	GG	GG	GG	GG	GG	GG	GG	GG	GG	GG	GG	GG	GG	GG	GG	GG	GG	GG	GG	GG	GG	GG	GG	GG	GG	GG	GG	GG	GG	GG	GG	GG	GG	GG	GG	GG	GG	GG
rs7746	T/A	1a	1985096	NA	NA	NA	NA	NA	NA	NA	AT	AA	AA	AT	AT	AT	AA	AT	AT	AT	AA	AT	AT	AT	AA	AT	AA	AA	AA	AA	AT	AA	AT	AA	AA	AT	AA	AA	AT	AT	AT	AA	AT	AA	AA	AT	AA	AA	AA
rs7851	T/C	1a	1993458	NA	NA	NA	NA	NA	NA	NA	CT	CT	CT	CT	CT	CT	CT	CT	CT	CT	CC	CT	CC	CT	CT	CT	CC	CT	CC	CT	CC	CC	CT	CC	CC	CT	CC	CT	CT	CC	CT	CT	CT	CT	CC	CC	CC	CC	CC
rs7870	G/T	1a	1993779	NA	NA	NA	NA	NA	NA	NA	GG	GG	GG	GG	GT	GG	GG	GT	GT	GT	GG	TT	GT	GT	GT	GT	GG	GG	GT	GG	GT	GG	GT	GG	GG	GT	GG	GG	GT	GG	GT	GG	GT	GG	GT	GG	GT	GG	GG
rs8000	A/G	1a	2001590	NA	NA	NA	NA	NA	NA	NA	GG	AG	AG	GG	GG	GG	AG	GG	AG	GG	GG	GG	AG	GG	AG	GG	AA	AG	AA	AG	AG	AA	GG	AA	AA	GG	AA	AG	GG	AG	GG	AG	GG	AG	GG	AG	AA	AA	AA
rs8028	T/C	1a	2002524	NA	NA	NA	NA	NA	NA	NA	CC	CT	CC	CC	CC	CC	CT	CC	TT	CC	CT	CC	CT	CC	CT	CC	CT	CC	CT	CC	CT	CT	CC	TT	CT	CC	CT	CC	CT	CT	CC	CC	CC	CC	CT	CC	CT	CT	CT
rs8069	G/A	1a	2003176	NA	NA	NA	NA	NA	NA	NA	GG	AG	AG	GG	GG	AG	GG	GG	AG	GG	AG	GG	AG	GG	AG	GG	AG	GG	AA	AG	AG	AA	GG	AA	AA	GG	AA	AG	GG	AG	AG	GG	GG	AG	AG	AG	AA	AA	AA
rs8110	A/G	1a	2010534	NA	NA	NA	NA	NA	NA	NA	AA	AG	AG	AA	AA	AA	AG	AA	AG	AA	AG	AA	AG	AG	AG	AA	GG	AA	GG	AG	AG	GG	AA	GG	GG	AA	GG	AG	AA	AG	AA	AG	AA	AG	AG	AG	AG	GG	GG
rs8117	G/A	1a	2010666	NA	NA	NA	NA	NA	NA	NA	GG	AG	AG	GG	GG	GG	AG	GG	AG	GG	AG	GG	AG	AG	AG	GG	AA	AG	AG	AG	AG	AA	GG	AA	AA	GG	AG	AG	GG	AG	GG	AG	GG	AG	AG	AG	AA	AA	AA
rs8121	T/C	1a	2010725	NA	NA	NA	NA	NA	NA	NA	TT	CT	CC	TT	CT	TT	CT	TT	CT	CT	CT	TT	CT	TT	CT	CT	CC	CT	CC	CT	CT	CC	TT	CC	CC	TT	CC	CT	TT	CT	TT	CT	TT	CT	CT	CT	CT	CC	CC
rs8130	G/A	1a	2010961	NA	NA	NA	NA	NA	NA	NA	GG	AG	AG	GG	GG	GG	AG	GG	AG	GG	AG	GG	AG	GG	AG	GG	AA	AG	AG	AG	AG	AA	GG	AA	AA	GG	AG	AG	GG	AG	GG	AG	GG	AG	AG	AG	AA	AA	AG
rs8182	A/G	1a	2030280	NA	NA	NA	NA	NA	NA	NA	AG	AG	AG	AG	AG	AG	AG	AG	AA	AA	AG	AA	AA	AG	AA	AG	AA	AG	AA	GG	AA	AA	AG	AA	AG	AG	AA	AA	AA	AA	AG	AG	AA	AG	AG	AA	AA	AA	AA
rs8337	A/T	1a	2063133	NA	NA	NA	NA	NA	NA	NA	AA	AA	AA	TT	AT	AA	AA	AT	AT	AA	AA	AT	AT	AA	AA	AT	AA	AA	AA	AA	AT	AA	AA	AA	AA	AT	AA	AA	AA	AT	AT	AA	AA	AA	AA	AA	AT	AA	AA
rs8383	C/T	1a	2063938	NA	NA	NA	NA	NA	NA	NA	CC	CT	CT	CC	CC	CC	CC	CC	CC	CC	CT	CC	CC	CC	CT	CC	TT	CT	TT	CC	CT	CT	CC	TT	CT	CC	TT	CC	CC	CT	CC	CC	CC	CT	CC	CC	CT	TT	TT
rs8482	A/G	1a	2077950	NA	NA	NA	NA	NA	NA	NA	AA	AG	AA	AA	AA	AA	AG	AA	AG	AA	AG	AA	AG	AA	AG	AA	AG	GG	GG	AG	AG	GG	AA	GG	GG	AA	AA	AG	AG	AG	AA	AG	AA	AG	AG	AG	AG	AG	GG
rs8486	A/C	1a	2077981	NA	NA	NA	NA	NA	NA	NA	AC	AC	CC	AC	AC	AC	AC	AC	AA	AC	AC	AC	AC	AC	AC	AC	AA	AA	AA	AC	AA	AA	AC	AA	AA	AC	AA	AC	AC	AC	AC	AC	AA	AC	AA	AC	AA	AA	AA
rs8492	T/A	1a	2078082	NA	NA	NA	NA	NA	NA	NA	AT	TT	TT	AT	TT	AT	TT	AT	AT	AT	TT	AT	AT	TT	TT	AT	TT	TT	AT	TT	AT	AT	TT	AT	TT	AT	AT	TT	TT	AT	AT	TT	AT	TT	TT	AT	TT	TT	TT
rs8554	C/T	1a	2083006	NA	NA	NA	NA	NA	NA	NA	CC	CT	CT	CC	CC	CC	CT	CC	CT	CC	CT	CC	CT	CT	CT	CC	CT	CT	CT	CT	CT	TT	CC	TT	TT	CC	TT	CT	CC	CT	CC	CT	CC	CT	CT	CT	TT	TT	TT
rs8699	C/A	1a	2098003	NA	NA	NA	NA	NA	NA	NA	CC	AC	AA	CC	CC	CC	AC	CC	AC	CC	AC	CC	AC	CC	AC	CC	AA	AC	AA	CC	AC	AA	CC	AA	AC	CC	AC	AC	CC	AC	CC	AC	CC	AC	CC	AC	AC	AA	AC
rs8789	T/G	1a	2117688	NA	NA	NA	NA	NA	NA	NA	GT	GT	GT	GT	GT	GT	GT	GT	GG	GT	GT	GT	GG	GT	GT	GT	GG	GT	GG	GT	GG	GG	GT	GG	GG	GT	GG	GT	GT	GG	GT	GT	GT	GT	GT	GG	GG	GG	GG
rs8796	T/C	1a	2127016	NA	NA	NA	NA	NA	NA	NA	TT	CT	CT	TT	TT	TT	CT	TT	CT	TT	CT	TT	CT	TT	CT	TT	CC	CT	CC	CT	CT	CC	TT	CC	CC	TT	CC	CT	TT	CT	TT	CT	TT	CT	CT	CC	CC	CC	CC
rs8898	C/T	1a	2128922	NA	NA	NA	NA	NA	NA	NA	CC	CT	CT	CC	CC	CC	CC	CC	CT	CC	CT	CC	CT	CC	CT	CC	CT	TT	CT	CT	TT	TT	CC	TT	CT	CC	TT	CT	CC	CT	CC	CC	CC	CT	CT	CT	CT	TT	CT
rs9185	C/T	1a	2167039	NA	NA	NA	NA	NA	NA	NA	CT	CC	CC	CT	CT	CT	CC	CC	TT	CT	CC	CT	CT	CT	CC	CT	CC	CC	CC	CC	CT	CC	CT	CC	CC	CT	CC	CT	CT	CT	CT	CC	CC	CC	CC	CT	CC	CC	CC
rs9346	A/G	1a	2174563	NA	NA	NA	NA	NA	NA	NA	AG	AG	AG	AA	AA	AG	AG	AA	AG	AA	AG	AA	AG	AA	AG	AA	GG	AG	AG	AG	AG	GG	AA	GG	GG	AA	AG	AG	AA	AA	AA	AG	AA	AG	AG	AG	GG	GG	GG
rs9495	T/C	1a	2213732	NA	NA	NA	NA	NA	NA	NA	CT	CC	CT	CT	CT	TT	CT	CC	CC	CT	CT	CT	CC	CT	CC	TT	CC	CT	CC	TT	CC	CC	CT	CC	CC	CT	CT	CC	CT	CC	CT	CT	CC	CT	CT	CC	CC	CC	CT
rs9496	C/T	1a	2213736	NA	NA	NA	NA	NA	NA	NA	CC	CC	CC	CT	CC	CC	CC	CT	CC	CC	CC	CC	CT	CC	CC	CC	CC	CC	CC	CC	CT	CC	CT	CC	CC	CT	CC	CC	CC	CC	CT	CC	CT	CC	CC	CT	CC	CC	CC
rs9508	C/T	1a	2213919	NA	NA	NA	NA	NA	NA	NA	CT	CC	CC	CT	CT	CT	CC	CT	CC	CC	CC	CC	CT	CT	CC	CT	CC	CC	CC	CC	CT	CC	CC	CC	CC	CC	CC	CC	CT	CT	CT	CC	CT	CC	CC	CT	CC	CC	CC
rs9537	A/G	1a	2214155	NA	NA	NA	NA	NA	NA	NA	AA	AG	AA	AG	AG	AG	AG	AG	GG	GG	GG	GG	GG	AG	AG	AG	GG	GG	GG	GG	GG	GG	AG	GG	GG	AA	AG	AG	GG	GG	AG	GG	AG	GG	AG	GG	GG	GG	GG
rs9632	T/A	1a	2216591	NA	NA	NA	NA	NA	NA	NA	TT	AT	AT	TT	TT	TT	AT	TT	TT	TT	AT	TT	AT	TT	AT	TT	AA	AT	AA	AT	AT	AA	TT	AA	AA	AT	AA	AT	TT	AT	TT	TT	TT	AT	AA	TT	AT	AA	AA
rs9685	A/C	1a	2219435	NA	NA	NA	NA	NA	NA	NA	AA	AC	AC	AA	AA	AA	AC	AA	AC	AA	AC	AA	AC	AA	AC	AA	CC	AC	CC	AC	AC	CC	AC	CC	CC	AA	CC	AC	AA	AC	AA	AC	AA	AC	AC	AA	CC	CC	CC
rs9730	A/G	1a	2220252	NA	NA	NA	NA	NA	NA	NA	AG	AG	AG	AA	AG	AG	AG	AG	GG	AG	AG	AG	GG	AA	AG	AG	GG	AG	GG	AG	GG	GG	AG	AG	GG	AA	GG	AG	AG	GG	AG	AG	AG	AG	AG	AG	GG	GG	GG
rs9741	A/G	1a	2220768	NA	NA	NA	NA	NA	NA	NA	AG	AG	AG	AG	AG	AG	AG	AA	AA	GG	AG	AA	AA	AG	AA	AG	AA	AG	AG	AG	AA	AG	GG	AG	AG	AA	AG	AG	AG	AA	AG	AG	AA	AA	AG	AG	AA	AA	AA
rs9762	C/A	1a	2284461	NA	NA	NA	NA	NA	NA	NA	CC	AC	AC	CC	AC	CC	CC	CC	CC	CC	AC	CC	CC	CC	AC	CC	AC	AC	CC	AC	CC	AA	CC	AA	AC	CC	AC	AC	CC	AC	CC	AC	CC	AC	CC	AC	AA	AA	AC
rs9822	G/A	1a	2286415	NA	NA	NA	NA	NA	NA	NA	GG	AA	AG	GG	AG	GG	AG	GG	GG	GG	AG	GG	AA	GG	GG	GG	GG	AG	AG	AG	AG	AA	GG	AA	AA	GG	AA	GG	GG	AA	GG	AG	GG	AG	AA	AG	AA	AG	AG
rs9833	G/A	1a	2286771	NA	NA	NA	NA	NA	NA	NA	GG	GG	AG	GG	GG	GG	GG	GG	GG	GG	AG	GG	GG	GG	GG	GG	AG	AG	AG	GG	GG	AA	GG	AG	AG	GG	AG	GG	GG	AG	GG	GG	GG	GG	AG	GG	AG	AG	AG
rs9910	T/C	1a	2289691	NA	NA	NA	NA	NA	NA	NA	CT	TT	CT	CT	CC	CC	CC	CC	CC	CC	CT	CC	CC	CT	CT	CT	CC	CT	CC	CC	CC	CC	TT	CC	CC	CT	CC	CT	CT	CC	CC	CT	CT	CT	CT	CC	CC	CC	CC
rs9943	T/C	1a	2291896	NA	NA	NA	NA	NA	NA	NA	CC	TT	TT	CT	CT	TT	TT	CT	CT	TT	TT	CT	TT	CT	TT	CT	TT	TT	TT	TT	CT	CT	CT	TT	TT	TT	TT	TT	CT	CT	CT	TT	CT	TT	TT	CT	CT	TT	TT
rs9981	G/C	1a	2292464	NA	NA	NA	NA	NA	NA	NA	CG	GG	GG	CG	CG	GG	GG	CG	CG	CG	GG	GG	CC	GG	GG	GG	GG	GG	GG	GG	GG	GG	CC	GG	GG	CG	GG	GG	CG	GG	CG	GG	CG	GG	GG	CG	GG	GG	GG
rs10223	A/C	1a	2328352	NA	NA	NA	NA	NA	NA	NA	AA	AA	AA	AA	AA	AA	AA	AA	AA	AA	AA	AA	AA	AA	AA	AA	AA	AA	AA	AA	AA	AA	AA	AA	AA	AA	AA	AA	AA	AA	AA	AA	AA	AA	AA	AA	AA	AA	AA
rs10375	T/A	1a	2340018	NA	NA	NA	NA	NA	NA	NA	TT	AT	TT	TT	TT	TT	AT	TT	TT	TT	TT	TT	AT	TT	TT	TT	AT	AT	AT	AT	TT	AT	TT	AT	AT	TT	AT	AT	TT	AT	TT	AT	TT	TT	TT	AT	AT	AA	AA
rs10405	A/G	1a	2340560	NA	NA	NA	NA	NA	NA	NA	AG	AG	AA	AG	AG	AA	AA	AG	AA	GG	AA	AG	AG	AG	GG	AG	AA	AG	AA	AG	AA	AA	AA	AA	AA	AG	AA	AG	GG	AA	AG	AG	AG	AG	AG	AA	AA	AA	AA
rs10464	T/C	1a	2341533	NA	NA	NA	NA	NA	NA	NA	TT	CT	CT	TT	TT	TT	CT	TT	CT	CT	TT	TT	CT	CT	CT	TT	CC	CT	CC	CT	CT	CC	CT	CC	CC	TT	CT	CT	TT	CT	TT	CT	TT	TT	TT	CT	CC	CC	CC
rs10475	C/G	1a	2341717	NA	NA	NA	NA	NA	NA	NA	CC	CG	CG	CC	CC	CG	CG	CG	CG	CC	CG	CC	CG	CC	CC	CC	CC	CG	CG	CG	CG	GG	CG	GG	GG	CC	CG	CG	CC	CC	CC	CG	CC	CG	CG	CG	GG	CG	GG
rs10564	C/T	1a	2362795	NA	NA	NA	NA	NA	NA	NA	CC	CT	CT	CC	CC	CC	CT	CC	CC	CC	CT	CC	CC	CC	CT	CC	CT	CT	TT	CT	CC	TT	CT	TT	TT	CC	CT	CT	CC	CT	CC	CT	CC	CT	CT	CT	TT	CT	TT
rs10596	A/T	1a	2364424	NA	NA	NA	NA	NA	NA	NA	AT	TT	TT	AT	AA	AT	TT	AT	AT	AA	TT	AT	AT	AT	TT	AA	TT	TT	TT	TT	AT	TT	AT	TT	TT	AT	TT	TT	AT	AT	AT	TT	AT	TT	TT	TT	TT	TT	TT
rs10613	T/A	1a	2364736	NA	NA	NA	NA	NA	NA	NA	TT	TT	TT	TT	TT	TT	TT	TT	TT	TT	TT	TT	TT	TT	TT	TT	TT	TT	TT	TT	TT	TT	TT	TT	TT	TT	TT	TT	TT	TT	TT	TT	TT	TT	TT	TT	TT	AT	TT
rs10686	A/G	1a	2371599	NA	NA	NA	NA	NA	NA	NA	AG	AA	AA	GG	GG	AA	AA	AG	AG	AG	AA	AA	AA	AG	AA	AG	AA	AA	AA	AG	AA	AG	AA	AA	AA	AG	AA	AA	AA	AA	AA	AA	AA	AA	AA	AG	AA	AA	AA
rs10834	G/A	1a	2422028	NA	NA	NA	NA	NA	NA	NA	GG	GG	GG	GG	GG	GG	GG	GG	GG	GG	GG	GG	GG	GG	GG	GG	GG	GG	GG	GG	GG	GG	GG	GG	GG	GG	GG	GG	GG	GG	GG	GG	GG	GG	GG	GG	GG	GG	GG
rs10957	C/T	1a	2463284	NA	NA	NA	NA	NA	NA	NA	TT	CT	CT	TT	TT	TT	TT	TT	TT	TT	CT	TT	CT	TT	CT	TT	CC	TT	CT	CT	CT	CC	TT	CC	CT	TT	CT	TT	TT	TT	TT	TT	TT	CT	CT	CT	CT	TT	CC
rs10986	G/A	1a	2463508	NA	NA	NA	NA	NA	NA	NA	AA	AG	AG	AA	AA	AA	AG	AA	AG	AA	AG	AA	AG	AA	AG	AG	GG	AG	GG	AG	AG	GG	AA	GG	AG	AA	AG	AG	AA	AG	AA	AG	AA	GG	AG	AG	GG	GG	GG
rs11006	T/A	1a	2463870	NA	NA	NA	NA	NA	NA	NA	TT	AA	AT	TT	TT	TT	AT	AT	AT	TT	TT	TT	AT	TT	AT	TT	AT	AT	AA	TT	AA	AT	TT	AA	AA	AT	AT	TT	TT	AT	AT	AT	TT	AA	TT	AT	AT	AA	TT
rs11017	T/C	1a	2464111	NA	NA	NA	NA	NA	NA	NA	TT	CT	CT	TT	TT	TT	CT	TT	CT	TT	CT	CT	CT	TT	CT	TT	CT	CT	CT	CT	CT	CT	TT	CT	CT	CT	CC	TT	TT	CT	TT	TT	TT	CT	CT	CT	CT	CC	CC
rs11048	T/G	1a	2464834	NA	NA	NA	NA	NA	NA	NA	TT	GT	GT	TT	TT	TT	GT	TT	GT	TT	GT	TT	GT	TT	GT	TT	GG	GT	GG	GT	GT	GG	TT	GG	GG	TT	GG	GT	TT	GT	TT	GT	TT	GT	GT	GT	GG	GG	GG
rs11093	C/T	1a	2475866	NA	NA	NA	NA	NA	NA	NA	CC	CT	CT	CC	CC	CC	CT	CC	CC	CC	CT	CC	CT	CC	CT	CT	TT	CT	TT	CT	CT	TT	CT	TT	TT	CC	CT	CT	CT	CT	CC	CT	CC	CT	CT	CT	TT	TT	CT
rs11112	T/A	1a	2477797	NA	NA	NA	NA	NA	NA	NA	TT	TT	AT	TT	TT	TT	AT	TT	TT	TT	TT	TT	TT	TT	TT	TT	AT	TT	AT	TT	TT	AT	TT	AT	AT	TT	AA	TT	TT	AT	TT	AT	TT	AT	AT	TT	AT	AT	AT
rs11146	C/T	1a	2478790	NA	NA	NA	NA	NA	NA	NA	CT	CT	CC	CC	TT	CT	CT	CT	CC	CT	CT	CT	CC	TT	CT	CT	CT	CT	CC	CC	CC	CC	CT	CC	CT	CT	CT	CT	CT	CC	CC	CT	CT	CT	CT	CC	CC	CC	CC
rs11180	A/G	1a	2493469	NA	NA	NA	NA	NA	NA	NA	AA	AA	AA	AA	AA	AA	AA	AA	AG	AA	AG	AA	AG	AA	AG	AA	GG	AA	GG	AA	AA	GG	AA	AG	GG	AA	AG	AG	AA	AG	AA	AA	AA	AA	AG	AG	AG	AG	GG
rs11247	A/G	1a	2606618	NA	NA	NA	NA	NA	NA	NA	AA	AA	AA	AA	AA	AA	AA	AA	AA	AA	AA	AA	AA	AA	AA	AA	AA	AA	AA	AA	AA	AA	AA	AA	AA	AA	AA	AA	AA	AA	AA	AA	AA	AA	AA	AA	AA	AA	AA
rs11314	C/T	1a	2622976	NA	NA	NA	NA	NA	NA	NA	CC	CC	CC	TT	CC	CT	CC	CT	CT	CC	CC	CT	CC	CT	CC	CT	CC	CC	CC	CC	CT	CC	CC	CC	CC	CT	CC	CC	CT	CT	CT	CC	CT	CC	CT	CC	CC	CC	CC
rs11330	C/T	1a	2623177	NA	NA	NA	NA	NA	NA	NA	TT	TT	CT	CT	CC	CT	CC	CT	TT	CT	CT	CT	TT	TT	CT	TT	TT	TT	TT	CT	TT	TT	CT	TT	TT	TT	CT	CT	CC	TT	CC	CT	CT	CT	CT	CT	TT	TT	CT
rs11342	G/A	1a	2623253	NA	NA	NA	NA	NA	NA	NA	AG	GG	GG	AG	AG	AG	GG	AA	AG	AG	GG	AG	AG	AG	GG	AG	GG	GG	GG	GG	AG	GG	GG	GG	GG	AG	GG	GG	GG	AG	AG	GG	AG	GG	GG	AG	GG	GG	GG
rs11415	A/G	1a	2624484	NA	NA	NA	NA	NA	NA	NA	AA	AG	AG	AA	AA	AA	AG	AA	AG	AA	AG	AA	AG	AA	AG	AG	GG	AG	AG	AG	AG	GG	AA	GG	AG	AA	GG	AG	AA	AG	AA	AG	AA	AG	AG	AG	AG	AG	GG
rs11419	T/G	1a	2624577	NA	NA	NA	NA	NA	NA	NA	GT	GT	TT	GG	GT	TT	GT	GT	TT	GT	GT	TT	TT	TT	TT	GT	TT	GT	TT	GT	TT	TT	GT	TT	TT	GT	TT	GT	GT	TT	TT	TT	GT	GT	TT	TT	TT	TT	TT
rs11462	T/A	1a	2628603	NA	NA	NA	NA	NA	NA	NA	TT	TT	TT	TT	TT	TT	TT	TT	TT	TT	TT	TT	TT	TT	TT	TT	TT	TT	TT	TT	TT	TT	TT	TT	TT	TT	TT	TT	TT	TT	TT	TT	TT	TT	TT	TT	TT	TT	TT
rs11482	T/G	1a	2629019	NA	NA	NA	NA	NA	NA	NA	TT	TT	TT	TT	TT	TT	TT	TT	TT	TT	TT	TT	TT	TT	TT	TT	TT	TT	TT	TT	TT	TT	TT	TT	TT	TT	TT	TT	TT	TT	TT	TT	TT	TT	TT	TT	TT	TT	TT
rs11702	G/A	1a	2639686	NA	NA	NA	NA	NA	NA	NA	GG	GG	GG	GG	GG	GG	GG	GG	GG	GG	GG	GG	GG	GG	GG	GG	GG	GG	GG	GG	GG	GG	GG	GG	GG	GG	GG	GG	GG	GG	GG	GG	GG	GG	GG	GG	GG	GG	GG
rs11707	G/A	1a	2639740	NA	NA	NA	NA	NA	NA	NA	AG	GG	GG	GG	AG	GG	GG	GG	GG	GG	GG	GG	AG	GG	GG	GG	GG	GG	AG	GG	GG	GG	AG	GG	GG	GG	GG	GG	GG	AG	GG	GG	AG	GG	GG	GG	GG	GG	GG
rs11720	A/G	1a	2639988	NA	NA	NA	NA	NA	NA	NA	AG	AA	AG	AG	AG	AG	AG	AA	GG	AG	AG	AG	GG	AG	AG	AG	GG	AA	GG	AG	GG	GG	AG	GG	GG	AG	AG	AG	AG	AG	AG	AG	AG	AG	AG	GG	AG	GG	GG
rs11731	A/G	1a	2640130	NA	NA	NA	NA	NA	NA	NA	AG	GG	AG	AG	AG	AG	AG	AA	GG	AG	AG	AG	GG	AG	AG	AA	GG	AG	GG	AG	AG	GG	GG	GG	GG	AG	GG	AA	AG	AG	AG	AG	AG	AG	AG	GG	AG	GG	AG
rs11771	T/A	1a	2651875	NA	NA	NA	NA	NA	NA	NA	AT	AT	AT	TT	TT	AT	AT	TT	AA	AT	AT	TT	AT	TT	AT	TT	AA	AT	AA	AT	AT	AA	AT	AA	AA	TT	AA	AT	AT	AT	TT	AT	TT	AT	AT	AT	AT	AT	AA
rs11779	A/T	1a	2651970	NA	NA	NA	NA	NA	NA	NA	AT	AT	AA	AA	AA	AA	AA	AA	AT	AA	AA	AA	AT	AA	AT	AA	AT	AT	AA	AA	AA	AT	AA	AT	AT	AA	AT	AT	AA	AT	AA	AT	AA	AT	AA	AT	AT	AT	AT
rs11937	C/T	1a	2672951	NA	NA	NA	NA	NA	NA	NA	CC	CC	CC	CC	CC	CC	CC	CC	CC	CC	CC	CC	CC	CC	CC	CC	CC	CC	CC	CC	CC	CC	CC	CC	CC	CC	CC	CC	CC	CC	CC	CC	CC	CC	CC	CC	CC	CC	CC
rs11979	A/G	1a	2676542	NA	NA	NA	NA	NA	NA	NA	AA	AA	AA	AA	AA	AA	AA	AA	AA	AA	AA	AA	AA	AA	AA	AA	AA	AA	AA	AA	AA	AA	AA	AA	AA	AA	AA	AA	AA	AA	AA	AA	AA	AA	AA	AA	AA	AA	AA
rs12043	C/T	1a	2685456	NA	NA	NA	NA	NA	NA	NA	CC	CT	CT	CC	CC	CC	CT	CC	CT	CC	CT	CC	CT	CC	CC	CC	TT	CT	CT	CT	CT	TT	CT	CT	CT	CC	CT	CT	CC	TT	CC	CC	CC	CC	CT	CC	TT	TT	CT
rs12048	C/G	1a	2685513	NA	NA	NA	NA	NA	NA	NA	CC	CC	CC	CC	CC	CC	CC	CC	CC	CC	CC	CC	CC	CC	CC	CC	CC	CC	CC	CC	CC	CC	CC	CC	CC	CC	CC	CC	CC	CC	CC	CC	CC	CC	CC	CC	CC	CC	CC
rs12082	T/A	1a	2711707	NA	NA	NA	NA	NA	NA	NA	TT	TT	TT	TT	TT	TT	TT	TT	TT	TT	TT	TT	TT	TT	TT	TT	TT	TT	TT	TT	TT	TT	TT	TT	TT	TT	TT	TT	TT	TT	TT	TT	TT	TT	TT	TT	TT	TT	TT
rs12096	T/C	1a	2711826	NA	NA	NA	NA	NA	NA	NA	TT	TT	TT	TT	TT	TT	TT	TT	TT	TT	TT	TT	TT	TT	TT	TT	TT	TT	TT	TT	TT	TT	TT	TT	TT	TT	TT	TT	TT	TT	TT	TT	TT	TT	TT	TT	TT	TT	TT
rs12165	A/C	1a	2714281	NA	NA	NA	NA	NA	NA	NA	AA	AA	AA	AA	AA	AA	AA	AA	AA	AA	AA	AA	AA	AA	AA	AA	AA	AA	AA	AA	AA	AA	AA	AA	AA	AA	AA	AA	AA	AA	AA	AA	AA	AA	AA	AA	AA	AA	AA
rs12188	T/C	1a	2734558	NA	NA	NA	NA	NA	NA	NA	TT	CT	CC	TT	TT	TT	TT	TT	TT	TT	CT	TT	CT	CT	TT	TT	CT	CT	CC	TT	CT	CC	TT	CT	CT	TT	CC	CT	TT	CT	TT	TT	CT	TT	CT	CT	CC	CT	CC
rs12352	C/T	1a	2742910	NA	NA	NA	NA	NA	NA	NA	CC	CC	CT	CC	CC	CT	CC	CC	CT	CC	TT	CC	TT	CC	CC	CC	CT	CT	CT	CT	CT	CT	CC	TT	CT	CC	CT	CT	CC	TT	CC	CT	CT	CT	CT	CC	CT	TT	TT
rs12416	T/C	1a	2766040	NA	NA	NA	NA	NA	NA	NA	CC	CC	CC	CC	CT	CC	CC	CC	CC	CT	CC	CT	CT	CC	CC	CC	CC	CC	CC	CC	CC	CC	CT	CC	CC	CT	CC	CC	CT	CC	CT	CC	CT	CC	CC	CT	CC	CC	CC
rs12422	A/C	1a	2766109	NA	NA	NA	NA	NA	NA	NA	AC	AA	AA	AC	AC	AA	AA	AC	AA	AC	AA	AA	AA	AC	AA	AC	AA	AA	AA	AA	AA	AA	AA	AA	AA	AC	AA	AA	AA	AA	AA	AA	AC	AA	AA	AA	AA	AA	AA
rs12528	G/A	1a	2768582	NA	NA	NA	NA	NA	NA	NA	AG	GG	GG	GG	GG	GG	GG	GG	GG	AG	AG	AG	GG	GG	GG	AG	GG	AG	GG	AG	GG	GG	GG	GG	GG	AG	GG	AG	AG	GG	GG	AG	GG	GG	GG	GG	GG	GG	GG
rs12540	A/C	1a	2768824	NA	NA	NA	NA	NA	NA	NA	AA	AA	AA	AA	AA	AA	AA	AA	AA	AA	AA	AA	AA	AA	AA	AA	AA	AA	AA	AA	AA	AA	AA	AA	AA	AA	AA	AA	AA	AA	AA	AA	AA	AA	AA	AA	AA	AA	AA
rs12543	A/C	1a	2768900	NA	NA	NA	NA	NA	NA	NA	AA	AC	AC	AA	AA	AA	AA	AA	AA	AA	AA	AA	AC	AA	AC	AA	AC	AC	AC	AC	AC	AC	AA	AC	AC	AA	AC	AA	AA	AC	AA	AC	AA	AA	CC	AA	AC	AC	AC
rs12819	T/C	1a	2828727	NA	NA	NA	NA	NA	NA	NA	CC	CT	TT	CT	CT	CC	CT	CT	CC	CT	CT	CT	CC	CC	CC	CC	CC	CT	CC	CT	CC	CC	CT	CC	CT	CC	CC	CC	CT	CC	CT	CT	CT	CT	CT	CC	CC	CC	CC
rs13053	T/C	1a	2884499	NA	NA	NA	NA	NA	NA	NA	TT	CC	TT	TT	TT	TT	CT	TT	CT	TT	CT	TT	CT	TT	CT	TT	CC	CT	CC	CT	CT	CC	TT	CC	CC	CT	CT	CC	TT	TT	TT	CT	TT	CT	TT	CT	CC	CC	CC
rs13233	G/T	1a	2891431	NA	NA	NA	NA	NA	NA	NA	GG	TT	GT	GG	GG	GG	GT	GG	GT	GG	GT	GG	GT	GG	GT	GG	GT	GT	GG	GT	GT	TT	GT	GT	TT	GG	TT	GG	GT	GG	GG	GT	GT	GT	GT	GT	TT	GT	GT
rs13243	C/G	1a	2891657	NA	NA	NA	NA	NA	NA	NA	CC	GG	CG	CC	CC	CC	CG	CC	CC	CC	CC	CC	CC	CG	CG	CC	CG	CC	CG	CG	CC	CG	CC	GG	CG	CC	GG	CC	CG	CG	CC	CC	CC	CG	CG	CG	CG	GG	CC
rs13252	A/G	1a	2891741	NA	NA	NA	NA	NA	NA	NA	AA	GG	AG	AA	AA	AA	AG	AA	AG	AA	AG	AA	AA	AG	AG	AA	GG	AG	AG	AG	AG	GG	AA	GG	GG	AA	GG	AG	AG	AG	AA	AA	AA	AG	GG	GG	GG	GG	AA
rs13269	A/C	1a	2892244	NA	NA	NA	NA	NA	NA	NA	AC	AA	AA	AC	AA	AC	AA	AA	AC	AA	AC	AA	AC	AC	AA	AC	AA	AA	AC	AC	AA	AA	AC	AA	AC	AC	AA	AA	AA	AC	AA	AA	AC	AC	AC	AC	AA	AA	AC
rs13320	G/A	1a	2903326	NA	NA	NA	NA	NA	NA	NA	GG	AA	AG	GG	GG	GG	AG	GG	AG	GG	AG	GG	AG	GG	AG	GG	AG	AG	AA	GG	AG	AG	GG	AA	AG	GG	AA	AG	GG	GG	GG	GG	AG	GG	GG	AG	AA	AA	AG
rs13331	A/G	1a	2903524	NA	NA	NA	NA	NA	NA	NA	AA	GG	AG	AA	AA	AA	AG	AA	AG	AA	AA	AA	AA	AA	AG	AA	GG	AG	AG	AG	AA	AG	AA	GG	AG	AA	AG	AA	AG	GG	AA	AG	AA	AG	AA	AG	AG	AG	AG
rs13400	A/G	1a	2907220	NA	NA	NA	NA	NA	NA	NA	AA	GG	AG	AA	AG	AG	AG	AA	AG	AA	GG	AA	AG	AA	AG	AA	GG	AG	GG	AG	AG	GG	AA	AG	AG	AA	GG	AA	AG	GG	AA	AG	AA	AG	GG	AG	GG	AG	GG
rs13416	C/T	1a	2907379	NA	NA	NA	NA	NA	NA	NA	CC	CT	CC	CC	CC	CC	CT	CC	CC	CC	CT	CC	CT	CC	CT	CC	TT	CT	CT	CT	CT	CT	CC	TT	CT	CC	TT	CT	CC	CT	CC	CC	CC	CT	CC	CC	TT	TT	TT
rs13418	G/A	1a	2907388	NA	NA	NA	NA	NA	NA	NA	AA	AG	AA	AA	AA	AA	AG	AA	AG	AA	AG	AA	AG	AA	AG	AA	GG	AG	AG	AG	AA	AG	AG	GG	AG	AA	GG	AG	AA	AG	AA	AA	AA	AG	AA	AA	GG	GG	GG
rs13458	G/T	1a	2908347	NA	NA	NA	NA	NA	NA	NA	TT	GG	GT	TT	TT	TT	GT	TT	GT	TT	GT	GT	GT	TT	GT	TT	GG	GT	GG	GT	GT	GT	TT	GG	GT	TT	GG	GT	TT	GT	TT	GG	TT	GG	GT	GT	GG	GT	GG
rs13463	G/A	1a	2908374	NA	NA	NA	NA	NA	NA	NA	AA	GG	AG	AG	AA	AG	AG	AG	AG	AA	AG	AG	AG	AA	AG	AA	GG	AG	GG	AG	AG	AG	AA	GG	GG	AG	GG	AG	AG	AG	AA	AG	AA	GG	GG	AG	GG	GG	GG
rs13467	T/C	1a	2908403	NA	NA	NA	NA	NA	NA	NA	TT	CC	CT	CT	TT	CT	CT	TT	CT	TT	CT	TT	CC	CT	CC	TT	CC	CT	CC	CC	CT	CC	CT	CC	CC	CT	CC	CT	CT	CT	CT	CT	TT	CC	CC	CT	CC	CC	CC
rs13541	T/C	1a	2911720	NA	NA	NA	NA	NA	NA	NA	TT	CC	CT	TT	TT	TT	CT	TT	CT	TT	CT	TT	CT	TT	CC	TT	CT	CT	CT	CT	CT	CC	TT	CC	CC	TT	CT	CT	TT	TT	TT	TT	TT	CT	CC	CT	CC	CT	CT
rs13562	C/T	1a	2911963	NA	NA	NA	NA	NA	NA	NA	CT	CT	CT	CC	CC	CC	CT	CC	CT	CC	CT	CC	CT	CC	CT	CC	CT	CT	TT	CT	CC	TT	CC	CT	CT	CC	CT	CC	CC	CC	CC	TT	CC	CC	CT	CT	TT	TT	CT
rs13714	T/G	1a	2958810	NA	NA	NA	NA	NA	NA	NA	GT	GT	GT	GT	GT	GT	GT	GT	GG	GT	GT	GG	GG	GT	GT	GT	GG	GG	GG	GT	GG	GG	GG	GG	GG	GT	GG	TT	GT	GG	GT	GT	TT	GT	GT	GG	GG	GT	GT
rs13808	G/A	1a	2995595	NA	NA	NA	NA	NA	NA	NA	GG	AG	GG	GG	GG	GG	GG	GG	AG	GG	GG	GG	GG	GG	GG	GG	GG	GG	AG	GG	GG	GG	GG	AG	AG	GG	AG	GG	GG	GG	GG	GG	GG	GG	GG	GG	AG	GG	AG
rs13828	T/G	1a	2996074	NA	NA	NA	NA	NA	NA	NA	TT	GT	GT	TT	TT	TT	GT	TT	TT	TT	GT	TT	TT	TT	TT	TT	GT	TT	GT	TT	TT	GT	TT	GT	GT	TT	GT	TT	TT	TT	TT	TT	TT	GT	GT	GT	GT	GT	GG
rs13843	C/G	1a	2996385	NA	NA	NA	NA	NA	NA	NA	CC	GG	CG	CC	CC	CC	CC	CC	CG	CC	CG	CC	CG	CC	CG	CC	GG	CG	CG	CG	CG	CG	CC	GG	CG	CC	CG	CG	CC	CG	CC	CG	CC	CG	CG	CG	GG	CG	CG
rs13857	G/A	1a	2996640	NA	NA	NA	NA	NA	NA	NA	GG	AG	GG	GG	GG	GG	GG	GG	AG	GG	AG	GG	AG	AG	AG	GG	GG	AG	AG	GG	AG	AA	GG	AG	AA	GG	AG	AG	GG	AG	GG	AG	GG	GG	AG	AG	AA	AG	AA
rs13875	T/G	1a	2996838	NA	NA	NA	NA	NA	NA	NA	TT	GG	TT	TT	TT	TT	GT	TT	GT	TT	GT	TT	GT	TT	GT	TT	GG	GT	GT	GT	GT	GT	TT	GT	GT	TT	GG	GT	TT	GT	TT	TT	TT	GT	TT	GT	GG	GT	GG
rs13881	T/C	1a	2996886	NA	NA	NA	NA	NA	NA	NA	TT	CC	CT	TT	TT	TT	CT	TT	CT	TT	CT	TT	CT	TT	CT	TT	CT	CT	CT	CT	CT	CC	CT	CC	CC	TT	CC	CT	TT	CT	TT	TT	TT	CT	CT	TT	CC	CC	CC
rs13889	T/G	1a	2997003	NA	NA	NA	NA	NA	NA	NA	TT	GG	TT	TT	TT	TT	GT	TT	GT	TT	GT	TT	GT	TT	GT	TT	GG	GT	GG	GT	GG	GG	TT	GG	GG	TT	GG	GT	TT	GG	TT	GT	GT	GT	GT	GT	GT	GG	GG
rs13905	A/T	1a	2997472	NA	NA	NA	NA	NA	NA	NA	AA	AA	AA	AA	AA	AA	AA	AA	AA	AA	AA	AA	AA	AA	AA	AA	AA	AA	AA	AA	AA	AA	AA	AA	AA	AA	AA	AA	AA	AA	AA	AA	AA	AA	AA	AA	AA	AA	AA
rs13909	C/T	1a	2997532	NA	NA	NA	NA	NA	NA	NA	CC	TT	CT	CC	CC	CC	CT	CC	CT	CC	CT	CT	CT	CC	CT	CC	TT	CT	TT	CT	CT	TT	CC	TT	CT	CC	TT	CT	CC	CT	CT	CT	CC	CT	CT	CT	TT	TT	TT
rs13949	A/C	1a	2997973	NA	NA	NA	NA	NA	NA	NA	AA	AC	AC	AA	AA	AA	AA	AC	AA	AA	AC	AA	AA	AA	AC	AA	CC	AC	AC	AC	AC	AC	AA	CC	AC	AA	AC	AA	AA	AC	AA	AA	AA	AA	AC	CC	AC	AC	AC
rs14088	G/C	1a	3020930	NA	NA	NA	NA	NA	NA	NA	CG	CC	CG	CC	CC	GG	CG	CG	CC	CG	CC	CG	CC	CG	CG	CG	CC	CG	CC	CC	CC	CC	CC	CC	CC	CG	CC	CG	CG	CC	CC	CG	CG	CC	CC	CC	CC	CC	CC
rs14096	C/G	1a	3021141	NA	NA	NA	NA	NA	NA	NA	CC	CC	CC	CC	CC	CC	CC	CC	CC	CG	CC	CG	CG	CG	CC	CC	CC	CC	CC	CC	CC	CC	CG	CC	CC	CC	CC	CC	CG	CC	CG	CC	CG	CC	CC	CC	CC	CC	CC
rs14128	T/C	1a	3037499	NA	NA	NA	NA	NA	NA	NA	TT	TT	TT	TT	TT	TT	TT	TT	TT	TT	TT	TT	TT	TT	TT	TT	TT	TT	TT	TT	TT	TT	TT	TT	TT	TT	TT	TT	TT	TT	TT	TT	TT	TT	TT	TT	TT	TT	TT
rs14315	A/C	1a	3109792	NA	NA	NA	NA	NA	NA	NA	AA	CC	AA	AC	AA	AA	AA	AC	AC	AA	AC	AA	AC	AA	AA	AA	AC	AA	CC	AC	AC	AC	AA	AC	AC	AA	CC	CC	AA	AC	AA	AA	AC	AC	AA	AC	AC	CC	CC
rs14357	G/T	1a	3110938	NA	NA	NA	NA	NA	NA	NA	GG	GT	GT	GG	GG	GG	GT	GG	GT	GG	GG	GG	GT	GG	GT	GG	GT	GG	GT	GG	GG	GT	GG	TT	GT	GG	GT	GT	GG	GT	GG	GG	GT	GT	GG	GG	GT	GT	GT
rs14437	A/G	1a	3116975	NA	NA	NA	NA	NA	NA	NA	AA	AA	AA	AA	AA	AA	AA	AA	AG	AA	AA	AA	AA	AA	AA	AA	AA	AA	AA	AA	AA	AA	AA	AA	AA	AA	AA	AA	AA	AA	AA	AA	AA	AA	AA	AA	AA	AA	AA
rs14464	G/A	1a	3117495	NA	NA	NA	NA	NA	NA	NA	AA	GG	AG	AA	AA	AA	AG	AA	AG	AA	AG	AG	AG	AA	AG	AA	GG	AG	GG	AG	AG	AG	AA	GG	GG	AA	GG	AG	AA	AG	AA	AG	AA	GG	GG	AG	GG	GG	AG
rs14540	T/C	1a	3118939	NA	NA	NA	NA	NA	NA	NA	TT	CC	CC	TT	TT	TT	CC	TT	CT	TT	TT	TT	CT	CT	CT	TT	CT	CT	CC	CT	CT	CC	TT	CC	CC	TT	CT	CT	TT	CC	TT	CT	TT	CC	CT	CC	CC	CT	CT
rs14573	C/T	1a	3119263	NA	NA	NA	NA	NA	NA	NA	CC	CT	CC	CC	CC	CC	CC	CC	TT	CC	CT	CC	CT	CC	CT	CC	CT	CC	CT	CT	CT	TT	CC	CC	TT	CC	CT	CT	CC	CT	CC	CT	CC	CT	CT	CT	CT	TT	CT
rs14588	T/A	1a	3119576	NA	NA	NA	NA	NA	NA	NA	TT	AA	AT	TT	TT	AT	AT	TT	AT	TT	AT	TT	AT	TT	AT	TT	AA	AT	AT	AT	AT	AA	TT	AA	AA	TT	AA	AT	TT	AT	TT	AT	TT	AT	AT	AT	AA	AA	AA
rs14594	G/C	1a	3119599	NA	NA	NA	NA	NA	NA	NA	GG	CC	CG	GG	GG	GG	CG	GG	CG	GG	CG	GG	CG	GG	CG	GG	CC	CG	CG	CG	CG	CC	GG	CC	CC	GG	CC	CG	GG	CG	GG	CG	GG	CG	CG	CG	CC	CC	CC
rs14610	C/A	1a	3119984	NA	NA	NA	NA	NA	NA	NA	CC	AC	CC	CC	CC	CC	CC	CC	CC	CC	CC	CC	CC	CC	AC	CC	CC	CC	AC	CC	AC	AC	CC	AC	AC	CC	AC	CC	CC	CC	CC	CC	CC	AC	CC	AC	AC	AC	AC
rs14625	T/A	1a	3121743	NA	NA	NA	NA	NA	NA	NA	AA	TT	AA	AA	AA	AA	AA	AA	AT	AA	AT	AA	AA	AA	AA	AA	AT	AT	AT	AA	AT	AT	AA	AT	AA	AA	TT	AT	AA	AA	AA	AA	AA	AA	AT	AT	TT	TT	AT
rs14643	C/A	1a	3151519	NA	NA	NA	NA	NA	NA	NA	CC	AC	AC	CC	CC	CC	AC	CC	AC	CC	AC	CC	AC	CC	AC	CC	AC	AC	AC	AC	AC	AA	CC	AA	AA	CC	AA	AC	CC	AA	CC	CC	CC	AC	AC	AC	AA	AA	AA
rs14719	G/T	1a	3155510	NA	NA	NA	NA	NA	NA	NA	GG	GG	GG	GG	GG	GG	GG	GG	GG	GG	GG	GG	GG	GG	GG	GG	GG	GG	GG	GG	GG	GG	GG	GG	GG	GG	GG	GG	GG	GG	GG	GG	GG	GG	GG	GG	GG	GG	GG
rs14870	C/G	1a	3261475	NA	NA	NA	NA	NA	NA	NA	CG	CC	CG	CG	CC	CG	CG	CG	CC	CG	CG	CG	CC	CG	CG	CG	CC	CG	CC	CG	CC	CC	CG	CC	CC	CG	CC	CG	CC	CC	CG	CG	CG	CG	CG	CC	CC	CC	CC
rs14881	C/G	1a	3261645	NA	NA	NA	NA	NA	NA	NA	GG	GG	CG	GG	CG	GG	CG	CG	GG	CG	CG	GG	GG	GG	GG	CG	GG	CG	GG	GG	GG	GG	CG	GG	GG	GG	GG	GG	CG	GG	CG	GG	GG	GG	CG	GG	GG	GG	GG
rs14906	A/T	1a	3261934	NA	NA	NA	NA	NA	NA	NA	AA	TT	AT	AA	AA	AA	AT	AA	AT	AA	AT	AA	AT	AA	AT	AA	TT	AA	AT	AT	AT	TT	AA	TT	AT	AA	TT	AT	AA	AT	AA	AT	AA	AT	AA	AT	TT	TT	TT
rs14959	C/T	1a	3292590	NA	NA	NA	NA	NA	NA	NA	CC	TT	CT	CC	CC	CC	CT	CC	CT	CC	CT	CC	CT	CC	CT	CC	TT	CT	TT	CT	CT	TT	CC	TT	TT	CC	TT	CC	CC	CT	CC	CT	CC	CC	CT	CT	TT	CT	CT
rs14972	C/T	1a	3292815	NA	NA	NA	NA	NA	NA	NA	CT	CT	CC	CT	CT	CT	CC	CC	TT	CT	CC	CT	TT	CT	CC	CT	CT	CT	CC	CC	CT	CC	CT	CC	CC	CT	CC	CC	CT	TT	CT	CC	CC	CC	CC	CT	CC	CC	CC
rs15020	A/G	1a	3297290	NA	NA	NA	NA	NA	NA	NA	AA	AG	AA	AA	AA	AA	AA	AA	AG	AA	AA	AA	AG	AA	AA	AA	AG	AG	GG	AA	AG	GG	AA	AG	AG	AA	AG	AG	AA	AG	AA	AA	AA	AG	AG	AG	AG	AG	AG
rs15027	C/T	1a	3297310	NA	NA	NA	NA	NA	NA	NA	CC	CT	CC	CC	CC	CC	CC	CC	CC	CC	CC	CC	CT	CC	CC	CC	CT	CT	CT	CC	CT	CT	CC	CT	CT	CC	CT	CC	CC	CT	CC	CC	CC	CT	CC	CT	CT	CC	CT
rs15101	C/T	1a	3320987	NA	NA	NA	NA	NA	NA	NA	CC	TT	CT	CC	CC	CC	CT	CC	TT	CC	CC	CC	CT	CC	CT	CT	TT	CT	TT	CC	CT	TT	CC	CT	TT	CT	TT	CC	CC	CT	CC	TT	CC	CT	CT	CT	TT	TT	CT
rs15128	T/C	1a	3321525	NA	NA	NA	NA	NA	NA	NA	TT	CC	CC	TT	TT	TT	CT	TT	CT	CT	CT	TT	TT	TT	CT	TT	CC	CT	CT	CT	CT	CT	TT	CC	CT	TT	CC	CT	TT	CT	TT	CT	TT	CT	CT	CC	CT	CT	CC
rs15200	G/C	1a	3403569	NA	NA	NA	NA	NA	NA	NA	GG	CC	CG	GG	GG	GG	CG	GG	CG	GG	CG	GG	CG	CG	CC	CG	CC	CG	CG	CG	CG	CC	GG	CG	CC	GG	CC	CG	GG	CG	GG	GG	GG	CG	GG	CG	CC	CC	CC
rs15234	T/C	1a	3404974	NA	NA	NA	NA	NA	NA	NA	TT	CC	TT	TT	TT	TT	CT	TT	CT	CT	CT	TT	CC	TT	TT	TT	CC	CT	TT	CT	CT	CT	TT	CC	CT	TT	CT	CT	TT	CT	TT	CT	TT	CT	CC	CT	CT	CC	CC
rs15238	G/A	1a	3420874	NA	NA	NA	NA	NA	NA	NA	AG	GG	AG	AA	AG	AG	AA	AG	GG	AG	AG	AG	GG	AG	AG	AA	GG	AG	AG	AG	GG	GG	AG	GG	GG	AG	GG	AA	AA	GG	AG	AG	GG	AG	AG	GG	GG	GG	GG
rs15253	A/T	1a	3421048	NA	NA	NA	NA	NA	NA	NA	AA	TT	AT	AA	AA	AA	AT	AA	AT	AA	AT	AA	AT	AA	AT	AA	TT	AT	TT	AT	AT	TT	AA	TT	TT	AA	AT	AT	AA	AT	AA	AT	AA	AT	AT	AT	TT	AT	TT
rs15276	T/C	1a	3437479	NA	NA	NA	NA	NA	NA	NA	CT	CT	CC	CT	CT	CT	CT	CT	CC	CT	CT	CT	CC	CC	CT	CT	CC	CT	CC	CT	CC	CC	CT	CC	CC	CT	CC	CT	CT	CC	CT	CT	CT	CT	CT	CC	CC	CC	CC
rs15321	G/A	1a	3527851	NA	NA	NA	NA	NA	NA	NA	GG	AA	AG	AG	GG	AG	AG	GG	AG	GG	GG	AG	AG	GG	AG	AG	AA	AA	AA	GG	AG	AA	AG	AA	AA	GG	AG	AA	AG	AA	AG	AG	AG	AG	AG	GG	AG	AA	AA
rs15380	T/C	1a	3533088	NA	NA	NA	NA	NA	NA	NA	TT	CC	CT	TT	TT	TT	CT	TT	CT	TT	CT	CT	CT	TT	CT	CT	CT	CT	CT	CT	CT	CC	TT	CC	CC	TT	CT	CT	TT	CT	TT	CT	TT	CT	CT	CT	CC	CC	CC
rs15398	G/A	1a	3534417	NA	NA	NA	NA	NA	NA	NA	AG	AA	GG	GG	GG	GG	AA	GG	AA	GG	GG	AG	GG	GG	AG	GG	AG	GG	GG	GG	AG	AG	AG	AG	AG	GG	AG	AG	GG	AG	GG	AG	GG	AG	AG	AG	AG	AG	AG
rs15596	A/G	1a	3552861	NA	NA	NA	NA	NA	NA	NA	AA	AA	AA	AA	AA	AA	AA	AA	AA	AA	AA	AA	AA	AA	AA	AA	AA	AA	AA	AA	AA	AA	AA	AA	AA	AA	AA	AA	AA	AA	AA	AA	AA	AA	AA	AA	AA	AA	AA
rs15675	A/G	1a	4033155	NA	NA	NA	NA	NA	NA	NA	AG	GG	AG	AG	GG	AG	AG	AG	AA	AG	GG	AG	AA	AG	AG	GG	AA	AG	AA	AG	AA	AA	AG	AA	AA	AA	AA	AG	AG	AG	AG	AG	AG	AG	AA	AA	AA	AA	AA
rs15736	T/C	1a	4166594	NA	NA	NA	NA	NA	NA	NA	TT	TT	CT	CT	TT	TT	CT	TT	TT	TT	CT	TT	CT	CT	TT	CT	TT	CT	CT	TT	TT	CT	TT	CT	CT	CT	TT	TT	TT	TT	TT	TT	TT	CT	CT	TT	TT	TT	CT
rs15776	T/G	1a	4202145	NA	NA	NA	NA	NA	NA	NA	TT	GG	GG	TT	TT	TT	GT	TT	GT	GT	GT	TT	GT	TT	GT	GT	GG	TT	GG	GT	GT	GT	GT	GG	GG	TT	GT	GT	GT	GT	TT	GT	TT	GT	GT	GT	GT	GG	GG
rs16004	A/T	1a	4311157	NA	NA	NA	NA	NA	NA	NA	AA	AA	AA	AA	AA	AA	AA	AA	AA	AA	AA	AA	AA	AA	AA	AA	AA	AA	AA	AA	AA	AA	AA	AA	AA	AA	AA	AA	AA	AA	AA	AA	AA	AA	AA	AA	AA	AA	AA
rs16010	G/A	1a	4311201	NA	NA	NA	NA	NA	NA	NA	GG	GG	GG	GG	GG	GG	GG	GG	GG	GG	GG	GG	GG	GG	GG	GG	GG	GG	GG	GG	GG	GG	GG	GG	GG	GG	GG	GG	GG	GG	GG	GG	GG	GG	GG	GG	GG	GG	GG
rs16065	T/C	1a	4417530	NA	NA	NA	NA	NA	NA	NA	TT	CC	CT	TT	CT	TT	CT	TT	CT	CT	CT	TT	CT	TT	CT	CT	CC	CT	CT	TT	CT	CT	TT	CC	CT	TT	CT	CT	TT	CT	TT	CT	TT	CT	CT	TT	TT	CC	CC
rs16091	G/A	1a	4613830	NA	NA	NA	NA	NA	NA	NA	GG	AA	AG	GG	GG	GG	AG	GG	AG	GG	AG	GG	AG	AG	AG	GG	AA	GG	AA	AG	AG	AG	GG	AG	AG	GG	AA	AG	AG	GG	GG	AG	GG	AG	AG	AG	GG	AA	AG
rs16104	G/C	1a	4675437	NA	NA	NA	NA	NA	NA	NA	GG	CC	CG	CG	CG	GG	GG	GG	CG	GG	CG	GG	CG	GG	CG	CG	CC	CG	CC	GG	GG	CG	GG	CC	CC	GG	CC	CG	CG	CG	CG	CG	GG	CG	GG	CG	CG	CG	CC
rs16180	C/T	1a	4696227	NA	NA	NA	NA	NA	NA	NA	CC	CT	CT	CC	CC	CC	CT	CC	CT	CC	CT	CC	CT	CC	CT	CC	CT	CT	CT	CT	CT	TT	CC	CT	CT	CC	CT	CT	CT	CC	CC	CT	CC	TT	CT	CT	CC	TT	CT
rs16216	C/G	1a	4703935	NA	NA	NA	NA	NA	NA	NA	CC	CC	CC	CC	CC	CC	CC	CC	CC	CC	CC	CC	CC	CC	CC	CC	CC	CC	CC	CC	CC	CC	CC	CC	CC	CC	CC	CC	CC	CC	CC	CC	CC	CC	CC	CC	CC	CC	CC
rs16305	C/T	1a	4997308	NA	NA	NA	NA	NA	NA	NA	TT	TT	TT	TT	TT	TT	TT	TT	TT	TT	TT	TT	TT	TT	TT	TT	TT	TT	TT	TT	TT	TT	TT	TT	TT	TT	TT	TT	TT	TT	TT	TT	TT	TT	TT	TT	TT	TT	TT
rs16438	T/G	1a	5026083	NA	NA	NA	NA	NA	NA	NA	TT	TT	TT	TT	TT	TT	TT	TT	TT	TT	TT	TT	TT	TT	TT	TT	TT	TT	TT	TT	TT	TT	TT	TT	TT	TT	TT	TT	TT	TT	TT	TT	TT	TT	TT	TT	TT	TT	TT
rs16465	A/G	1a	5026913	NA	NA	NA	NA	NA	NA	NA	AA	AG	AG	AA	AA	AA	AG	AA	AG	AA	AG	AA	AG	AA	AG	AG	AG	AG	AG	AG	AG	AG	AA	GG	AG	AA	AG	AG	AG	AA	AA	AA	AA	AG	AA	AG	AA	GG	GG
rs16669	A/T	1a	5085690	NA	NA	NA	NA	NA	NA	NA	AA	AA	AA	AA	AA	AA	AA	AA	AA	AA	AA	AA	AA	AA	AA	AA	AA	AA	AA	AA	AA	AA	AA	AA	AA	AA	AA	AA	AA	AA	AA	AA	AA	AA	AA	AA	AA	AA	AA
rs16751	T/C	1a	5115732	NA	NA	NA	NA	NA	NA	NA	TT	TT	TT	TT	TT	TT	TT	TT	TT	TT	TT	TT	TT	TT	TT	TT	TT	TT	TT	TT	TT	TT	TT	TT	TT	TT	TT	TT	TT	TT	TT	TT	TT	TT	TT	TT	TT	TT	TT
rs16761	C/T	1a	5115810	NA	NA	NA	NA	NA	NA	NA	CC	CT	CT	CC	CC	CC	CT	CC	CC	CT	CT	CC	CT	CC	CC	CT	CT	CT	TT	CC	CT	CT	CC	TT	CT	CC	TT	CT	CT	CT	CC	CT	CC	CC	CT	CT	CT	TT	TT
rs16834	C/T	1a	5136856	NA	NA	NA	NA	NA	NA	NA	CC	TT	CT	CC	CC	CC	TT	CC	CT	CT	CT	CT	CT	CC	CT	CT	TT	CT	TT	CT	CT	CT	CC	TT	TT	CT	TT	CC	CT	CT	CC	CT	CC	CT	CT	CT	TT	TT	TT
rs16844	T/C	1a	5137346	NA	NA	NA	NA	NA	NA	NA	TT	CT	CT	TT	TT	CT	CC	TT	CT	CT	CC	CT	TT	CT	TT	CC	TT	CC	CT	CT	CT	CT	TT	CC	CT	TT	CC	CT	TT	TT	TT	CT	TT	CT	CT	CT	CT	CT	CC
rs16857	G/A	1a	5137570	NA	NA	NA	NA	NA	NA	NA	AG	AA	AG	GG	GG	GG	AG	GG	AG	AG	AG	GG	AG	GG	AG	AG	AA	AG	AA	AG	GG	AG	GG	AA	AG	GG	AA	AG	AG	AG	GG	AG	AG	AG	AG	AG	AG	AA	AA
rs16864	A/G	1a	5137685	NA	NA	NA	NA	NA	NA	NA	AA	GG	AA	AA	AA	AA	AG	AA	AG	AG	AG	AA	AG	AA	AG	AG	AG	AG	GG	AA	GG	AG	AA	GG	AG	AA	GG	AA	AG	AA	AG	GG	GG	GG	AA	AG	AG	AG	GG
rs16980	C/G	1a	5222006	NA	NA	NA	NA	NA	NA	NA	CC	GG	CG	CC	CC	CC	CG	CC	CG	CG	CG	CG	CG	CC	CG	CG	GG	CG	GG	CG	CG	CG	CG	GG	CG	CC	GG	CG	CG	CG	CC	CG	CC	CG	CG	CG	CG	GG	GG
rs16988	C/T	1a	5222161	NA	NA	NA	NA	NA	NA	NA	CC	TT	CT	CC	CC	CC	CT	CC	CT	CT	CT	CT	CT	CC	CT	CT	TT	CT	TT	CT	CT	CT	CT	TT	TT	CC	TT	CT	CT	CT	CC	CC	CC	CT	TT	CT	CT	TT	TT
rs17235	A/T	1a	5251387	NA	NA	NA	NA	NA	NA	NA	AA	AT	AT	AA	AA	AA	AT	AA	AT	AT	AT	AA	AA	TT	AT	AT	TT	AT	TT	AA	AT	AA	AA	TT	TT	AA	AT	AA	AT	AT	AT	AT	AT	AT	AT	AT	AT	TT	TT
rs17326	C/T	1a	5253915	NA	NA	NA	NA	NA	NA	NA	CC	TT	CT	CT	CC	CC	CT	CC	TT	CT	CT	CT	CT	CC	CT	TT	CT	CC	TT	CT	CT	CT	CC	TT	TT	CC	TT	CT	CT	CT	CC	CC	CT	CT	CT	CT	CT	CT	CT
rs17340	C/T	1a	5254082	NA	NA	NA	NA	NA	NA	NA	CC	TT	CT	CC	CC	CC	CT	CT	CT	CT	CT	CT	TT	CT	CT	CT	TT	CT	TT	CT	CT	CC	CC	TT	CT	CC	TT	CT	CT	CT	CC	CT	CC	CT	CT	CT	CT	CT	CT
rs17371	C/T	1a	5268706	NA	NA	NA	NA	NA	NA	NA	CC	CT	CT	CC	CC	CT	CT	CC	CT	CT	CT	CT	CT	CT	CT	CT	CT	CT	CT	CT	CT	CT	CC	TT	CT	CC	TT	CT	CT	CT	CC	CT	CT	CT	CT	CT	CT	TT	CT
rs17385	A/G	1a	5269784	NA	NA	NA	NA	NA	NA	NA	AA	GG	AA	AA	AA	GG	AG	AA	AG	AA	AG	AG	AG	AA	AG	AG	GG	AA	AG	AG	AA	AG	AG	GG	AG	AA	AG	AG	AG	AA	AA	AG	AA	GG	AG	AG	AG	GG	AG
rs17410	G/A	1a	5270039	NA	NA	NA	NA	NA	NA	NA	AG	AA	AG	GG	GG	AG	AG	GG	AG	AG	AG	AG	AG	GG	AG	AG	AA	AG	AA	AG	AG	AG	GG	AA	AG	GG	AA	AG	AG	AG	GG	AG	GG	GG	AG	AG	AG	AA	AA
rs17412	G/A	1a	5270049	NA	NA	NA	NA	NA	NA	NA	GG	GG	GG	GG	GG	GG	GG	GG	GG	GG	GG	GG	GG	GG	GG	GG	GG	GG	GG	GG	GG	GG	GG	GG	GG	GG	GG	GG	GG	GG	GG	GG	GG	GG	GG	GG	GG	GG	GG
rs17421	G/C	1a	5270144	NA	NA	NA	NA	NA	NA	NA	GG	CG	CG	GG	GG	CC	CG	GG	CG	CG	GG	CG	CG	GG	CG	CG	CC	CG	CG	CG	CG	CG	GG	CC	CG	GG	CG	CG	CG	CG	GG	CG	GG	CG	CG	CG	CG	CC	CC
rs17504	C/A	1a	5297140	NA	NA	NA	NA	NA	NA	NA	CC	CC	CC	CC	CC	CC	CC	CC	CC	CC	CC	CC	CC	CC	CC	CC	CC	CC	CC	CC	CC	CC	CC	CC	CC	CC	CC	CC	CC	CC	CC	CC	CC	CC	CC	CC	CC	CC	CC
rs17532	A/G	1a	5304406	NA	NA	NA	NA	NA	NA	NA	AA	AA	AA	AA	AA	AA	AA	AA	AA	AA	AA	AA	AA	AA	AA	AA	AA	AA	AA	AA	AA	AA	AA	AA	AA	AA	AA	AA	AA	AA	AA	AA	AA	AA	AA	AA	AA	AA	AA
rs17583	C/G	1a	5306088	NA	NA	NA	NA	NA	NA	NA	GG	GG	GG	CG	CG	GG	GG	CG	GG	GG	GG	GG	GG	GG	GG	GG	GG	CG	GG	GG	GG	GG	GG	GG	GG	GG	GG	GG	GG	GG	CG	GG	GG	CG	GG	GG	GG	GG	GG
rs17692	G/T	1a	5343164	NA	NA	NA	NA	NA	NA	NA	GT	GT	GT	GG	GG	GT	GT	GG	GG	GG	GT	GT	GT	GG	GT	GG	GT	GG	GT	GG	GT	GT	GG	TT	GG	GG	TT	GT	GT	GT	GG	TT	GG	TT	GT	GT	GT	GT	GT
rs17759	A/G	1a	5344241	NA	NA	NA	NA	NA	NA	NA	AA	AA	AA	AA	AA	AA	AA	AA	AA	AA	AA	AA	AA	AA	AA	AA	AA	AA	AA	AA	AA	AA	AA	AA	AA	AA	AA	AA	AA	AA	AA	AA	AA	AA	AA	AA	AA	AA	AA
rs17867	C/A	1a	5366360	NA	NA	NA	NA	NA	NA	NA	CC	AC	CC	CC	CC	CC	AA	CC	AC	AC	AC	CC	AA	CC	AC	AC	CC	AC	AA	AC	AC	AC	CC	AC	AA	CC	AC	AC	AC	AC	CC	AC	CC	AC	CC	AC	CC	AC	AA
rs17889	C/T	1a	5372803	NA	NA	NA	NA	NA	NA	NA	CC	CT	CC	CC	CC	CC	CC	CC	CC	CC	CC	CT	CC	CC	CC	CC	CC	CT	CT	CC	CC	CT	CC	CT	CC	CC	CT	CC	CC	CC	CC	CC	CC	CC	CC	CC	CC	CT	CT
rs17981	G/A	1a	5389655	NA	NA	NA	NA	NA	NA	NA	GG	AA	AG	AG	GG	GG	AG	GG	AG	GG	AG	GG	AG	GG	AG	GG	AA	AG	AG	AG	AG	AG	GG	AA	AA	GG	AA	AG	AG	AG	GG	AG	GG	GG	AG	AG	AG	AA	AA
rs18001	G/T	1a	5391647	NA	NA	NA	NA	NA	NA	NA	TT	GG	GT	TT	GT	GT	GT	GT	GT	GG	GG	TT	GT	TT	GT	TT	GT	TT	GG	GT	GT	GT	TT	GG	GG	TT	GG	GT	GT	GT	GT	GT	TT	GG	GG	GT	GT	GG	GG
rs18017	T/A	1a	5391864	NA	NA	NA	NA	NA	NA	NA	AT	AT	TT	TT	TT	TT	TT	TT	AT	TT	AT	TT	AT	TT	AT	TT	AT	AT	AA	AT	AT	AT	TT	AA	AA	AT	AA	AT	AA	AT	TT	AT	AT	TT	AA	TT	AT	AT	AA
rs18047	G/A	1a	5392246	NA	NA	NA	NA	NA	NA	NA	GG	AA	AG	GG	GG	GG	AG	GG	AG	AG	AG	GG	AG	GG	AG	GG	AA	AG	AG	AG	GG	AG	GG	AG	AG	GG	AA	GG	AG	AG	GG	AG	GG	GG	AG	AG	AG	AA	AA
rs18052	G/C	1a	5392355	NA	NA	NA	NA	NA	NA	NA	GG	GG	GG	GG	GG	GG	GG	GG	GG	GG	GG	GG	GG	GG	GG	GG	GG	GG	GG	GG	GG	GG	GG	GG	GG	GG	GG	GG	GG	GG	GG	GG	GG	GG	GG	GG	GG	GG	GG
rs18182	T/C	1a	5400346	NA	NA	NA	NA	NA	NA	NA	TT	TT	TT	TT	TT	TT	TT	TT	TT	TT	TT	TT	TT	TT	TT	TT	TT	TT	TT	TT	TT	TT	TT	TT	TT	TT	TT	TT	TT	TT	TT	TT	TT	TT	TT	TT	TT	TT	TT
rs18196	C/A	1a	5400513	NA	NA	NA	NA	NA	NA	NA	CC	CC	CC	CC	CC	CC	CC	CC	CC	CC	CC	CC	CC	CC	CC	CC	CC	CC	CC	CC	CC	CC	CC	CC	CC	CC	CC	CC	CC	CC	CC	CC	CC	CC	CC	CC	CC	CC	CC
rs18408	G/A	1a	5458179	NA	NA	NA	NA	NA	NA	NA	GG	AG	AA	GG	GG	GG	AG	GG	GG	GG	AG	GG	AG	AG	AG	GG	AG	GG	AG	AG	AG	GG	GG	AA	AA	GG	GG	AG	AG	AG	GG	AG	GG	AG	AG	AG	GG	AA	AA
rs18431	G/A	1a	5459264	NA	NA	NA	NA	NA	NA	NA	GG	AA	AA	GG	GG	GG	AA	GG	AG	GG	AG	GG	AG	GG	AG	GG	AG	GG	AG	GG	AG	AG	GG	AA	AG	GG	AA	AG	AG	AG	GG	AG	GG	AG	GG	AG	AG	AG	AA
rs18444	T/C	1a	5459358	NA	NA	NA	NA	NA	NA	NA	TT	CC	CC	TT	CT	TT	CT	TT	CT	TT	CT	CT	CC	TT	TT	TT	CC	CT	CC	CT	CT	CC	CT	CC	CT	CT	CT	CT	CT	CT	CT	CT	TT	CT	CT	CT	CC	CC	CT
rs18506	A/C	1a	5465243	NA	NA	NA	NA	NA	NA	NA	AA	CC	AC	AA	AA	AA	AC	AA	AC	AA	AC	AA	AA	AA	AC	AA	CC	AA	CC	CC	AC	AC	AA	AC	AC	AA	CC	CC	AA	AC	AA	CC	AA	AA	AC	AC	AC	AC	AC
rs18614	A/T	1a	5506452	NA	NA	NA	NA	NA	NA	NA	AA	AA	AA	AA	AA	AA	AA	AA	AA	AA	AA	AA	AA	AA	AA	AA	AA	AA	AA	AA	AA	AA	AA	AA	AA	AA	AA	AA	AA	AA	AA	AA	AA	AA	AA	AA	AA	AA	AA
rs18674	T/C	1a	5507540	NA	NA	NA	NA	NA	NA	NA	TT	TT	TT	TT	TT	TT	TT	TT	TT	TT	TT	CT	TT	TT	TT	TT	TT	TT	TT	TT	TT	TT	TT	TT	TT	TT	TT	TT	TT	TT	TT	TT	TT	TT	TT	TT	TT	TT	TT
rs18949	C/T	1a	5544330	NA	NA	NA	NA	NA	NA	NA	CC	CC	CC	CC	CC	CC	CC	CC	CC	CC	CC	CC	CC	CC	CC	CC	CC	CC	CC	CC	CC	CC	CC	CC	CC	CC	CC	CC	CC	CC	CC	CC	CC	CC	CC	CC	CC	CC	CC
rs18959	A/G	1a	5554236	NA	NA	NA	NA	NA	NA	NA	AA	GG	AG	AA	AA	AA	AG	AG	AA	AA	AG	AG	AG	AA	AG	AA	GG	AG	AG	AG	AG	AG	AG	AG	GG	AA	GG	AA	AG	AA	AA	AG	AA	AG	AG	AG	AA	GG	AG
rs18977	G/A	1a	5554513	NA	NA	NA	NA	NA	NA	NA	GG	AA	AG	GG	GG	GG	AG	GG	AG	AG	AG	GG	AG	GG	AG	GG	AA	AG	AG	GG	AG	AG	GG	AA	AA	GG	AA	AG	AG	AG	GG	AG	GG	AG	AG	AG	AG	AA	AA
rs19006	C/T	1a	5564697	NA	NA	NA	NA	NA	NA	NA	CC	TT	CC	CC	CC	CC	CT	CC	CT	CC	CT	CC	CT	CT	CT	CC	TT	TT	TT	CT	CT	CT	CC	TT	TT	CC	TT	CT	CT	CT	CC	CT	CC	CT	CT	CT	CT	TT	CT
rs19060	A/C	1a	5565519	NA	NA	NA	NA	NA	NA	NA	AA	CC	AC	AA	CC	AA	AC	AA	AA	AA	AA	AA	AA	AA	AC	AA	AC	AC	CC	AC	AC	AC	AA	AC	CC	AA	CC	AC	AA	AC	AA	AC	AA	AC	AC	AC	AC	AC	AC
rs19063	T/C	1a	5565536	NA	NA	NA	NA	NA	NA	NA	TT	CC	CT	TT	CT	TT	CT	TT	TT	TT	CT	TT	CT	TT	CT	TT	CT	CT	CC	CT	CT	CT	TT	CT	CT	TT	CT	CT	TT	CT	TT	CT	TT	CC	CT	CT	TT	TT	CC
rs19071	T/A	1a	5565806	NA	NA	NA	NA	NA	NA	NA	TT	AT	AT	TT	TT	AT	AT	TT	AT	TT	AT	TT	AT	TT	AT	TT	AT	AT	AA	AT	AT	AT	TT	AA	AT	TT	AT	AT	AT	AT	TT	AT	TT	AT	AT	AT	AT	AA	AT
rs19301	G/C	1a	5628487	NA	NA	NA	NA	NA	NA	NA	GG	GG	GG	GG	GG	GG	GG	GG	GG	GG	GG	GG	GG	GG	GG	GG	GG	GG	GG	GG	GG	GG	GG	GG	GG	GG	GG	GG	GG	GG	GG	GG	GG	GG	GG	GG	GG	GG	GG
rs19314	G/T	1a	5628598	NA	NA	NA	NA	NA	NA	NA	GG	GG	GG	GG	GG	GG	GG	GG	GG	GG	GG	GG	GG	GG	GG	GG	GG	GG	GG	GG	GG	GG	GG	GG	GG	GG	GG	GG	GG	GG	GG	GG	GG	GG	GG	GG	GG	GG	GG
rs19354	T/A	1a	5629342	NA	NA	NA	NA	NA	NA	NA	TT	AT	AT	TT	TT	TT	AT	TT	AA	TT	AT	TT	TT	TT	AT	TT	AT	AT	AA	AT	AT	AT	TT	AA	AA	TT	AA	TT	TT	AT	TT	AT	TT	TT	AT	TT	TT	AA	AT
rs19452	T/G	1a	5641366	NA	NA	NA	NA	NA	NA	NA	TT	TT	TT	TT	TT	TT	TT	TT	TT	TT	TT	TT	TT	TT	TT	TT	TT	TT	TT	TT	TT	TT	TT	TT	TT	TT	TT	TT	TT	TT	TT	TT	TT	TT	TT	TT	TT	TT	TT
rs19491	A/G	1a	5647194	NA	NA	NA	NA	NA	NA	NA	AA	AG	AG	AA	AA	AG	AG	AA	AA	AA	AG	AA	AA	AA	AA	AA	AG	AG	AG	AG	AG	AG	AA	GG	AG	AA	GG	AA	GG	AG	AA	AG	AA	AG	AA	AG	AG	GG	AG
rs19497	C/A	1a	5647261	NA	NA	NA	NA	NA	NA	NA	CC	AC	AC	CC	CC	AC	AC	CC	AC	CC	AC	CC	CC	CC	CC	AC	AC	AC	AC	CC	AC	AA	CC	AC	CC	CC	AA	CC	AA	AC	AC	AA	CC	CC	CC	CC	AC	AA	AC
rs19499	G/A	1a	5647267	NA	NA	NA	NA	NA	NA	NA	GG	GG	GG	GG	GG	GG	GG	GG	GG	GG	GG	GG	GG	GG	GG	GG	GG	GG	GG	GG	GG	GG	GG	GG	GG	GG	GG	GG	GG	GG	GG	GG	GG	GG	GG	GG	GG	GG	GG
rs19544	A/G	1a	5648377	NA	NA	NA	NA	NA	NA	NA	AA	GG	AG	AA	AA	AG	AG	AA	AG	AA	AA	AA	AG	AA	AG	AA	AG	GG	GG	AG	AA	AG	AA	GG	AG	AA	GG	AG	AG	AG	AA	AG	AA	AG	AG	AG	AG	AG	GG
rs19613	G/A	1a	5650365	NA	NA	NA	NA	NA	NA	NA	GG	AA	AA	GG	AG	AG	AG	GG	AG	GG	AG	GG	AG	AG	AG	GG	AG	AG	AG	AG	AG	AA	GG	AG	AG	GG	AA	AG	AG	AG	GG	GG	GG	AG	AG	AG	AG	AA	AA
rs19668	A/C	1a	5663831	NA	NA	NA	NA	NA	NA	NA	AC	AC	CC	AA	AA	AA	AC	AA	AC	AA	AA	AC	AC	AA	AC	AA	CC	AC	CC	AA	CC	AC	AC	CC	CC	AA	AC	AC	CC	AC	AA	AC	AA	AC	AA	AC	AA	CC	CC
rs19702	G/T	1a	5664408	NA	NA	NA	NA	NA	NA	NA	GG	GT	GT	GG	GG	GG	GG	GG	GG	GG	GT	GG	GG	GG	GT	GG	GT	GT	GG	GG	GT	GT	GG	GT	GT	GG	GT	GT	GG	GG	GG	GT	GG	GT	GT	GT	TT	GT	GT
rs19748	T/C	1a	5687073	NA	NA	NA	NA	NA	NA	NA	TT	CC	CT	TT	CT	TT	CT	TT	CT	TT	CT	TT	CT	TT	CT	CT	CT	CT	CC	TT	CT	CT	TT	CC	CC	TT	CC	CT	CT	CT	TT	CC	TT	CT	CT	CT	CT	CC	CC
rs19905	C/T	1a	5692084	NA	NA	NA	NA	NA	NA	NA	CC	CC	CC	CC	CT	CC	CC	CC	CC	CC	CC	CC	CC	CC	CC	CC	CC	CC	CC	CC	CC	CC	CC	CC	CC	CC	CC	CC	CC	CC	CC	CC	CC	CC	CC	CC	CC	CC	CC
rs19926	A/G	1a	5699686	NA	NA	NA	NA	NA	NA	NA	AA	GG	AG	AA	AA	AA	AG	AA	AG	AA	AG	AG	AG	AA	AG	AA	GG	AG	AG	AG	AG	AG	AA	GG	GG	AA	GG	AG	AG	AG	AA	AG	AA	AA	AG	AA	AG	GG	GG
rs20001	G/A	1a	5707425	NA	NA	NA	NA	NA	NA	NA	AA	AA	AA	AA	AA	AA	AA	AA	AA	AA	AA	AA	AA	AA	AA	AA	AA	AA	AA	AA	AA	AA	AA	AA	AA	AA	AA	AG	AA	AA	AA	AA	AA	AA	AA	AA	AA	AA	AA
rs20012	A/T	1a	5707509	NA	NA	NA	NA	NA	NA	NA	AA	AA	AA	AA	AA	AA	AA	AA	AA	AA	AA	AA	AA	AA	AA	AA	AA	AA	AA	AA	AA	AA	AA	AA	AA	AA	AA	AA	AA	AA	AA	AA	AA	AA	AA	AA	AA	AA	AA
rs20022	T/G	1a	5707875	NA	NA	NA	NA	NA	NA	NA	TT	TT	TT	TT	TT	TT	TT	TT	TT	TT	TT	TT	TT	TT	TT	TT	TT	TT	TT	TT	TT	TT	TT	TT	TT	TT	TT	TT	TT	TT	TT	TT	TT	TT	TT	TT	TT	TT	TT
rs20051	G/T	1a	5755613	NA	NA	NA	NA	NA	NA	NA	GT	GG	TT	TT	GT	TT	TT	TT	GT	TT	TT	TT	TT	TT	TT	TT	GT	GT	GT	TT	GT	TT	TT	GG	GT	TT	GT	GT	TT	GT	TT	TT	TT	GT	GT	GT	GT	GG	GT
rs20137	A/T	1a	5782761	NA	NA	NA	NA	NA	NA	NA	AA	AA	AA	AA	AA	AA	AA	AA	AA	AA	AA	AA	AA	AA	AA	AA	AA	AA	AA	AA	AA	AA	AA	AA	AA	AA	AA	AA	AA	AA	AA	AA	AA	AA	AA	AA	AA	AA	AA
rs20304	C/T	1a	5807944	NA	NA	NA	NA	NA	NA	NA	CC	TT	CC	CC	CC	CC	TT	CC	CT	CC	CT	CC	TT	CC	CT	CC	TT	CT	CT	CT	CT	TT	CC	CT	TT	CC	TT	CT	CT	CT	CT	CT	CC	CT	CT	CT	CT	TT	TT
rs20339	T/C	1a	5819517	NA	NA	NA	NA	NA	NA	NA	TT	CT	TT	TT	TT	TT	CT	TT	CT	TT	CT	TT	CT	TT	CT	TT	CC	CT	CC	CT	TT	CC	CT	CC	CT	TT	CT	CT	CC	CT	TT	CT	TT	TT	CT	CT	CT	CC	CC
rs20442	A/T	1a	5841292	NA	NA	NA	NA	NA	NA	NA	TT	TT	TT	TT	TT	TT	TT	TT	TT	AT	TT	TT	TT	TT	TT	TT	TT	TT	TT	TT	TT	TT	TT	TT	TT	TT	TT	TT	TT	TT	TT	TT	TT	TT	TT	TT	TT	TT	TT
rs20460	C/T	1a	5841566	NA	NA	NA	NA	NA	NA	NA	TT	TT	CT	TT	TT	TT	CT	CT	CT	TT	CT	TT	TT	CT	CT	TT	TT	TT	TT	TT	TT	CT	TT	CT	CT	TT	TT	TT	TT	TT	CT	TT	TT	CT	CT	CT	TT	CT	CT
rs20666	T/A	1a	5852860	NA	NA	NA	NA	NA	NA	NA	AA	AA	TT	AA	AT	AT	AT	AT	AT	AT	AT	AA	AT	AT	AA	AA	AT	AT	AT	AT	AT	AT	AA	TT	AT	AT	AT	AT	AT	TT	TT	AT	TT	AT	TT	AT	AA	AT	AT
rs20693	A/C	1a	5853444	NA	NA	NA	NA	NA	NA	NA	CC	AA	AA	CC	AA	AC	AC	AA	AC	AC	AC	AC	CC	AC	AA	CC	CC	AC	AC	AA	AC	AC	AC	AA	AA	AC	AA	AC	AC	AA	AA	AA	AA	AA	AA	AC	AC	AC	AC
rs20707	A/G	1a	5853668	NA	NA	NA	NA	NA	NA	NA	GG	AG	AA	GG	AA	AA	AG	AA	AG	AG	AA	AG	GG	AA	AG	GG	GG	AG	AG	AA	AG	AG	AG	AA	AG	GG	AG	AG	AG	AG	AA	AG	AA	AA	AA	AG	GG	AG	AG
rs20720	A/T	1a	5854045	NA	NA	NA	NA	NA	NA	NA	AT	AT	AA	AT	AT	AT	AT	AA	AT	AT	AT	AT	AT	AT	AT	TT	TT	AT	TT	AT	AT	AT	TT	AA	AT	TT	AT	AT	AT	AT	AA	AT	AT	AA	AA	AT	TT	AT	AT
rs20873	T/C	1a	5868448	NA	NA	NA	NA	NA	NA	NA	TT	TT	TT	TT	TT	TT	TT	TT	TT	TT	TT	TT	TT	TT	TT	TT	TT	TT	TT	TT	TT	TT	TT	TT	TT	TT	TT	TT	TT	TT	TT	TT	TT	TT	TT	TT	TT	TT	TT
rs20917	T/G	1a	5883400	NA	NA	NA	NA	NA	NA	NA	TT	TT	TT	TT	TT	TT	TT	TT	TT	TT	TT	TT	TT	TT	TT	TT	TT	TT	TT	TT	TT	TT	TT	TT	TT	TT	TT	TT	TT	TT	TT	TT	TT	TT	TT	TT	TT	TT	TT
rs21027	C/T	1a	6237602	NA	NA	NA	NA	NA	NA	NA	CT	CT	CC	CC	CC	CC	CT	CC	CC	CC	CC	CC	CC	CC	CC	CC	CT	CT	CT	CT	CC	CT	CC	CT	CT	CC	CT	CT	CC	CT	CT	CT	CC	CT	CT	CC	CT	CT	TT
rs21095	T/C	1a	6261029	NA	NA	NA	NA	NA	NA	NA	TT	CC	TT	TT	TT	CT	CT	TT	CT	TT	CT	TT	CT	TT	CT	TT	CC	CT	CC	CT	CT	CC	TT	CC	CC	TT	CC	CT	CT	CT	TT	CT	CT	CT	CT	CC	CC	CC	CC
rs21133	T/A	1a	6266356	NA	NA	NA	NA	NA	NA	NA	TT	TT	TT	TT	TT	TT	TT	TT	TT	TT	TT	TT	TT	TT	TT	TT	TT	TT	TT	TT	TT	TT	TT	TT	TT	TT	TT	TT	TT	TT	TT	TT	TT	TT	TT	TT	TT	TT	TT
rs21143	T/G	1a	6266422	NA	NA	NA	NA	NA	NA	NA	GG	TT	GG	GG	GG	GG	GT	GG	GT	GG	GT	GG	GT	GG	GT	GG	TT	GT	TT	GT	GT	TT	GG	TT	TT	GG	GT	GT	GT	GT	GG	GT	GG	GT	GT	GT	TT	TT	GT
rs21160	T/A	1a	6267024	NA	NA	NA	NA	NA	NA	NA	AA	AT	AA	AA	AA	AA	AT	AA	AT	AA	AA	AA	AT	AT	AT	AA	TT	AT	AT	AA	AT	TT	AT	TT	AT	AA	TT	AT	AT	TT	AA	AT	AA	AT	AT	AT	AT	TT	TT
rs21199	A/G	1a	6268145	NA	NA	NA	NA	NA	NA	NA	AA	AA	AA	AA	AA	AA	AA	AA	AA	AA	AA	AA	AA	AA	AA	AA	AA	AA	AA	AA	AA	AA	AA	AA	AA	AA	AA	AA	AA	AA	AA	AA	AA	AA	AA	AA	AA	AA	AA
rs21202	A/G	1a	6268172	NA	NA	NA	NA	NA	NA	NA	AG	GG	AA	AA	AA	AA	AA	AA	AG	AA	AG	AA	AG	AA	AG	AA	AG	AG	GG	AG	AG	GG	AA	GG	GG	AA	GG	GG	AA	AG	AA	AA	AA	GG	AG	GG	GG	GG	GG
rs21233	A/C	1a	6493014	NA	NA	NA	NA	NA	NA	NA	AA	AA	AA	AA	AA	AA	AA	AA	AA	AA	AA	AA	AA	AA	AA	AA	AA	AA	AA	AA	AA	AA	AA	AA	AA	AA	AA	AA	AA	AA	AA	AA	AA	AA	AA	AA	AA	AA	AA
rs21312	A/G	1a	6618932	NA	NA	NA	NA	NA	NA	NA	AA	GG	AG	AA	AA	AG	AG	AA	GG	AG	AG	AG	AG	AG	AG	AG	GG	AG	GG	AG	AG	AG	AA	GG	AG	AA	AG	AA	AG	AG	AA	AG	AA	AG	AG	AG	AG	GG	AG
rs21313	A/C	1a	6618950	NA	NA	NA	NA	NA	NA	NA	CC	AA	AC	CC	CC	AC	AC	CC	AA	AC	AC	AC	AC	AC	AC	AC	AA	AC	AA	AC	AC	AC	CC	AA	AC	CC	AA	CC	AC	AC	CC	AC	CC	AC	AC	AC	AC	AA	AA
rs21396	G/A	1a	6924054	NA	NA	NA	NA	NA	NA	NA	AA	AG	AG	AA	AA	AA	AG	AG	AA	AA	AG	AA	AG	AA	AA	AG	AG	AG	AG	AG	AG	GG	AA	GG	AG	AA	AG	AA	GG	AG	AA	AG	GG	AG	AA	GG	AG	GG	AG
rs21403	A/G	1a	6924293	NA	NA	NA	NA	NA	NA	NA	AA	AA	AA	AA	AA	AA	AA	AA	AA	AA	AA	AA	AA	AA	AA	AA	AA	AA	AA	AA	AA	AA	AA	AA	AA	AA	AA	AA	AA	AA	AA	AA	AA	AA	AA	AA	AA	AA	AA
rs21414	A/T	1a	6924573	NA	NA	NA	NA	NA	NA	NA	AA	TT	AA	AA	AA	AA	AT	AA	AT	AT	AT	AT	AT	AA	AT	AT	AT	AT	AT	TT	AT	AT	AA	TT	AA	AA	TT	AT	AT	AT	AA	AT	AA	AT	AT	AT	AT	TT	AT
rs21420	A/C	1a	7007264	NA	NA	NA	NA	NA	NA	NA	AA	CC	AC	AA	AC	AC	AC	AA	CC	AC	AC	AA	AC	AC	AC	CC	CC	AC	CC	AC	CC	AC	AA	AC	AC	AA	CC	AC	AC	CC	AA	AC	AC	CC	CC	AC	AC	CC	CC
rs21477	C/T	1a	7008578	NA	NA	NA	NA	NA	NA	NA	CC	CC	CC	CC	CC	CC	CC	CC	CC	CC	CC	CC	CC	CC	CC	CC	CC	CC	CC	CC	CC	CC	CC	CC	CC	CC	CC	CC	CC	CC	CC	CC	CC	CC	CC	CC	CC	CC	CC
rs21537	T/C	1a	7026657	NA	NA	NA	NA	NA	NA	NA	CC	CC	CT	CC	CT	CT	CC	CT	CC	CC	CC	CC	CC	CT	CC	CC	CC	CC	CC	CC	CC	CC	CC	CC	CC	CT	CC	CC	CC	CC	CC	CC	CC	CC	CC	CC	CC	CC	CC
rs21546	A/G	1a	7026876	NA	NA	NA	NA	NA	NA	NA	AA	AA	AA	AA	AA	AA	AA	AA	AA	AA	AA	AA	AA	AA	AA	AA	AA	AA	AA	AA	AA	AA	AA	AA	AA	AA	AA	AA	AA	AA	AA	AA	AA	AA	AA	AA	AA	AA	AA
rs21604	G/A	1a	7057321	NA	NA	NA	NA	NA	NA	NA	GG	AG	GG	GG	GG	GG	GG	GG	GG	GG	GG	GG	GG	GG	GG	GG	AG	AG	AG	GG	AG	AG	GG	AG	AG	GG	AG	AG	GG	GG	GG	AG	GG	GG	AG	GG	AA	AA	AG
rs21646	T/A	1a	7058226	NA	NA	NA	NA	NA	NA	NA	TT	TT	TT	TT	TT	TT	TT	TT	TT	TT	TT	TT	TT	TT	TT	TT	TT	TT	TT	TT	TT	TT	TT	TT	TT	TT	TT	TT	TT	TT	TT	TT	TT	TT	TT	TT	TT	TT	TT
rs21723	A/G	1a	7084145	NA	NA	NA	NA	NA	NA	NA	AA	GG	AG	AA	AA	AA	AG	AA	AA	AA	AG	AA	AG	AG	AG	AG	GG	GG	AG	GG	AG	GG	AA	GG	GG	AA	AG	AG	AA	GG	AA	AG	AA	AG	GG	AG	GG	GG	GG
rs21787	T/C	1a	7085027	NA	NA	NA	NA	NA	NA	NA	TT	CC	TT	TT	TT	TT	TT	TT	TT	TT	CT	TT	CT	TT	CT	TT	CT	CT	CT	TT	TT	CT	TT	CT	CT	TT	CT	TT	TT	TT	TT	CT	TT	TT	CT	CT	CC	CC	CT
rs21795	A/G	1a	7085095	NA	NA	NA	NA	NA	NA	NA	AA	GG	AA	AA	AA	AA	AA	AA	AA	AA	AG	AA	AG	AA	AG	AA	AG	AG	AG	AA	AG	GG	AA	GG	AG	AA	AG	AG	AA	GG	AA	AG	AA	AG	AG	AA	GG	GG	AG
rs21867	T/C	1a	7099225	NA	NA	NA	NA	NA	NA	NA	TT	CT	CT	TT	TT	TT	CT	TT	CT	TT	CT	TT	CT	TT	CT	TT	CC	CT	CC	CC	CT	CT	TT	CC	CC	TT	CC	CT	TT	CT	TT	CT	TT	CT	CT	CC	CT	CC	CT
rs21966	C/T	1a	7101478	NA	NA	NA	NA	NA	NA	NA	CC	CT	TT	CC	CC	CC	CC	CC	CC	CC	CT	CC	CT	CC	CT	CC	CC	CT	TT	CT	CT	TT	CC	TT	TT	CC	TT	CT	CC	CT	CC	CT	CC	CT	CC	CT	CT	TT	CT
rs22091	A/G	1a	7106612	NA	NA	NA	NA	NA	NA	NA	AA	GG	AG	AA	AA	AA	AG	AA	AG	AA	AG	AA	AG	AA	AA	AA	GG	AG	GG	AA	AG	AG	AA	AG	AA	AA	GG	AA	AA	AA	AA	AG	AA	AG	AG	AA	AG	AG	GG
rs22164	T/A	1a	7111906	NA	NA	NA	NA	NA	NA	NA	TT	AA	AT	TT	TT	TT	AT	TT	AA	TT	AT	AT	AA	AT	AA	TT	AA	AT	AA	AA	AT	AA	AT	AT	AA	TT	AT	AT	TT	AT	TT	AA	TT	AA	AA	AA	AA	AA	AA
rs22194	C/T	1a	7136156	NA	NA	NA	NA	NA	NA	NA	CC	TT	CT	CC	CT	CC	CT	CC	CT	CT	CT	CT	CT	CT	TT	CT	CT	CC	CT	CT	CC	CT	CC	CT	CT	CC	CT	CT	CT	CC	CC	CT	CC	CC	CT	CT	CT	TT	TT
rs22250	A/T	1a	7140748	NA	NA	NA	NA	NA	NA	NA	AA	AA	AA	AT	AT	AT	AA	AA	AT	AA	AA	AT	AT	AT	AA	AT	AA	AA	AA	AA	AT	AA	AT	AA	AA	AT	AA	AA	AA	AT	AT	AA	AT	AA	AA	AT	AA	AA	AA
rs22257	A/G	1a	7140821	NA	NA	NA	NA	NA	NA	NA	AA	AA	AA	AA	AA	AA	AA	AA	AA	AA	AA	AA	AA	AA	AA	AA	AA	AA	AA	AA	AG	AA	AG	AA	AA	AG	AA	AA	AA	AA	AA	AA	AA	AA	AA	AA	AA	AA	AA
rs22370	C/T	1a	7193958	NA	NA	NA	NA	NA	NA	NA	CC	CC	CC	CC	CC	CC	CC	CC	CC	CC	CC	CC	CC	CC	CC	CC	CC	CC	CC	CC	CC	CC	CC	CC	CC	CC	CC	CC	CC	CC	CC	CC	CC	CC	CC	CC	CC	CC	CC
rs22376	G/C	1a	7225897	NA	NA	NA	NA	NA	NA	NA	GG	GG	GG	GG	GG	GG	GG	GG	GG	GG	GG	GG	GG	GG	GG	GG	GG	GG	GG	GG	GG	GG	GG	GG	GG	GG	GG	GG	GG	GG	GG	GG	GG	GG	GG	GG	GG	GG	GG
rs22506	G/A	1a	7255122	NA	NA	NA	NA	NA	NA	NA	GG	GG	GG	AG	AA	GG	AG	AG	GG	AG	GG	GG	AG	GG	GG	AG	GG	GG	GG	GG	GG	AA	AG	GG	GG	AG	GG	AA	GG	AG	AG	GG	AG	GG	AG	AA	AG	GG	GG
rs22567	G/A	1a	7257288	NA	NA	NA	NA	NA	NA	NA	AA	AA	AA	AA	AA	AA	AA	AA	AA	AA	AA	AA	AG	AA	AA	AA	AA	AA	AA	AA	AA	AA	AA	AA	AA	AA	AA	AA	AA	AA	AA	AA	AA	AA	AA	AA	AA	AA	AA
rs22701	T/A	1a	7259469	NA	NA	NA	NA	NA	NA	NA	AT	TT	AT	AA	AA	AA	AT	AA	TT	AA	AA	AT	AA	AA	AT	AA	AT	AT	AT	AT	AA	AT	AA	TT	AT	AA	AA	AA	TT	AT	AA	AT	AA	AA	AA	AA	AT	AT	TT
rs22837	A/T	1a	7325813	NA	NA	NA	NA	NA	NA	NA	AA	AA	AA	AA	AA	AA	AA	AA	AA	AA	AA	AA	AA	AA	AA	AA	AA	AA	AA	AA	AA	AA	AA	AA	AA	AA	AA	AA	AA	AA	AA	AA	AA	AA	AA	AA	AA	AA	AA
rs22943	A/G	1a	7358583	NA	NA	NA	NA	NA	NA	NA	AA	GG	AG	AA	AA	GG	AG	AA	GG	AG	AG	AG	AG	AG	AG	AG	AG	AA	GG	AG	AA	AG	AA	GG	AG	AA	GG	AG	AG	AA	AA	GG	AA	AA	AG	AG	AG	GG	GG
rs23034	T/C	1a	7361537	NA	NA	NA	NA	NA	NA	NA	TT	TT	TT	TT	TT	TT	TT	TT	TT	TT	TT	TT	TT	TT	TT	TT	TT	TT	TT	TT	TT	TT	TT	TT	TT	TT	TT	TT	TT	TT	TT	TT	TT	TT	TT	TT	TT	TT	TT
rs23111	A/G	1a	7365447	NA	NA	NA	NA	NA	NA	NA	AA	GG	AG	AA	AA	AA	AG	AA	GG	AG	AG	AG	AG	AG	AG	GG	GG	AG	GG	AG	AG	AG	AG	GG	AG	AA	GG	AA	AG	AG	AA	AA	AA	AG	AG	AA	GG	GG	GG
rs23242	T/C	1a	7367530	NA	NA	NA	NA	NA	NA	NA	CC	CC	CT	TT	TT	CT	CT	TT	CC	CT	TT	CT	TT	CT	CT	CT	CT	CT	CC	CT	CT	TT	TT	CT	CT	TT	CT	CT	CT	CT	TT	CT	TT	CT	CT	CT	CC	CC	CT
rs23305	T/C	1a	7369365	NA	NA	NA	NA	NA	NA	NA	TT	CC	CT	TT	TT	CT	CT	TT	CC	CT	CT	CC	CT	CT	TT	CT	CC	CT	CC	CT	CT	CT	TT	CC	CT	TT	CC	TT	CT	CT	TT	CT	TT	CT	CT	CT	CT	CC	TT
rs23325	A/G	1a	7369582	NA	NA	NA	NA	NA	NA	NA	AA	AA	AA	AA	AA	AA	AA	AA	AA	AA	AA	AA	AA	AA	AA	AA	AA	AA	AA	AA	AA	AA	AA	AA	AA	AA	AA	AA	AA	AA	AA	AA	AA	AA	AA	AA	AA	AA	AA
rs23370	A/G	1a	7371491	NA	NA	NA	NA	NA	NA	NA	AA	AA	AA	AA	AA	AA	AA	AA	AA	AA	AA	AA	AA	AA	AA	AA	AA	AA	AA	AA	AA	AA	AA	AA	AA	AA	AA	AA	AA	AA	AA	AA	AA	AA	AA	AA	AA	AA	AA
rs23409	T/A	1a	7372282	NA	NA	NA	NA	NA	NA	NA	TT	AA	AA	TT	TT	AT	AT	TT	AT	AT	AT	AT	AT	AT	AT	TT	AA	AT	AT	TT	AT	TT	AT	AA	AT	TT	AT	TT	TT	AT	TT	AT	TT	TT	TT	AT	AA	AT	AA
rs23422	A/C	1a	7372520	NA	NA	NA	NA	NA	NA	NA	AA	CC	AA	AA	AA	AA	CC	AA	CC	AC	AC	AC	AA	AC	AA	AC	AC	AC	CC	AA	CC	AC	AA	CC	AC	AA	AC	CC	AC	AA	AA	CC	AA	AC	AA	AC	AA	CC	CC
rs23448	G/A	1a	7372852	NA	NA	NA	NA	NA	NA	NA	GG	GG	GG	GG	GG	GG	GG	GG	GG	GG	GG	GG	GG	GG	GG	GG	GG	GG	GG	GG	GG	GG	GG	GG	GG	GG	GG	GG	GG	GG	GG	GG	GG	GG	GG	GG	GG	GG	GG
rs23474	C/A	1a	7384071	NA	NA	NA	NA	NA	NA	NA	CC	AA	AC	CC	CC	AC	AC	CC	AC	AA	AC	AC	AC	AC	AA	AC	AC	AC	AA	AC	AC	AC	AC	AA	AC	AC	AA	CC	AC	AC	CC	AC	CC	AC	AC	AC	AC	AA	AC
rs23520	C/T	1a	7384652	NA	NA	NA	NA	NA	NA	NA	CC	TT	CC	CC	CC	CC	CT	CC	CT	CT	CT	CT	CC	CT	CT	TT	CT	CT	TT	CT	CC	CT	CC	CT	CC	CC	CT	CC	CT	CT	CC	CT	CC	CT	CC	CC	CT	TT	TT
rs23553	C/T	1a	7385259	NA	NA	NA	NA	NA	NA	NA	CC	CC	CC	CC	CC	CC	CC	CC	CC	CC	CC	CC	CC	CC	CC	CC	CC	CC	CC	CC	CC	CC	CC	CC	CC	CC	CC	CC	CC	CC	CC	CC	CC	CC	CC	CC	CC	CC	CC
rs23557	T/C	1a	7388424	NA	NA	NA	NA	NA	NA	NA	TT	CT	TT	TT	TT	TT	TT	TT	CT	TT	TT	TT	TT	TT	CT	CT	CC	TT	CT	TT	TT	CT	TT	CT	TT	TT	CT	TT	TT	CT	TT	CT	TT	TT	TT	TT	CT	CT	CT
rs23564	T/G	1a	7388525	NA	NA	NA	NA	NA	NA	NA	GG	GT	GT	GG	GG	GT	GT	GG	GT	GT	GG	GG	TT	GT	GT	GT	GT	GT	GT	GG	GT	GT	GG	GT	GG	GG	TT	GG	GT	TT	GG	GG	GG	GT	GG	GG	GT	TT	TT
rs23570	A/G	1a	7388589	NA	NA	NA	NA	NA	NA	NA	AA	AG	AG	AA	AA	AA	AG	AA	GG	AG	AA	AA	AG	AG	AG	AG	AG	AG	AG	AA	AG	AG	AA	GG	AG	AA	GG	AA	GG	AG	AA	AA	AA	AG	AA	AG	AG	AG	GG
rs23612	T/G	1a	7389173	NA	NA	NA	NA	NA	NA	NA	TT	TT	TT	TT	TT	TT	TT	TT	TT	TT	TT	TT	TT	TT	TT	TT	TT	TT	TT	TT	TT	TT	TT	TT	TT	TT	TT	TT	TT	TT	TT	TT	TT	TT	TT	TT	TT	TT	TT
rs23691	C/A	1a	7391423	NA	NA	NA	NA	NA	NA	NA	CC	CC	CC	CC	CC	CC	CC	CC	CC	CC	CC	CC	CC	CC	CC	CC	CC	CC	CC	CC	CC	CC	CC	CC	CC	CC	CC	CC	CC	CC	CC	CC	CC	CC	CC	CC	CC	CC	CC
rs23896	G/A	1a	7410307	NA	NA	NA	NA	NA	NA	NA	GG	GG	GG	GG	GG	GG	GG	GG	GG	GG	GG	GG	GG	GG	GG	GG	GG	GG	GG	GG	GG	GG	GG	GG	GG	GG	GG	GG	GG	GG	GG	GG	GG	GG	GG	GG	GG	GG	GG
rs23954	C/T	1a	7477749	NA	NA	NA	NA	NA	NA	NA	CT	TT	CT	CC	CC	CT	CT	CC	TT	CT	CT	CT	CT	CT	CT	CT	TT	CT	CT	CT	CT	CT	CT	TT	CC	CC	TT	CT	CT	CT	CC	CT	CC	CT	CT	CT	TT	TT	CT
rs24045	G/C	1a	7481690	NA	NA	NA	NA	NA	NA	NA	GG	CC	CG	GG	CG	CG	CC	GG	CG	CG	CG	CG	CG	CG	CG	CG	CC	CG	CC	CG	CG	CG	GG	CC	CC	GG	CG	CG	CG	CG	GG	CG	GG	CG	CG	CC	CC	CC	CC
rs24058	A/T	1a	7482421	NA	NA	NA	NA	NA	NA	NA	AT	TT	AT	AA	AA	AT	AT	AA	AT	AT	AT	AT	AT	AA	AT	AT	AT	AT	TT	AT	AT	AT	AA	TT	AT	AA	AT	AT	AT	AT	AA	AT	AA	AT	AT	AT	AT	TT	TT
rs24077	A/G	1a	7488290	NA	NA	NA	NA	NA	NA	NA	AA	AA	AA	AA	AA	AA	AA	AA	AA	AA	AA	AA	AA	AA	AA	AA	AA	AA	AA	AA	AA	AA	AA	AA	AA	AA	AA	AA	AA	AA	AA	AA	AA	AA	AA	AA	AA	AA	AA
rs24126	G/A	1a	7489690	NA	NA	NA	NA	NA	NA	NA	AA	GG	GG	AA	AA	GG	GG	AA	AA	AA	AG	AA	GG	AA	AG	AA	GG	AG	AG	AG	AG	AG	AA	AG	AA	AA	AG	AG	AG	AG	AA	AG	AG	AG	AG	AG	AG	AG	GG
rs24234	T/C	1a	7491956	NA	NA	NA	NA	NA	NA	NA	TT	CC	CT	CT	TT	CT	TT	TT	TT	CT	CT	TT	CT	TT	CT	TT	CT	CT	CT	CT	CT	TT	TT	CT	CT	TT	CT	TT	TT	CT	TT	CT	TT	TT	TT	TT	CT	CT	CC
rs24294	A/T	1a	7494238	NA	NA	NA	NA	NA	NA	NA	TT	AA	AA	TT	TT	TT	AT	TT	AT	AT	TT	AT	AT	TT	TT	AT	AT	AT	AA	AT	AT	AT	TT	AA	AT	TT	AT	AT	AT	AT	TT	AT	AA	AT	AT	TT	AT	AA	AT
rs24317	G/A	1a	7495698	NA	NA	NA	NA	NA	NA	NA	AG	GG	AG	AA	AG	AG	AA	AA	AG	GG	GG	AG	GG	AA	AG	GG	AG	AA	AG	GG	AG	AG	AA	GG	GG	AA	AG	GG	AG	GG	AG	AG	AA	AG	AG	AG	GG	GG	AG
rs24412	C/G	1a	7503862	NA	NA	NA	NA	NA	NA	NA	CC	CG	CC	CC	CC	CG	CG	CC	GG	CG	CG	CG	CG	CC	CC	CG	GG	GG	GG	CG	CG	CC	CC	GG	CG	CC	CG	CG	CG	CC	CC	CC	CC	CG	CG	CG	CG	GG	CG
rs24422	A/T	1a	7503951	NA	NA	NA	NA	NA	NA	NA	TT	AA	TT	TT	TT	AT	AT	TT	AT	AA	AT	AA	AT	TT	AT	TT	AT	AT	TT	TT	TT	AT	TT	AT	TT	TT	AT	TT	AT	AT	TT	TT	TT	AT	AT	AT	AT	AA	AT
rs24439	C/A	1a	7504280	NA	NA	NA	NA	NA	NA	NA	CC	CC	CC	CC	CC	CC	CC	CC	CC	CC	CC	CC	CC	CC	CC	CC	CC	CC	CC	CC	CC	CC	CC	CC	CC	CC	CC	CC	CC	CC	CC	CC	CC	CC	CC	CC	CC	CC	CC
rs24463	A/T	1a	7504835	NA	NA	NA	NA	NA	NA	NA	AA	TT	AA	AA	AA	AA	AA	AA	AA	AT	AA	AA	AA	AA	AA	AA	AT	AA	AT	AA	AA	AA	AA	AT	AA	AA	AT	AA	AT	AA	AA	AA	AA	AA	AA	AA	AA	AT	AT
rs24571	T/C	1a	7541796	NA	NA	NA	NA	NA	NA	NA	TT	CC	CT	TT	TT	CT	CT	TT	CC	CT	TT	CT	CC	CT	TT	CT	CT	CT	CC	CT	CT	CT	CT	CC	TT	CT	CC	CC	CT	CT	CT	CT	TT	CT	TT	CT	CT	CC	CC
rs24612	A/G	1a	7546921	NA	NA	NA	NA	NA	NA	NA	AG	AA	AG	GG	AG	AG	GG	AG	AA	AA	AG	AG	AA	AG	AG	AA	AG	AG	AG	AG	AG	AG	AA	AA	AG	AG	AA	AG	AG	AG	AG	GG	AG	AA	GG	AG	AG	AG	AA
rs24621	C/T	1a	7547041	NA	NA	NA	NA	NA	NA	NA	CC	CC	CC	CC	CC	CC	CC	CC	CC	CC	CC	CC	CC	CC	CC	CC	CC	CC	CC	CC	CC	CC	CC	CC	CC	CC	CC	CC	CC	CC	CC	CC	CC	CC	CC	CC	CC	CC	CC
rs24761	G/A	1a	7561115	NA	NA	NA	NA	NA	NA	NA	GG	AG	AG	GG	GG	AG	AG	GG	AG	AG	AG	AG	AG	AG	AG	AG	AA	AG	AG	AG	AG	AG	GG	AG	AG	GG	AG	AG	AG	AG	GG	AG	GG	GG	AG	AG	AG	AG	AA
rs24787	A/C	1a	7572041	NA	NA	NA	NA	NA	NA	NA	AC	CC	CC	AC	CC	AC	AC	CC	CC	CC	CC	AC	CC	AC	CC	CC	CC	AC	CC	CC	CC	AC	AA	CC	CC	AC	CC	CC	CC	CC	AC	AC	AC	CC	CC	CC	CC	CC	AC
rs24875	T/C	1a	7590791	NA	NA	NA	NA	NA	NA	NA	TT	TT	TT	TT	TT	TT	TT	TT	TT	TT	TT	TT	TT	TT	TT	TT	TT	TT	TT	TT	TT	TT	TT	TT	TT	TT	TT	TT	TT	TT	TT	TT	TT	TT	TT	TT	TT	TT	TT
rs24885	A/G	1a	7590988	NA	NA	NA	NA	NA	NA	NA	AA	AA	AA	AA	AA	AA	AA	AA	AA	AA	AA	AA	AA	AA	AA	AA	AA	AA	AA	AA	AA	AA	AA	AA	AA	AA	AA	AA	AA	AA	AA	AA	AA	AA	AA	AA	AA	AA	AA
rs24999	C/A	1a	7626452	NA	NA	NA	NA	NA	NA	NA	AC	AA	AC	CC	CC	AC	AC	CC	AC	AC	AC	AA	AC	CC	AC	AC	AA	AC	AA	AC	AC	AC	CC	AA	AC	CC	AA	AC	AC	AC	CC	AC	AC	AC	AC	AC	AC	AA	AA
rs25032	C/G	1a	7627137	NA	NA	NA	NA	NA	NA	NA	CC	CC	CC	CC	CC	CC	CC	CC	CC	CC	CC	CC	CC	CC	CC	CC	CC	CC	CC	CC	CC	CC	CC	CC	CC	CC	CC	CC	CC	CC	CC	CC	CC	CC	CC	CC	CC	CC	CC
rs25044	C/T	1a	7627447	NA	NA	NA	NA	NA	NA	NA	CC	CT	CT	CC	CC	CC	CC	CC	CT	CC	CC	CT	CC	CC	CT	CT	CT	CT	CT	CT	CT	CC	CC	CT	CC	CC	CT	CT	CC	CT	CC	CC	CC	CC	CT	CT	CT	CT	CC
rs25179	T/C	1a	7669246	NA	NA	NA	NA	NA	NA	NA	CT	CC	CT	TT	TT	CT	CT	TT	CC	CT	CT	CC	CT	TT	CT	CC	CC	CT	CC	CT	CT	CT	TT	CC	CT	TT	CC	CT	CT	CT	TT	CT	CT	CT	CT	CT	CT	CC	CC
rs25197	G/A	1a	7669662	NA	NA	NA	NA	NA	NA	NA	AG	GG	AG	AA	AA	GG	AG	AA	AA	AG	AG	AG	AG	AG	AG	AG	GG	GG	GG	GG	GG	AG	AG	GG	GG	AG	AG	AG	AG	GG	AA	AG	AA	AG	AG	AG	AG	GG	AG
rs25265	A/C	1a	7672747	NA	NA	NA	NA	NA	NA	NA	AA	CC	AC	AA	AA	AC	AC	AA	AC	AC	AC	AC	AC	AA	AC	AC	CC	AC	AC	AC	AC	AC	AA	CC	AC	AA	CC	AC	AC	AC	AA	AC	AA	AC	AC	AC	AA	CC	CC
rs25269	A/G	1a	7672820	NA	NA	NA	NA	NA	NA	NA	AA	GG	AG	AA	AA	AG	AG	AA	AG	AG	AG	AG	AG	AA	AG	AG	GG	AG	AG	AG	AG	AG	AA	GG	AG	AA	GG	AG	AG	AG	AA	AG	AA	AG	AG	AG	AG	GG	GG
rs25288	A/G	1a	7673101	NA	NA	NA	NA	NA	NA	NA	AA	AA	AA	AA	AA	AA	AA	AA	AA	AA	AA	AA	AA	AA	AA	AA	AA	AA	AA	AA	AA	AA	AA	AA	AA	AA	AA	AA	AA	AA	AA	AA	AA	AA	AA	AA	AA	AA	AA
rs25358	C/T	1a	7675722	NA	NA	NA	NA	NA	NA	NA	CC	TT	CT	CC	CC	CT	TT	CC	CC	CT	CT	CT	CT	CT	CT	CT	CT	CC	TT	CT	CT	CT	CC	TT	CT	CT	TT	CC	CT	CC	CT	TT	CC	CT	CC	CT	CC	TT	CT
rs25428	G/A	1a	7696866	NA	NA	NA	NA	NA	NA	NA	GG	AA	AG	GG	GG	AG	AG	GG	AG	AG	AG	AG	AG	GG	AG	GG	AA	AG	AA	AG	AG	AG	GG	AA	AG	GG	AA	AG	AG	AG	GG	AG	GG	AG	GG	AG	AG	AA	AG
rs25441	C/T	1a	7697219	NA	NA	NA	NA	NA	NA	NA	CC	TT	CC	CC	CC	CT	CT	CC	CC	CC	CC	CC	CC	CC	CT	CT	TT	CC	CT	CT	CT	CT	CC	TT	CC	CC	CT	CC	CT	CC	CC	CC	CC	CC	CC	CT	CT	CT	TT
rs25472	T/C	1a	7698763	NA	NA	NA	NA	NA	NA	NA	TT	CC	TT	TT	TT	CC	TT	TT	CT	CT	CT	CT	CT	TT	CT	CT	CC	CT	CC	CT	CT	CT	TT	CC	TT	TT	CC	CT	CT	CT	TT	CT	TT	CT	CT	CT	CT	CC	CC
rs25595	A/G	1a	7703661	NA	NA	NA	NA	NA	NA	NA	AG	GG	AG	AA	AG	AG	AG	AA	GG	AG	AG	AG	AG	AA	AA	AG	AG	AG	GG	AA	AG	AG	AA	GG	AG	AA	AG	AG	AG	AG	AA	AA	AA	AG	GG	AA	AG	GG	AG
rs25663	G/A	1a	7707426	NA	NA	NA	NA	NA	NA	NA	GG	AA	AG	GG	GG	GG	AG	GG	AG	AA	AG	AG	AA	GG	AG	AG	AG	AG	AA	AA	GG	AG	GG	AA	GG	GG	AA	AG	AA	AG	GG	AG	AG	GG	AG	AG	AG	AA	AA
rs25672	G/A	1a	7707631	NA	NA	NA	NA	NA	NA	NA	AG	GG	GG	AG	AA	AG	GG	AA	AA	GG	AG	GG	GG	AG	GG	AG	GG	GG	GG	GG	AG	GG	AG	GG	AG	AG	GG	GG	GG	GG	AA	AG	AG	GG	GG	AG	GG	GG	GG
rs25778	A/G	1a	7718507	NA	NA	NA	NA	NA	NA	NA	GG	GG	AG	AG	AG	GG	GG	AG	AG	AG	AG	AG	AA	GG	GG	GG	GG	GG	GG	GG	GG	GG	GG	GG	AG	AG	GG	AG	GG	AG	AG	AG	AA	AG	GG	GG	GG	GG	GG
rs25787	A/G	1a	7723677	NA	NA	NA	NA	NA	NA	NA	AA	AG	AA	AA	AA	AA	AG	AA	AA	AA	AA	AA	AA	AA	AA	AG	AA	AA	AG	AG	AA	AG	AA	AG	AA	AA	AG	AA	AA	AA	AA	AG	AA	AA	AA	AG	AG	AG	AG
rs25925	A/G	1a	7736357	NA	NA	NA	NA	NA	NA	NA	AA	GG	AG	AA	AA	AA	AG	AA	AG	AG	AG	AG	AA	AA	AA	AA	GG	AG	AG	AG	AG	AG	AA	GG	AG	AA	GG	AA	AG	GG	AA	GG	AA	AA	AG	AG	AG	GG	AG
rs25929	C/T	1a	7736433	NA	NA	NA	NA	NA	NA	NA	CC	TT	CC	CC	CC	CC	CT	CC	CT	CC	CC	CC	TT	CC	CT	CC	CT	CT	CT	CC	CT	CC	CC	CT	CT	CC	CT	CC	CT	CC	CC	CT	CC	CC	CT	CT	CT	CT	CT
rs25935	A/C	1a	7736463	NA	NA	NA	NA	NA	NA	NA	AA	AA	AA	AA	AA	AA	AA	AA	AA	AA	AA	AA	AA	AA	AA	AA	AA	AA	AA	AA	AA	AA	AA	AA	AA	AA	AA	AA	AA	AA	AA	AA	AA	AA	AA	AA	AA	AA	AA
rs25950	T/G	1a	7736969	NA	NA	NA	NA	NA	NA	NA	TT	GT	GT	TT	TT	GG	GT	TT	GG	TT	GT	TT	TT	TT	GT	GT	GT	TT	GT	TT	TT	GT	TT	GG	GT	TT	GT	GT	GT	GT	TT	GT	TT	TT	GT	GT	GT	GG	GT
rs25952	A/G	1a	7736976	NA	NA	NA	NA	NA	NA	NA	AA	GG	AG	AA	AA	AG	AG	AA	GG	AA	AG	AA	AG	AA	AG	AG	AG	AA	AG	AG	AA	AG	AA	GG	AG	AA	GG	AG	AG	AG	AA	AG	AA	AA	AG	AG	AG	GG	AG
rs25989	T/A	1a	7739219	NA	NA	NA	NA	NA	NA	NA	AT	AA	TT	TT	TT	AT	AT	TT	AT	AT	AT	AT	AT	TT	TT	AA	AA	TT	AT	TT	AT	TT	TT	AT	AA	TT	AA	AT	AT	AT	TT	TT	TT	TT	TT	TT	AT	AT	TT
rs26114	A/G	1a	7755499	NA	NA	NA	NA	NA	NA	NA	AA	GG	AG	AA	AG	AG	AG	AA	AG	AG	AG	AG	AG	AA	AG	GG	GG	AG	GG	AG	AG	AG	AA	GG	AA	AA	GG	AG	AG	AG	AA	AG	AA	AG	AG	AG	AG	GG	AG
rs26203	T/A	1a	7787511	NA	NA	NA	NA	NA	NA	NA	TT	TT	TT	TT	TT	TT	TT	TT	TT	TT	TT	TT	TT	TT	TT	TT	TT	TT	TT	TT	TT	TT	TT	TT	TT	TT	TT	TT	TT	TT	TT	TT	TT	TT	TT	TT	TT	TT	TT
rs26221	C/G	1a	7787922	NA	NA	NA	NA	NA	NA	NA	CC	GG	CC	CG	CC	CG	CG	CC	CG	CG	CG	CG	CG	CC	CG	CG	CG	CG	GG	CG	CG	CG	CC	GG	CG	CC	CG	CG	CC	CG	CC	GG	CG	CG	CG	CG	CG	GG	GG
rs26231	A/G	1a	7815284	NA	NA	NA	NA	NA	NA	NA	AA	AA	AA	AA	AA	AA	AA	AA	AA	AA	AA	AA	AA	AA	AA	AA	AA	AA	AA	AA	AA	AA	AA	AA	AA	AA	AA	AA	AA	AA	AA	AA	AA	AA	AA	AA	AA	AA	AA
rs26239	T/G	1a	7815350	NA	NA	NA	NA	NA	NA	NA	TT	TT	TT	TT	TT	TT	TT	TT	TT	TT	TT	TT	TT	TT	TT	TT	TT	TT	TT	TT	TT	TT	TT	TT	TT	TT	TT	TT	TT	TT	TT	TT	TT	TT	TT	TT	TT	TT	TT
rs26261	T/C	1a	7820336	NA	NA	NA	NA	NA	NA	NA	TT	CC	CT	TT	TT	TT	CT	TT	CT	CT	CT	CT	CC	CT	CT	TT	CC	CT	CT	CT	CT	CT	TT	CC	CT	TT	CC	CT	CT	TT	TT	CT	TT	CT	CT	TT	CT	CC	CC
rs26304	G/C	1a	7860639	NA	NA	NA	NA	NA	NA	NA	GG	CG	CG	GG	GG	CG	GG	GG	CG	CG	CG	GG	GG	CG	CG	GG	CG	CG	CC	GG	GG	CG	GG	CG	CG	GG	CG	CG	GG	CG	GG	CG	GG	GG	CG	CG	CG	GG	CG
rs26367	A/G	1a	7879312	NA	NA	NA	NA	NA	NA	NA	GG	AA	GG	GG	GG	GG	AG	GG	AA	AG	AG	AG	AG	GG	GG	AG	AG	AG	AG	AG	GG	AG	GG	AA	AG	GG	AA	AG	GG	AG	GG	GG	GG	GG	GG	AG	GG	AA	AA
rs26377	T/A	1a	7879409	NA	NA	NA	NA	NA	NA	NA	TT	AT	AT	TT	TT	TT	AT	TT	AT	AT	AT	AT	AT	TT	AT	AT	AT	AT	AT	AT	TT	AT	AT	AA	TT	TT	AA	TT	TT	AT	TT	AT	TT	AT	AT	AT	TT	AA	AA
rs26391	G/A	1a	7879597	NA	NA	NA	NA	NA	NA	NA	AA	AG	AG	AA	AA	AG	AG	AA	AG	AA	AA	AA	AA	AA	AG	AA	AG	AG	AG	GG	AG	AA	AA	GG	AG	AA	AG	AA	AA	AG	AA	AG	AA	GG	GG	AG	AG	GG	AG
rs26394	A/G	1a	7879648	NA	NA	NA	NA	NA	NA	NA	AA	AG	AG	AA	AA	GG	AG	AA	AG	AA	AA	AA	AA	AA	AG	AA	GG	AG	AG	GG	AG	AG	AA	AG	AG	AA	GG	AA	AA	AG	AA	AG	AA	GG	AG	GG	AG	GG	AG
rs26395	C/T	1a	7879651	NA	NA	NA	NA	NA	NA	NA	CC	CT	CT	CC	CC	TT	CC	CC	CT	CC	CT	CT	CC	CC	CT	CT	TT	CT	CC	TT	CC	CT	CC	CT	CT	CC	CT	CC	CC	CT	CC	CT	CC	CT	CT	CT	CT	CT	CT
rs26467	G/C	1a	7903430	NA	NA	NA	NA	NA	NA	NA	GG	GG	GG	GG	GG	GG	GG	GG	GG	GG	GG	GG	GG	GG	GG	GG	GG	GG	GG	GG	GG	GG	GG	GG	GG	GG	GG	GG	GG	GG	GG	GG	GG	GG	GG	GG	GG	GG	GG
rs26495	A/G	1a	7905188	NA	NA	NA	NA	NA	NA	NA	AA	AG	AG	AA	AG	AA	AG	AA	AG	AA	AG	AA	AA	AA	AA	AA	AG	AG	AG	AG	AG	AG	AA	AG	AG	AA	AA	AA	AG	AG	AA	AG	AA	AA	AA	AG	AA	AG	AG
rs26559	T/C	1a	7908544	NA	NA	NA	NA	NA	NA	NA	TT	CT	TT	TT	TT	TT	TT	TT	CT	TT	CT	TT	CT	TT	TT	TT	TT	TT	CT	CT	TT	TT	TT	CT	TT	TT	TT	TT	TT	TT	TT	TT	TT	TT	TT	TT	CT	TT	TT
rs26683	C/T	1a	7917475	NA	NA	NA	NA	NA	NA	NA	CC	CC	CC	CC	CC	CC	CC	CC	CC	CC	CC	CC	CC	CC	CC	CC	CC	CC	CC	CC	CC	CC	CC	CC	CC	CC	CC	CC	CC	CC	CC	CC	CC	CC	CC	CC	CC	CC	CC
rs26696	A/G	1a	7936871	NA	NA	NA	NA	NA	NA	NA	AA	AG	AA	AA	AA	AA	AG	AG	AG	AA	AG	AA	AG	AA	AA	GG	GG	GG	AG	GG	AG	AG	AA	GG	GG	AA	AG	AG	AG	AG	AA	AG	AA	AA	AG	AA	AG	GG	AG
rs26981	A/G	1a	7987684	NA	NA	NA	NA	NA	NA	NA	AA	AA	AA	AA	AA	AA	AA	AA	AA	AA	AA	AA	AA	AA	AA	AA	AA	AA	AA	AA	AA	AA	AA	AA	AA	AA	AA	AA	AA	AA	AA	AA	AA	AA	AA	AA	AA	AA	AA
rs27162	C/T	1a	8020762	NA	NA	NA	NA	NA	NA	NA	CT	TT	CT	CC	CC	CC	CT	CC	CT	CC	CC	CC	CT	CC	CT	CT	TT	CT	CT	CT	CT	CT	CC	TT	TT	CC	TT	CT	CT	CT	CC	CT	CC	CT	CT	CT	CT	TT	CT
rs27365	C/T	1a	8057195	NA	NA	NA	NA	NA	NA	NA	CC	TT	CC	CC	CC	CT	CT	CC	CC	CT	CT	CC	CT	CC	CT	CC	CT	CT	CT	CT	CT	CT	CC	TT	TT	CC	CT	CC	CT	CC	CC	CT	CC	CC	CT	CT	TT	TT	CT
rs27531	G/C	1a	8146821	NA	NA	NA	NA	NA	NA	NA	GG	GG	GG	GG	GG	GG	GG	GG	GG	GG	GG	GG	GG	GG	GG	GG	GG	GG	GG	GG	GG	GG	GG	GG	GG	GG	GG	GG	GG	GG	GG	GG	GG	GG	GG	GG	GG	GG	GG
rs27607	T/C	1a	8161088	NA	NA	NA	NA	NA	NA	NA	TT	CC	CT	TT	TT	TT	CT	TT	CT	TT	CT	CT	CT	TT	CT	TT	CC	CT	CC	CT	TT	CC	TT	CT	CT	TT	CC	CT	TT	TT	TT	CT	TT	CT	TT	CT	CC	CC	CC
rs27613	T/A	1a	8161185	NA	NA	NA	NA	NA	NA	NA	AT	AT	AT	TT	TT	AT	TT	TT	AT	TT	AT	AT	AT	TT	AT	TT	AA	AT	AA	TT	AT	AA	TT	AA	AT	TT	AT	AT	TT	AT	TT	AT	TT	AT	AT	AT	AA	AT	AA
rs27713	T/C	1a	8180228	NA	NA	NA	NA	NA	NA	NA	TT	CC	CT	TT	TT	TT	CT	TT	CT	CT	CT	TT	CT	TT	CT	CT	CC	CT	CT	CT	CT	CT	CT	CC	CT	TT	CC	CT	CT	CT	TT	CT	TT	CT	CT	CT	CT	CT	CC
rs27804	T/A	1a	8294372	NA	NA	NA	NA	NA	NA	NA	AT	AA	AT	TT	TT	TT	TT	TT	AT	AT	AT	TT	AT	TT	AT	AT	AA	TT	AA	AT	AT	AA	TT	AA	AT	TT	AA	AT	AA	TT	TT	AT	TT	AT	AT	AT	AT	AA	AA
rs27980	G/A	1a	8348068	NA	NA	NA	NA	NA	NA	NA	GG	AG	GG	GG	GG	GG	GG	GG	AG	GG	GG	GG	GG	GG	GG	AG	AG	AG	AG	GG	GG	GG	GG	AG	AG	GG	GG	GG	GG	GG	GG	GG	GG	AG	GG	AG	GG	AG	GG
rs27984	C/A	1a	8348112	NA	NA	NA	NA	NA	NA	NA	CC	AC	CC	CC	CC	CC	CC	CC	AC	CC	CC	CC	CC	CC	CC	AC	AC	AC	AC	CC	AC	CC	CC	AC	AC	CC	AC	CC	CC	CC	CC	CC	CC	AC	CC	AC	CC	AC	CC
rs27992	A/T	1a	8348194	NA	NA	NA	NA	NA	NA	NA	TT	AT	AT	TT	TT	TT	TT	TT	TT	AT	AT	TT	AT	TT	AT	TT	AT	AT	AT	AT	AA	AT	TT	AA	AT	TT	AA	AT	TT	TT	TT	AT	TT	AT	TT	AT	TT	AA	AA
rs28101	A/G	1a	8376142	NA	NA	NA	NA	NA	NA	NA	AA	AG	AG	AA	AA	AA	AA	AA	AG	AG	AG	AG	AG	AA	AG	AA	AG	AG	AG	AG	AG	AG	AA	GG	AG	AA	AG	AA	AG	AA	AA	AG	AA	AA	AG	AG	AG	GG	AG
rs28111	G/A	1a	8376422	NA	NA	NA	NA	NA	NA	NA	GG	AG	GG	GG	GG	GG	GG	GG	GG	GG	GG	GG	GG	GG	AG	GG	AG	AG	GG	GG	AG	GG	GG	AG	AG	GG	AG	GG	GG	AG	GG	GG	GG	GG	GG	GG	GG	GG	AG
rs28145	A/C	1a	8377224	NA	NA	NA	NA	NA	NA	NA	AA	CC	AC	AC	AA	AC	AC	AA	AA	AC	AC	AC	AA	AA	AC	AA	AC	AC	CC	AA	CC	AC	AA	AC	AC	AA	CC	AC	AA	AA	AA	AA	AA	AC	AA	AC	AC	AC	CC
rs28176	T/G	1a	8377588	NA	NA	NA	NA	NA	NA	NA	TT	GT	TT	TT	TT	TT	TT	TT	TT	TT	GT	TT	GT	TT	GT	GT	GT	GT	GT	TT	GT	GT	TT	GG	GT	TT	GT	GT	TT	TT	TT	GT	TT	GT	TT	GT	GT	TT	GT
rs28207	T/G	1a	8378151	NA	NA	NA	NA	NA	NA	NA	TT	TT	TT	TT	TT	TT	GT	TT	GT	GG	TT	GT	TT	TT	GT	GT	GT	TT	GT	TT	TT	GT	TT	GG	GT	TT	GT	GT	TT	TT	TT	TT	TT	GT	GT	GT	GT	GT	GT
rs28221	T/A	1a	8378306	NA	NA	NA	NA	NA	NA	NA	TT	AT	TT	TT	AT	TT	AT	TT	AT	TT	AT	TT	AT	TT	AT	AT	AA	AT	AA	AT	AT	AT	TT	AA	AT	TT	AT	AT	AT	AT	TT	AT	TT	AT	AT	TT	AT	AA	AA
rs28300	G/A	1a	8505899	NA	NA	NA	NA	NA	NA	NA	AG	AA	AG	AG	GG	AG	GG	GG	AG	AG	AG	AG	AG	AA	AA	AG	AA	GG	AA	AG	AG	AG	GG	AG	AG	GG	AA	GG	AG	AG	GG	GG	GG	AG	AG	AG	AG	AA	AG
rs28453	T/G	1a	8789850	NA	NA	NA	NA	NA	NA	NA	TT	TT	TT	TT	TT	TT	TT	TT	TT	TT	TT	TT	TT	TT	TT	TT	TT	TT	TT	TT	TT	TT	TT	TT	TT	TT	TT	TT	TT	TT	TT	TT	TT	TT	TT	TT	TT	TT	TT
rs28565	T/C	1a	8804791	NA	NA	NA	NA	NA	NA	NA	CT	CC	CT	TT	TT	CT	TT	TT	CC	CT	CT	CT	CT	CT	CT	CT	CC	CT	CC	CT	CT	CT	TT	CC	CT	TT	CC	TT	CT	CT	TT	TT	TT	CT	CT	CT	TT	CC	CC
rs28718	T/C	1a	8813829	NA	NA	NA	NA	NA	NA	NA	TT	CC	TT	TT	TT	CT	TT	TT	CC	CT	CT	CT	TT	CT	TT	CT	CC	TT	CC	TT	CT	CT	TT	CC	CT	TT	CC	TT	TT	CT	TT	CT	TT	TT	CT	CT	CC	CC	CT
rs28752	G/A	1a	8817241	NA	NA	NA	NA	NA	NA	NA	GG	AA	AG	AG	GG	AG	AG	GG	AA	AG	AG	AG	AG	AG	GG	AG	AA	GG	AA	AG	AG	AG	GG	AA	AG	GG	AA	GG	AG	AG	GG	AG	GG	AA	AG	AG	AG	AA	AA
rs28846	T/C	1a	8825474	NA	NA	NA	NA	NA	NA	NA	CC	CC	CC	CC	CC	CC	CC	CC	CC	CC	CC	CC	CC	CC	CC	CC	CC	CC	CC	CC	CC	CC	CC	CC	CC	CC	CC	CC	CC	CC	CC	CC	CC	CC	CC	CC	CC	CC	CC
rs28905	T/A	1a	8826602	NA	NA	NA	NA	NA	NA	NA	AA	AA	AA	AA	AA	AA	AA	AA	AA	AA	AA	AA	AA	AA	AA	AA	AA	AA	AA	AA	AA	AA	AA	AA	AA	AA	AA	AA	AA	AA	AA	AA	AA	AA	AA	AA	AA	AA	AA
rs28946	A/G	1a	8827777	NA	NA	NA	NA	NA	NA	NA	GG	GG	GG	GG	GG	GG	GG	GG	GG	GG	GG	GG	GG	GG	GG	GG	GG	GG	GG	GG	GG	GG	GG	GG	GG	GG	GG	GG	GG	GG	GG	GG	GG	GG	GG	GG	GG	GG	GG
rs29033	T/C	1a	8834760	NA	NA	NA	NA	NA	NA	NA	TT	CC	CT	TT	TT	TT	CT	TT	CC	CT	CT	TT	CT	CC	CT	CT	CT	CT	CC	CT	CT	CT	CT	CT	CT	TT	CT	TT	CT	CT	TT	TT	TT	CT	CT	CT	CT	CC	CC
rs29081	C/T	1a	8903845	NA	NA	NA	NA	NA	NA	NA	CC	TT	CT	CC	CC	CT	CT	CC	TT	CT	CT	CT	CT	CT	CT	CT	CT	CT	CT	CT	CT	CT	CC	TT	CT	CC	TT	CC	CT	CT	CC	CT	CC	CT	CC	CT	CT	CT	TT
rs29240	C/T	1a	8920191	NA	NA	NA	NA	NA	NA	NA	CC	TT	CT	CC	CC	CC	CC	CC	CT	CT	CT	CT	CC	CT	CT	CT	TT	CC	TT	CC	CT	CC	CC	TT	CT	CC	CT	CC	CT	CC	CC	CT	CC	CT	CT	CT	CC	CT	TT
rs29326	T/A	1a	8923016	NA	NA	NA	NA	NA	NA	NA	TT	AA	TT	TT	TT	TT	TT	TT	AT	AT	TT	AT	AT	AT	AT	TT	AA	TT	AT	TT	AT	AT	TT	AT	AT	TT	AT	TT	AT	TT	TT	TT	TT	TT	AT	AT	AT	AA	AT
rs29362	A/T	1a	8923795	NA	NA	NA	NA	NA	NA	NA	AA	AT	AT	AA	AT	AT	AT	AA	TT	AT	AT	AT	AT	AT	AT	AT	TT	AT	AT	AT	AT	AT	AT	AT	AT	AA	AT	AA	AA	AT	AA	TT	AT	TT	AT	AT	AT	TT	TT
rs29496	G/A	1a	9001269	NA	NA	NA	NA	NA	NA	NA	AA	AA	AA	AA	AA	AA	AA	AA	AA	AA	AA	AA	AA	AA	AA	AA	AA	AA	AA	AA	AA	AA	AA	AA	AA	AA	AA	AA	AA	AA	AA	AA	AA	AA	AA	AA	AA	AA	AA
rs29588	A/G	1a	9007371	NA	NA	NA	NA	NA	NA	NA	AG	GG	AG	AA	GG	AG	AG	AA	GG	AG	AG	GG	AA	AG	AG	AG	AG	AA	GG	AG	AG	AG	AA	GG	AG	AA	AG	AA	AA	AA	AA	AA	AA	GG	AG	GG	AG	AG	AG
rs29589	T/C	1a	9007372	NA	NA	NA	NA	NA	NA	NA	CC	TT	CT	CC	TT	CT	CT	CC	TT	CT	CT	TT	CC	CT	CT	CT	CT	CC	TT	CT	CT	CT	CC	TT	CT	CC	CT	CC	CC	CT	CC	CC	CC	TT	CT	TT	CT	CT	CT
rs29604	T/C	1a	9008846	NA	NA	NA	NA	NA	NA	NA	TT	CT	CT	TT	CT	TT	CT	TT	CT	CT	TT	CT	CT	CT	CT	CT	CT	CT	CC	CT	TT	CT	TT	CC	CT	TT	CT	TT	TT	CT	CT	CT	TT	CT	CT	CT	CT	CT	CC
rs29634	T/C	1a	9009644	NA	NA	NA	NA	NA	NA	NA	CC	TT	TT	CC	CC	TT	CT	CC	CT	CT	CT	CC	CT	CT	CT	TT	CT	CT	CT	CT	CT	CC	CC	TT	CT	CC	CT	CT	CT	CC	CT	CC	CC	TT	CT	CT	CT	TT	CT
rs29637	T/C	1a	9009660	NA	NA	NA	NA	NA	NA	NA	TT	CC	CC	TT	TT	CT	CT	TT	CT	CT	CT	CT	CC	CT	CT	CC	CT	CT	CT	CT	CT	CT	TT	CC	CT	TT	CT	TT	CT	TT	CT	TT	TT	CC	CT	CT	CT	CT	CT
rs29753	T/C	1a	9045400	NA	NA	NA	NA	NA	NA	NA	TT	TT	TT	TT	TT	TT	TT	TT	TT	TT	TT	TT	TT	TT	TT	TT	TT	TT	TT	TT	TT	TT	TT	TT	TT	TT	TT	TT	TT	TT	TT	TT	TT	TT	TT	TT	TT	TT	TT
rs29842	A/G	1a	9050049	NA	NA	NA	NA	NA	NA	NA	GG	AA	AG	GG	GG	AG	AG	GG	AA	AG	AG	AG	GG	AG	AG	AG	AA	AG	AA	AG	AG	AG	GG	AA	AG	GG	AA	GG	GG	AG	GG	AG	GG	AG	AG	AG	AG	AG	AG
rs29947	C/T	1a	9069012	NA	NA	NA	NA	NA	NA	NA	CT	TT	TT	CT	CT	TT	CT	CT	TT	TT	TT	TT	TT	CT	CT	TT	TT	TT	TT	TT	TT	CT	CT	TT	CT	TT	TT	CT	TT	TT	CT	CT	CT	TT	TT	TT	TT	TT	TT
rs30000	A/T	1a	9075312	NA	NA	NA	NA	NA	NA	NA	AA	AA	AA	AA	AA	AA	AA	AA	AA	AA	AA	AA	AA	AA	AA	AA	AA	AA	AA	AA	AA	AA	AA	AA	AA	AA	AA	AA	AA	AA	AA	AA	AA	AA	AA	AA	AA	AA	AA
rs30039	T/A	1a	9106163	NA	NA	NA	NA	NA	NA	NA	AT	AT	AA	TT	TT	AT	AT	TT	AT	AT	AT	TT	AT	AT	AT	AT	AA	AT	AA	AT	TT	TT	AT	AT	AT	TT	AT	TT	AT	AT	TT	AT	TT	AT	AT	AT	AT	AA	AT
rs30103	G/A	1a	9165935	NA	NA	NA	NA	NA	NA	NA	GG	AA	AG	GG	GG	AG	AG	GG	AA	AG	AG	AG	GG	AG	AG	AG	AA	AG	AA	AG	AG	AG	AG	AG	AG	GG	AG	GG	AG	AG	GG	AG	GG	AG	AG	AA	AA	AA	AA
rs30210	T/C	1a	9579988	NA	NA	NA	NA	NA	NA	NA	CT	CC	CT	TT	CT	CT	CT	CT	CT	CT	CT	CT	CT	CT	CT	CT	CC	CT	CT	TT	CT	CT	TT	CC	CT	TT	CC	TT	TT	CT	CT	CT	CT	TT	CT	CT	CT	CT	CC
rs30217	C/G	1a	9580058	NA	NA	NA	NA	NA	NA	NA	CG	GG	CG	CC	CG	CG	CG	CC	GG	CG	CG	CG	CG	CG	GG	CC	GG	CG	CG	CC	CG	CG	CC	GG	CG	CC	GG	CC	CG	CG	CG	CG	CG	CG	CG	CG	CG	GG	GG
rs30248	A/T	1a	9983114	NA	NA	NA	NA	NA	NA	NA	AA	AA	AA	AA	AA	AA	AA	AA	AA	AA	AA	AA	AA	AA	AA	AA	AA	AA	AA	AA	AA	AA	AA	AA	AA	AA	AA	AA	AA	AA	AA	AA	AA	AA	AA	AA	AA	AA	AA
rs30259	T/A	1a	9983200	NA	NA	NA	NA	NA	NA	NA	TT	AT	AT	TT	TT	AT	AT	TT	AA	AT	AT	AT	TT	TT	AA	AT	AT	AT	AT	TT	AT	AT	TT	AA	AT	TT	AT	TT	AT	AT	AT	AT	TT	AT	AT	AT	AT	AA	AA
rs30266	A/G	1a	9983271	NA	NA	NA	NA	NA	NA	NA	AA	AG	AA	AA	AG	AG	AG	AA	AG	AA	AA	AA	AA	AA	GG	AA	AG	AG	AG	AA	AG	AG	AA	AG	AG	AA	AG	AA	AA	AA	AG	AG	AA	AG	AG	AG	AG	GG	GG
rs30268	A/C	1a	9983353	NA	NA	NA	NA	NA	NA	NA	AA	CC	AA	AA	AC	AC	AC	AA	CC	AC	AC	AC	AA	AA	AC	AC	AA	AC	AC	AA	AC	AC	AC	AC	AC	AA	AC	AA	AC	AC	AC	AC	AA	AC	AC	CC	AC	CC	CC
rs30318	A/T	1a	10005279	NA	NA	NA	NA	NA	NA	NA	AA	AT	AT	AA	AA	AT	AT	AA	TT	TT	AT	AA	AT	AT	AT	AT	TT	AT	AT	AA	AT	AT	AA	TT	AT	AA	TT	AA	AA	AT	AT	AT	AA	AT	TT	TT	TT	TT	TT
rs30321	T/C	1a	10005321	NA	NA	NA	NA	NA	NA	NA	TT	CT	CT	TT	TT	CT	CT	TT	CC	CT	CT	TT	CT	CT	CC	TT	CC	CT	CC	TT	CT	CT	TT	CC	CC	TT	CC	TT	TT	CT	CT	CT	TT	CT	CT	CC	CC	CC	CT
rs30491	A/C	1a	10166086	NA	NA	NA	NA	NA	NA	NA	CC	AC	AC	CC	CC	CC	CC	CC	AC	CC	CC	AC	AC	AA	AC	AC	AC	AA	AC	CC	AC	AC	CC	AC	AC	CC	AA	CC	AC	AC	CC	AC	CC	AC	AC	AA	AC	AA	AA
rs30504	C/T	1a	10166249	NA	NA	NA	NA	NA	NA	NA	TT	CT	CT	TT	TT	CT	CT	TT	CT	CT	CC	CT	CT	CT	CC	CT	CC	CT	CT	TT	TT	CT	TT	CC	TT	TT	CC	TT	CT	CT	CT	CT	TT	CC	CT	CC	TT	CC	CC
rs30553	A/G	1a	10168061	NA	NA	NA	NA	NA	NA	NA	GG	AA	AG	GG	GG	AG	AG	GG	AA	AG	AG	GG	AG	AG	AG	AG	AG	AG	AG	AG	AG	AA	GG	AA	AG	GG	AA	AG	AG	AG	AG	AA	AG	GG	AG	AA	GG	AA	AA
rs30627	G/C	1a	10181491	NA	NA	NA	NA	NA	NA	NA	GG	GG	GG	GG	GG	GG	GG	GG	GG	GG	GG	GG	GG	GG	GG	GG	GG	GG	GG	GG	GG	GG	GG	GG	GG	GG	GG	GG	GG	GG	GG	GG	GG	GG	GG	GG	GG	GG	GG
rs30723	T/A	1a	10226240	NA	NA	NA	NA	NA	NA	NA	TT	AT	TT	TT	AT	AT	AT	TT	AA	AT	AT	AT	AT	AT	AT	AT	AA	AT	AA	TT	AT	AT	TT	AT	AT	TT	AT	TT	AT	AT	AT	AT	AT	AT	TT	AA	AT	AT	AA
rs30872	A/G	1a	10285353	NA	NA	NA	NA	NA	NA	NA	AA	AA	AA	AA	AA	AA	AA	AA	AA	AA	AA	AA	AA	AA	AA	AA	AA	AA	AA	AA	AA	AA	AA	AA	AA	AA	AA	AA	AA	AA	AA	AA	AA	AA	AA	AA	AA	AA	AA
rs30952	A/T	1a	10301387	NA	NA	NA	NA	NA	NA	NA	AA	TT	AT	AA	AA	AT	AA	AA	TT	AT	AT	AA	AT	AT	AA	AT	TT	AT	TT	AA	AT	AA	AA	TT	AT	AA	AT	AA	AA	AT	AT	AA	AA	AA	AT	AT	AT	AT	TT
rs30975	T/A	1a	10303284	NA	NA	NA	NA	NA	NA	NA	TT	AA	AT	AT	TT	TT	AT	TT	AA	TT	AT	AT	AT	AT	AA	AT	AT	AT	AT	AT	AT	AT	AT	AA	TT	TT	AA	TT	TT	AT	TT	TT	TT	AT	AT	AA	AT	AT	AT
rs31022	A/C	1a	10304298	NA	NA	NA	NA	NA	NA	NA	AA	AC	AC	AC	AA	AC	AC	AA	CC	AC	AC	AC	AC	AC	CC	AC	CC	AC	AC	AA	AC	AC	AA	AC	AC	AA	CC	AA	AC	AC	AC	AC	AC	AC	AC	CC	AC	CC	CC
rs31052	T/G	1a	10308521	NA	NA	NA	NA	NA	NA	NA	TT	TT	TT	TT	TT	TT	TT	TT	TT	TT	TT	TT	TT	TT	TT	TT	TT	TT	TT	TT	TT	TT	TT	TT	TT	TT	TT	TT	TT	TT	TT	TT	TT	TT	TT	TT	TT	TT	TT
rs31122	T/G	1a	10338207	NA	NA	NA	NA	NA	NA	NA	TT	GG	GT	TT	TT	TT	GT	TT	GT	GT	GT	GT	GT	GT	GT	GT	GG	GT	GT	TT	GT	GT	TT	GT	TT	TT	GT	TT	GT	GT	GT	TT	TT	GT	GT	GT	GT	GT	GG
rs31156	G/T	1a	10362228	NA	NA	NA	NA	NA	NA	NA	GG	GG	GG	GG	GG	GG	GG	GG	GG	GG	GG	GG	GG	GG	GG	GG	GG	GG	GG	GG	GG	GG	GG	GG	GG	GG	GG	GG	GG	GG	GG	GG	GG	GG	GG	GG	GG	GG	GG
rs31178	G/A	1a	10363514	NA	NA	NA	NA	NA	NA	NA	GG	GG	GG	GG	GG	GG	GG	GG	GG	GG	GG	GG	GG	GG	GG	GG	GG	GG	GG	GG	GG	GG	GG	GG	GG	GG	GG	GG	GG	GG	GG	GG	GG	GG	GG	GG	GG	GG	GG
rs31180	A/T	1a	10363559	NA	NA	NA	NA	NA	NA	NA	AA	AA	AA	AA	AA	AA	AA	AA	AA	AA	AA	AA	AA	AA	AA	AA	AA	AA	AA	AA	AA	AA	AA	AA	AA	AA	AA	AA	AA	AA	AA	AA	AA	AA	AA	AA	AA	AA	AA
rs31207	A/T	1a	10363906	NA	NA	NA	NA	NA	NA	NA	AT	AT	AT	AA	AA	AT	AT	AA	TT	AA	AT	AT	AT	AA	AT	TT	AT	AT	TT	AA	AT	AA	AA	AT	AT	AA	TT	AA	AA	AT	AT	AT	AA	TT	AT	TT	AA	TT	AT
rs31215	A/T	1a	10363955	NA	NA	NA	NA	NA	NA	NA	AA	AA	AA	AA	AA	AA	AA	AA	AA	AA	AA	AA	AA	AA	AA	AA	AA	AA	AA	AA	AA	AA	AA	AA	AA	AA	AA	AA	AA	AA	AA	AA	AA	AA	AA	AA	AA	AA	AA
rs31303	T/C	1a	10365083	NA	NA	NA	NA	NA	NA	NA	TT	TT	TT	TT	TT	TT	TT	TT	TT	TT	TT	TT	TT	TT	TT	TT	TT	TT	TT	TT	TT	TT	TT	TT	TT	TT	TT	TT	TT	TT	TT	TT	TT	TT	TT	TT	TT	TT	TT
rs31317	C/T	1a	10365235	NA	NA	NA	NA	NA	NA	NA	CC	CC	CC	CC	CC	CC	CC	CC	CC	CC	CC	CC	CC	CC	CC	CC	CC	CC	CC	CC	CC	CC	CC	CC	CC	CC	CC	CC	CC	CC	CC	CC	CC	CC	CC	CC	CC	CC	CC
rs31469	A/G	1a	10445039	NA	NA	NA	NA	NA	NA	NA	AA	GG	AG	AA	AA	AG	AG	AG	AG	AG	AG	GG	AG	AG	GG	AG	GG	AG	GG	AA	AG	AG	AA	GG	AG	AA	GG	AA	AG	AG	AG	AG	AA	AG	AG	GG	AG	GG	GG
rs31578	A/G	1a	10447674	NA	NA	NA	NA	NA	NA	NA	AA	GG	AG	AA	AA	AG	AG	AA	GG	AG	AG	AG	AG	AG	GG	AG	GG	AG	GG	AG	AG	AG	AA	GG	AG	AA	GG	AA	AG	AG	AG	AG	AA	AG	AG	GG	AG	GG	GG
rs31659	C/G	1a	10515224	NA	NA	NA	NA	NA	NA	NA	CC	CC	CC	CC	CC	CC	CC	CC	CC	CC	CC	CC	CC	CC	CC	CC	CC	CC	CC	CC	CC	CC	CC	CC	CC	CC	CC	CC	CC	CC	CC	CC	CC	CC	CC	CC	CC	CC	CC
rs31678	C/G	1a	10515445	NA	NA	NA	NA	NA	NA	NA	CG	CG	GG	CG	CG	GG	CC	CC	GG	CG	CG	CG	CG	GG	GG	CG	GG	CG	CG	CG	CG	CG	CC	GG	GG	CC	GG	CC	GG	GG	CG	GG	CG	CG	CG	GG	GG	GG	GG
rs31741	A/C	1a	10566317	NA	NA	NA	NA	NA	NA	NA	AA	CC	AC	AA	AA	AC	AC	AA	CC	AC	AA	AA	AC	AC	AC	AC	CC	AC	AC	AA	AA	AC	AA	AC	AA	AA	AC	AA	AC	CC	AC	AC	AA	AC	AC	AC	AC	CC	AC
rs31743	G/A	1a	10566352	NA	NA	NA	NA	NA	NA	NA	GG	GG	GG	GG	GG	GG	GG	GG	GG	GG	GG	GG	GG	GG	GG	GG	GG	GG	GG	GG	GG	GG	GG	GG	GG	GG	GG	GG	GG	GG	GG	GG	GG	GG	GG	GG	GG	GG	GG
rs31761	A/C	1a	10567390	NA	NA	NA	NA	NA	NA	NA	AC	AA	CC	AA	AA	CC	AC	AA	CC	AA	AA	AC	AC	CC	CC	CC	AC	CC	AC	AA	AC	AC	AA	CC	AC	AC	CC	AC	CC	AC	AA	AC	AA	AC	AA	AC	AA	CC	CC
rs31899	A/G	1a	10606372	NA	NA	NA	NA	NA	NA	NA	AA	AA	AA	AA	AA	AA	AA	AA	AA	AA	AA	AA	AA	AA	AA	AA	AA	AA	AA	AA	AA	AA	AA	AA	AA	AA	AA	AA	AA	AA	AA	AA	AA	AA	AA	AA	AA	AA	AA
rs31949	A/G	1a	10608358	NA	NA	NA	NA	NA	NA	NA	AG	GG	AG	AA	AA	AG	AG	AG	GG	AG	AG	AG	AG	AG	GG	AG	GG	AG	GG	AA	AG	AG	AA	GG	AG	AA	GG	AA	GG	AG	AA	AG	AA	AG	AG	GG	AG	GG	GG
rs32041	G/A	1a	10711266	NA	NA	NA	NA	NA	NA	NA	GG	GG	GG	GG	GG	GG	GG	GG	GG	GG	GG	GG	GG	GG	GG	GG	GG	GG	GG	GG	GG	GG	GG	GG	GG	GG	GG	GG	GG	GG	GG	GG	GG	GG	GG	GG	GG	GG	GG
rs32183	T/C	1a	10811973	NA	NA	NA	NA	NA	NA	NA	TT	CT	CT	TT	TT	CC	CT	TT	CT	CT	CT	CT	CT	CT	CT	CT	CC	CT	CT	TT	CT	CT	TT	CC	CT	TT	CC	TT	CT	CT	TT	CT	TT	CT	CT	CT	CT	CC	CC
rs32212	G/A	1a	10812337	NA	NA	NA	NA	NA	NA	NA	AG	AA	AA	GG	GG	AG	AA	AG	AA	AA	AA	AA	AA	AA	AA	AA	AA	AA	AA	GG	AA	AA	AA	AA	AA	GG	AA	AG	AA	AG	AA	AG	AG	AA	AA	AA	AA	AA	AA
rs32272	G/A	1a	10817271	NA	NA	NA	NA	NA	NA	NA	GG	AG	GG	GG	GG	AG	AG	GG	AG	AG	GG	GG	AG	GG	AG	GG	AG	GG	AG	GG	AG	AG	GG	AG	GG	GG	AG	GG	GG	AG	GG	AG	GG	GG	GG	AG	GG	AG	AG
rs32292	A/G	1a	10817652	NA	NA	NA	NA	NA	NA	NA	AA	GG	AG	AA	AA	AG	AG	AA	GG	AG	AG	AA	AG	GG	GG	GG	AG	AG	AG	AA	AG	AG	AA	GG	AG	AA	GG	AA	AG	AG	AA	AG	AA	AG	AA	GG	AG	AG	AA
rs32446	A/C	1a	10829699	NA	NA	NA	NA	NA	NA	NA	AA	AA	AA	AA	AA	AA	AA	AA	AA	AA	AA	AA	AA	AA	AA	AA	AA	AA	AA	AA	AA	AA	AA	AA	AA	AA	AA	AA	AA	AA	AA	AA	AA	AA	AA	AA	AA	AA	AA
rs32453	C/T	1a	10829961	NA	NA	NA	NA	NA	NA	NA	CC	CT	CC	CC	CC	CT	CC	CC	TT	CT	CT	CC	CC	TT	TT	CT	CT	CT	CT	CC	TT	CT	CC	TT	CC	CC	CT	CC	CT	CC	CC	TT	CC	CT	CT	TT	CC	TT	CT
rs32463	T/C	1a	10830233	NA	NA	NA	NA	NA	NA	NA	TT	TT	TT	TT	TT	TT	TT	TT	TT	TT	TT	TT	TT	TT	TT	TT	TT	TT	TT	TT	TT	TT	TT	TT	TT	TT	TT	TT	TT	TT	TT	TT	TT	TT	TT	TT	TT	TT	TT
rs32467	G/A	1a	10830263	NA	NA	NA	NA	NA	NA	NA	GG	GG	GG	GG	GG	GG	GG	GG	GG	GG	GG	GG	GG	GG	GG	GG	GG	GG	GG	GG	GG	GG	GG	GG	GG	GG	GG	GG	GG	GG	GG	GG	GG	GG	GG	GG	GG	GG	GG
rs32504	A/G	1a	10831616	NA	NA	NA	NA	NA	NA	NA	AA	AA	AA	AA	AA	AA	AA	AA	AA	AA	AA	AA	AA	AA	AA	AA	AA	AA	AA	AA	AA	AA	AA	AA	AA	AA	AA	AA	AA	AA	AA	AA	AA	AA	AA	AA	AA	AA	AA
rs32515	T/A	1a	10831729	NA	NA	NA	NA	NA	NA	NA	TT	TT	TT	TT	TT	TT	TT	TT	TT	TT	TT	TT	TT	TT	TT	TT	TT	TT	TT	TT	TT	TT	TT	TT	TT	TT	TT	TT	TT	TT	TT	TT	TT	TT	TT	TT	TT	TT	TT
rs32587	T/A	1a	10833816	NA	NA	NA	NA	NA	NA	NA	TT	TT	TT	TT	TT	TT	TT	TT	TT	TT	TT	TT	TT	TT	TT	TT	TT	TT	TT	TT	TT	TT	TT	TT	TT	TT	TT	TT	TT	TT	TT	TT	TT	TT	TT	TT	TT	TT	TT
rs32632	C/A	1a	10887098	NA	NA	NA	NA	NA	NA	NA	CC	CC	CC	CC	CC	CC	CC	CC	CC	CC	CC	CC	CC	CC	CC	CC	CC	CC	CC	CC	CC	CC	CC	CC	CC	CC	CC	CC	CC	CC	CC	CC	CC	CC	CC	CC	CC	CC	CC
rs32675	A/C	1a	10887794	NA	NA	NA	NA	NA	NA	NA	CC	CC	CC	CC	CC	CC	CC	CC	CC	CC	CC	CC	CC	CC	CC	CC	CC	CC	CC	CC	CC	CC	CC	CC	CC	CC	CC	CC	CC	CC	CC	CC	CC	CC	CC	CC	CC	CC	CC
rs32813	G/T	1a	11031946	NA	NA	NA	NA	NA	NA	NA	GG	TT	GT	GG	GG	TT	GT	GG	TT	GT	GT	GT	GT	TT	TT	GT	TT	GT	TT	TT	GT	GT	GG	TT	GT	GG	TT	GG	GT	GT	GG	GT	GG	GT	GT	TT	GT	TT	TT
rs32816	T/C	1a	11031975	NA	NA	NA	NA	NA	NA	NA	TT	CC	CT	TT	TT	CT	CT	TT	CC	CT	CC	CT	CT	CT	CC	CT	CC	CT	CC	CT	CT	CT	TT	CC	CT	TT	CC	TT	CT	CT	TT	CT	TT	CT	CT	CC	CT	CC	CC
rs32962	A/T	1a	11093973	NA	NA	NA	NA	NA	NA	NA	AT	TT	AT	AA	AA	AT	AT	AA	TT	AT	AT	AT	AT	AA	AT	AT	TT	AA	AT	AT	AT	AT	AA	TT	AT	AA	AT	AT	AT	AT	AA	AT	AA	AT	AT	TT	AT	TT	TT
rs33078	G/C	1a	11147335	NA	NA	NA	NA	NA	NA	NA	GG	GG	GG	GG	GG	GG	GG	GG	GG	GG	GG	GG	GG	GG	GG	GG	GG	GG	GG	GG	GG	GG	GG	GG	GG	GG	GG	GG	GG	GG	GG	GG	GG	GG	GG	GG	GG	GG	GG
rs33080	A/G	1a	11147343	NA	NA	NA	NA	NA	NA	NA	AA	GG	AG	AA	AG	AG	AA	AA	GG	AG	AA	AA	AG	AA	GG	AG	GG	AA	GG	AG	AG	AG	AA	GG	AG	AA	GG	AA	AG	AG	AA	AG	AA	AA	AG	GG	AG	AG	AG
rs33136	C/A	1a	11162634	NA	NA	NA	NA	NA	NA	NA	CC	AC	CC	CC	CC	AC	CC	CC	AC	AC	AC	CC	AC	CC	AA	AC	AC	CC	AC	AC	CC	CC	CC	AA	CC	CC	AC	AC	AC	AC	CC	CC	CC	CC	AC	AC	CC	AC	AC
rs33138	C/A	1a	11162659	NA	NA	NA	NA	NA	NA	NA	CC	AA	CC	CC	CC	AC	CC	CC	AC	CC	AC	CC	AC	CC	AA	AC	AC	CC	AA	AC	CC	AC	CC	AA	CC	CC	AC	AC	AC	AC	CC	CC	CC	CC	AC	AC	CC	AA	AC
rs33341	T/A	1a	11181766	NA	NA	NA	NA	NA	NA	NA	TT	TT	TT	TT	TT	TT	TT	TT	TT	TT	TT	TT	TT	TT	TT	TT	TT	TT	TT	TT	TT	TT	TT	TT	TT	TT	TT	TT	TT	TT	TT	TT	TT	TT	TT	TT	TT	TT	TT
rs33417	T/C	1a	11218810	NA	NA	NA	NA	NA	NA	NA	TT	CC	CT	TT	TT	CT	CT	TT	CT	CT	CT	CT	CT	CT	CC	CT	CC	CT	CT	CT	CT	CT	TT	CC	CT	TT	CC	TT	CT	CT	TT	CT	TT	CT	CT	CC	CT	CC	CC
rs33628	G/C	1a	11282369	NA	NA	NA	NA	NA	NA	NA	GG	GG	GG	GG	GG	GG	GG	GG	GG	GG	GG	GG	GG	GG	GG	GG	GG	GG	GG	GG	GG	GG	GG	GG	GG	GG	GG	GG	GG	GG	GG	GG	GG	GG	GG	GG	GG	GG	GG
rs33629	G/A	1a	11282397	NA	NA	NA	NA	NA	NA	NA	GG	AA	AA	GG	GG	AG	AG	GG	AG	AG	AG	AG	AG	AG	AA	AG	AA	AG	AA	AG	AG	AG	AG	AA	AG	GG	AA	GG	AA	AA	GG	AA	GG	AA	AG	AA	AG	AA	AA
rs33696	A/T	1a	11287951	NA	NA	NA	NA	NA	NA	NA	AA	TT	AT	AA	AA	AT	AT	AA	TT	TT	AT	AT	AT	AT	TT	AT	TT	AT	TT	AT	AT	AT	AA	TT	AA	AA	TT	AA	AT	AT	AA	AT	AA	AT	AA	TT	AT	TT	AT
rs33709	A/G	1a	11288099	NA	NA	NA	NA	NA	NA	NA	AA	GG	GG	AA	AA	AG	AG	AA	AG	AG	AG	GG	AG	AA	GG	AG	GG	GG	GG	AG	AG	AG	AG	GG	AG	AA	GG	AA	AG	AG	AA	AA	AA	GG	AG	GG	GG	GG	AG
rs33713	T/C	1a	11288155	NA	NA	NA	NA	NA	NA	NA	TT	CC	CT	TT	TT	CT	CT	TT	CT	CT	CT	CT	TT	TT	CC	CT	CC	CC	CC	TT	CT	CT	TT	CC	CT	TT	CT	TT	CT	CT	TT	TT	TT	CT	CT	CC	CT	CC	CC
rs33783	A/T	1a	11290352	NA	NA	NA	NA	NA	NA	NA	AT	TT	AT	AA	AA	AT	AA	AA	AT	AA	AT	TT	AA	AA	AT	AT	AA	TT	AT	AT	AT	AT	AT	AT	AT	AA	TT	AA	AT	AT	AA	TT	AA	AA	AA	AT	AT	TT	AT
rs33825	T/C	1a	11319929	NA	NA	NA	NA	NA	NA	NA	TT	CC	CT	CT	CT	CC	CT	TT	CC	CC	CT	CC	CC	CC	CC	CT	CC	CT	CC	CC	CT	CT	TT	CC	CC	TT	CC	CT	CT	CC	TT	CT	TT	CT	CC	CC	CC	CC	CC
rs33894	T/G	1a	11328967	NA	NA	NA	NA	NA	NA	NA	GT	GG	GT	TT	TT	GT	GT	TT	GG	GT	GT	GT	GT	GT	GG	GT	GG	GT	GG	GT	GT	GT	TT	GG	GT	TT	GG	TT	GT	GT	TT	GT	TT	GT	GT	GG	GT	GG	GG
rs33941	A/G	1a	11331621	NA	NA	NA	NA	NA	NA	NA	AA	AA	AA	AA	AA	AA	AA	AA	AA	AA	AA	AA	AA	AA	AA	AA	AA	AA	AA	AA	AA	AA	AA	AA	AA	AA	AA	AA	AA	AA	AA	AA	AA	AA	AA	AA	AA	AA	AA
rs34097	G/A	1a	11346506	NA	NA	NA	NA	NA	NA	NA	GG	AA	AG	GG	GG	AG	AG	GG	AA	AG	AG	AG	AG	AG	AA	AG	AA	AG	AA	AG	AG	AG	GG	AA	AG	GG	AA	GG	AG	GG	GG	AG	GG	AG	AG	AA	AG	AA	AA
rs34106	T/C	1a	11346807	NA	NA	NA	NA	NA	NA	NA	TT	TT	TT	TT	TT	TT	TT	TT	TT	TT	TT	TT	TT	TT	TT	TT	TT	TT	TT	TT	TT	TT	TT	TT	TT	TT	TT	TT	TT	TT	TT	TT	TT	TT	TT	TT	TT	TT	TT
rs34121	A/G	1a	11370324	NA	NA	NA	NA	NA	NA	NA	AA	AA	AA	AA	AA	AA	AA	AA	AG	AG	AG	AG	AG	AA	AG	AA	AG	AA	AG	AG	AA	AA	AA	AG	AA	AA	AG	AA	AG	AA	AA	AA	AA	AA	AA	AG	AG	AG	AG
rs34138	A/T	1a	11371022	NA	NA	NA	NA	NA	NA	NA	AA	AT	AT	AT	AA	AT	AT	AA	AT	AT	AT	AT	AT	AA	TT	AA	AT	AT	TT	AT	AT	AT	AA	TT	AA	AA	AT	AA	AA	AT	AA	AT	AT	AT	AA	TT	AT	AT	AA
rs34159	T/C	1a	11372371	NA	NA	NA	NA	NA	NA	NA	TT	CC	CT	TT	TT	CT	CT	TT	CC	CT	CT	CT	CT	CT	CC	CT	CC	CT	CC	TT	CT	CT	TT	CC	CT	TT	CC	CT	CT	CT	TT	CT	TT	CT	TT	CT	TT	CC	CC
rs34250	T/C	1a	11374297	NA	NA	NA	NA	NA	NA	NA	TT	TT	TT	TT	TT	TT	TT	TT	TT	TT	TT	TT	TT	TT	TT	TT	TT	TT	TT	TT	TT	TT	TT	TT	TT	TT	TT	TT	TT	TT	TT	TT	TT	TT	TT	TT	TT	TT	TT
rs34251	A/C	1a	11374303	NA	NA	NA	NA	NA	NA	NA	AA	CC	AA	AA	AA	CC	AC	AA	AA	AC	AC	AC	AA	AC	CC	AC	AC	AC	AC	CC	AA	AA	AA	CC	AC	AA	AC	AC	AC	AC	AA	AC	AA	AA	AC	AC	AC	AC	AC
rs34299	G/A	1a	11385444	NA	NA	NA	NA	NA	NA	NA	GG	AA	AG	GG	AG	AG	AG	GG	AA	AG	GG	GG	GG	GG	AA	AG	AA	AG	AG	AG	AG	AG	GG	AG	GG	GG	AG	GG	AG	AG	GG	AG	GG	AG	GG	AA	AG	AA	AA
rs34306	A/G	1a	11385670	NA	NA	NA	NA	NA	NA	NA	AA	GG	AG	AA	GG	AG	AG	AG	GG	AG	AG	AG	AA	AG	GG	AG	GG	AG	GG	AG	AG	AG	AG	GG	AG	AG	AG	AG	AG	AG	AA	AG	AA	AG	AG	GG	AG	GG	GG
rs34314	A/G	1a	11385875	NA	NA	NA	NA	NA	NA	NA	AA	GG	AG	AA	AG	AG	AA	AA	GG	GG	AG	GG	AA	AG	AG	AG	AG	GG	AG	AG	AG	AG	AA	GG	AG	AG	GG	AA	AG	AG	AG	AG	AA	AA	AG	GG	AA	GG	AG
rs34459	G/A	1a	11419281	NA	NA	NA	NA	NA	NA	NA	AA	AG	AG	AA	AG	AG	AG	AA	AG	AA	AG	AA	AG	AA	AG	AG	AG	AA	AG	AG	AG	AG	AA	AG	AG	AA	AA	AA	AA	AA	AA	AG	AA	AG	AA	AG	AG	AG	AG
rs34488	A/G	1a	11419766	NA	NA	NA	NA	NA	NA	NA	AA	GG	AG	AA	AA	AG	AG	AA	GG	AG	AG	AG	AG	AG	AG	GG	GG	AA	AG	AG	AG	AG	AG	GG	AG	AA	GG	AA	AG	AG	AA	AG	AA	AG	AG	GG	AG	AG	GG
rs34560	T/G	1a	11421405	NA	NA	NA	NA	NA	NA	NA	GG	TT	GT	GT	GG	GT	GT	GG	TT	GT	GT	TT	GT	GG	GT	GT	GT	GG	TT	GT	GG	TT	GG	TT	GT	GG	TT	GG	GT	GT	GG	GG	GG	GT	GT	TT	GT	TT	GT
rs34601	C/T	1a	11422085	NA	NA	NA	NA	NA	NA	NA	CC	TT	CT	CC	CC	CC	CT	CC	TT	CT	CT	CT	CT	CT	TT	CT	CT	CT	TT	CT	CC	CC	CC	CT	CT	CC	TT	CC	CC	CT	CC	CT	CC	CT	CC	CT	CT	TT	TT
rs34696	G/C	1a	11898808	NA	NA	NA	NA	NA	NA	NA	GG	CC	CG	GG	GG	CG	CG	GG	CC	CG	CG	CG	CG	CG	CG	CG	CC	CG	CG	CG	CG	CG	GG	CC	CG	GG	CC	GG	CG	CG	GG	CG	GG	CG	CG	CG	CG	CC	CC
rs34836	A/T	1a	11924193	NA	NA	NA	NA	NA	NA	NA	AT	AT	AA	AA	AT	AA	AT	AA	TT	TT	AT	AT	AT	AT	AT	AT	TT	AT	TT	AT	AT	AT	AA	TT	AT	AA	TT	AA	AT	AT	AA	AT	AT	TT	AT	AA	AT	TT	TT
rs34891	A/G	1a	11925146	NA	NA	NA	NA	NA	NA	NA	AA	AG	AA	AA	AA	AA	AA	AA	AG	AA	AA	AA	AA	AA	AA	AG	AG	AG	AG	AA	AA	AA	AA	AG	AA	AA	AA	AA	AA	AA	AA	AA	AA	AG	AA	AA	AA	AG	AG
rs34911	T/C	1a	11925610	NA	NA	NA	NA	NA	NA	NA	TT	CC	CT	TT	TT	CT	CC	TT	CT	CT	TT	CT	CT	CT	TT	CT	CT	CT	CT	CT	CT	CT	TT	CT	CC	TT	CC	CT	CT	CT	TT	TT	TT	CT	CT	TT	CT	CT	CT
rs35010	C/T	1a	12247489	NA	NA	NA	NA	NA	NA	NA	CC	TT	CT	CC	CC	CC	CC	CC	TT	CC	CC	CT	CC	CC	TT	CT	CT	CT	CT	CC	CC	CC	CC	CT	CC	CC	CT	CC	CC	CC	CC	CC	CC	CT	CC	TT	CC	TT	TT
rs35089	C/T	1a	12279036	NA	NA	NA	NA	NA	NA	NA	CC	TT	CT	CC	CC	CC	CT	CC	TT	CC	CT	TT	TT	CT	CT	CT	TT	CC	CT	TT	CC	CC	CC	TT	CC	CC	CT	CC	CC	CT	CC	CC	CC	TT	CT	CC	CT	TT	TT
rs35109	G/T	1a	12342232	NA	NA	NA	NA	NA	NA	NA	TT	GG	GT	TT	TT	GT	GT	TT	GG	GT	GT	TT	GT	GT	GG	GT	GG	GT	GG	GT	GT	GT	GT	GT	GT	TT	GG	TT	GT	GT	TT	TT	TT	GT	GG	GT	GT	GG	GG
rs35236	C/G	1a	12508099	NA	NA	NA	NA	NA	NA	NA	CC	GG	CG	CC	CC	CC	CG	CC	GG	GG	CC	GG	CG	CG	CC	CG	GG	CG	CG	CG	CG	CG	CC	CG	CG	CC	GG	CC	GG	CG	CC	CC	CC	CG	CG	CG	GG	GG	CG
rs35286	C/T	1a	12513259	NA	NA	NA	NA	NA	NA	NA	CC	CC	CC	CC	CC	CC	CC	CC	CC	CC	CC	CC	CC	CC	CC	CC	CC	CC	CC	CC	CC	CC	CC	CC	CC	CC	CC	CC	CC	CC	CC	CC	CC	CC	CC	CC	CC	CC	CC
rs35352	C/T	1a	12515429	NA	NA	NA	NA	NA	NA	NA	CC	CT	CC	CC	CT	CT	CT	CC	CT	CT	CC	CT	CC	CT	CT	CT	CC	CT	CC	CC	CT	CT	CC	TT	CT	CC	CT	CT	CT	CC	TT	CC	CC	CT	CC	CC	CT	CT	CT
rs35361	C/T	1a	12539602	NA	NA	NA	NA	NA	NA	NA	CC	TT	CT	CT	CT	CT	CT	CC	TT	CC	CT	CC	CC	CT	CC	CT	CT	CT	TT	CT	CC	CT	CC	CT	CT	CC	CT	CC	CT	CT	CC	CT	CC	CT	CC	CT	CT	TT	CT
rs35407	G/A	1a	12540160	NA	NA	NA	NA	NA	NA	NA	GG	GG	GG	GG	GG	GG	GG	GG	GG	GG	GG	GG	GG	GG	GG	GG	GG	GG	GG	GG	GG	GG	GG	GG	GG	GG	GG	GG	GG	GG	GG	GG	GG	GG	GG	GG	GG	GG	GG
rs35428	T/G	1a	12540850	NA	NA	NA	NA	NA	NA	NA	TT	GT	GT	TT	TT	GT	GG	TT	GG	GT	GT	TT	GT	GT	GT	GT	GG	GT	GG	GT	GT	GT	TT	GT	GT	TT	TT	GT	GT	GT	TT	GT	TT	GT	GT	GT	TT	GT	GG
rs35441	G/A	1a	12541023	NA	NA	NA	NA	NA	NA	NA	GG	AG	AA	GG	GG	AG	GG	GG	AG	AG	AG	AG	GG	GG	AG	GG	AG	AG	AG	AG	AG	AG	GG	AG	GG	GG	AG	GG	AG	AG	GG	AG	GG	GG	GG	AG	AG	AG	AG
rs35606	A/G	1a	12580450	NA	NA	NA	NA	NA	NA	NA	AA	GG	AG	AA	AA	AA	AG	AA	GG	AG	GG	GG	AA	AG	AG	AG	AG	AA	AG	GG	AG	AG	AA	AG	AG	AG	GG	AA	AA	AA	AG	AA	AA	AG	AG	AG	AG	AG	GG
rs35617	A/G	1a	12581315	NA	NA	NA	NA	NA	NA	NA	AG	GG	AG	AA	AA	AG	AA	AA	GG	AG	AG	AG	AG	GG	AG	AG	AG	AG	GG	AG	AG	AG	AA	GG	AG	AA	GG	AA	AG	AG	AA	AG	AG	GG	AA	AG	AG	GG	GG
rs35648	T/C	1a	12581902	NA	NA	NA	NA	NA	NA	NA	TT	TT	TT	TT	TT	TT	TT	TT	TT	TT	TT	TT	TT	TT	TT	TT	TT	TT	TT	TT	TT	TT	TT	TT	TT	TT	TT	TT	TT	TT	TT	TT	TT	TT	TT	TT	TT	TT	TT
rs35658	A/C	1a	12582025	NA	NA	NA	NA	NA	NA	NA	AA	AA	AA	AA	AA	AA	AA	AA	AA	AA	AA	AA	AA	AA	AA	AA	AA	AA	AA	AA	AA	AA	AA	AA	AA	AA	AA	AA	AA	AA	AA	AA	AA	AA	AA	AA	AA	AA	AA
rs35661	T/C	1a	12582052	NA	NA	NA	NA	NA	NA	NA	TT	CT	TT	TT	TT	TT	TT	TT	TT	CT	TT	CT	TT	TT	TT	TT	TT	TT	TT	TT	TT	TT	TT	TT	TT	TT	TT	TT	TT	TT	TT	TT	TT	CT	TT	TT	TT	TT	TT
rs35757	A/G	1a	12586501	NA	NA	NA	NA	NA	NA	NA	AG	AG	AG	AG	AA	GG	AG	AG	GG	AG	AA	GG	AG	AG	AG	AG	GG	AG	GG	AA	AG	GG	AA	GG	GG	AA	GG	AA	AG	AG	AA	AG	AA	AG	AG	AA	AG	GG	AG
rs35781	T/C	1a	12587213	NA	NA	NA	NA	NA	NA	NA	TT	CC	CT	TT	TT	CT	CT	TT	CC	CT	CT	CT	TT	CT	CT	CT	CC	CT	CC	TT	TT	TT	TT	CC	CT	TT	CC	TT	CT	TT	TT	TT	TT	TT	CT	CT	TT	CT	CT
rs35789	T/A	1a	12587240	NA	NA	NA	NA	NA	NA	NA	TT	AA	AT	AT	TT	AT	AT	TT	AA	AT	AT	AT	TT	AT	AT	AT	AA	AT	AA	TT	TT	TT	AT	AA	AT	TT	AT	TT	TT	AT	TT	TT	TT	TT	AT	AT	AT	AT	AT
rs35798	T/C	1a	12587373	NA	NA	NA	NA	NA	NA	NA	TT	TT	TT	TT	TT	TT	TT	TT	TT	TT	TT	TT	TT	TT	TT	TT	TT	TT	TT	TT	TT	TT	TT	TT	TT	TT	TT	TT	TT	TT	TT	TT	TT	TT	TT	TT	TT	TT	TT
rs35902	G/A	1a	12588454	NA	NA	NA	NA	NA	NA	NA	GG	GG	GG	GG	GG	GG	GG	GG	GG	GG	GG	GG	GG	GG	GG	GG	GG	GG	GG	GG	GG	GG	GG	GG	GG	GG	GG	GG	GG	GG	GG	GG	GG	GG	GG	GG	GG	GG	GG
rs36129	T/C	1a	12861046	NA	NA	NA	NA	NA	NA	NA	TT	CC	CT	TT	TT	CC	CC	TT	CC	CT	CT	CT	TT	CT	CC	CT	CT	CT	CC	CT	CT	TT	TT	CC	CT	TT	CC	TT	CT	CT	TT	TT	TT	CT	CT	CC	CT	CC	CC
rs36252	T/C	1a	13120728	NA	NA	NA	NA	NA	NA	NA	CT	CC	CT	TT	TT	CT	CT	TT	CC	CT	CT	CT	CT	CC	CC	CC	CC	CT	CC	CT	CT	CT	TT	CC	CT	TT	CC	TT	CT	CT	CT	CT	TT	CT	CT	CT	CT	CC	CT
rs36388	T/G	1a	13123677	NA	NA	NA	NA	NA	NA	NA	GT	GG	GT	TT	TT	GT	GT	TT	GG	GT	GT	GT	GT	GG	GG	GT	GG	GT	GG	TT	GT	GT	TT	GG	GT	TT	GG	TT	GT	GT	GT	GT	TT	GT	GT	GG	GT	GG	GG
rs36432	A/G	1a	13288752	NA	NA	NA	NA	NA	NA	NA	AA	AG	AG	AG	AA	AG	AG	AA	AG	AA	AG	AG	AG	AG	GG	AG	AG	AG	AG	AA	AG	AG	AA	GG	AG	AA	GG	AA	AG	AG	AG	AA	AG	AG	AA	GG	AG	GG	GG
rs36446	A/C	1a	13288896	NA	NA	NA	NA	NA	NA	NA	AC	CC	AC	AA	AC	AC	AC	AC	CC	AC	AC	CC	CC	CC	CC	AC	CC	CC	CC	AC	CC	CC	AA	CC	CC	AC	CC	AC	AC	CC	AC	AC	AC	CC	AC	CC	CC	CC	CC
rs36542	A/G	1a	13356802	NA	NA	NA	NA	NA	NA	NA	AA	AG	AG	AA	AA	AG	AG	AA	AG	AG	AG	AG	AG	AA	GG	AG	GG	AG	GG	AG	AG	AG	AA	GG	AG	AA	AG	AA	GG	AG	GG	AA	AA	AG	AA	GG	AA	GG	GG
rs36627	A/C	1a	13391299	NA	NA	NA	NA	NA	NA	NA	AA	AA	AA	AA	AA	AA	AA	AA	AA	AA	AA	AA	AA	AA	AA	AA	AA	AA	AA	AA	AA	AA	AA	AA	AA	AA	AA	AA	AA	AA	AA	AA	AA	AA	AA	AA	AA	AA	AA
rs36628	T/A	1a	13391326	NA	NA	NA	NA	NA	NA	NA	TT	TT	TT	TT	TT	TT	TT	TT	TT	TT	TT	TT	TT	TT	TT	TT	TT	TT	TT	TT	TT	TT	TT	TT	TT	TT	TT	TT	TT	TT	TT	TT	TT	TT	TT	TT	TT	TT	TT
rs36708	A/G	1a	13446787	NA	NA	NA	NA	NA	NA	NA	AA	AA	AA	AA	AA	AA	AA	AA	AA	AA	AA	AA	AA	AA	AA	AA	AA	AA	AA	AA	AA	AA	AA	AA	AA	AA	AA	AA	AA	AA	AA	AA	AA	AA	AA	AA	AA	AA	AA
rs36761	A/G	1a	13448350	NA	NA	NA	NA	NA	NA	NA	AA	GG	AG	AA	AA	AG	AG	AA	GG	AG	AG	GG	AG	AG	GG	AG	GG	AG	GG	AA	AG	AG	AA	AG	AG	AA	AG	AA	AG	AG	AG	AG	AG	AA	AG	GG	AG	GG	GG
rs36774	T/G	1a	13448555	NA	NA	NA	NA	NA	NA	NA	TT	GG	GT	TT	GT	GT	TT	TT	GT	GT	GT	GT	GT	GT	GG	GT	GT	GT	GT	TT	GT	GT	TT	GT	GT	TT	GT	TT	GT	GT	GT	GT	GT	GT	GG	GG	GT	GG	GG
rs36871	T/G	1a	13491432	NA	NA	NA	NA	NA	NA	NA	TT	TT	TT	TT	TT	TT	GT	TT	TT	TT	TT	TT	TT	GT	GT	TT	TT	TT	GT	TT	TT	GT	TT	TT	TT	TT	GT	TT	TT	TT	TT	GT	TT	TT	TT	GT	GT	GT	GT
rs36894	T/C	1a	13491823	NA	NA	NA	NA	NA	NA	NA	CC	CC	CC	CC	CC	CC	CC	CC	CC	CC	CC	CC	CC	CC	CC	CC	CC	CC	CC	CC	CC	CC	CC	CC	CC	CC	CC	CC	CC	CC	CC	CC	CC	CC	CC	CC	CC	CC	CC
rs36899	T/C	1a	13614344	NA	NA	NA	NA	NA	NA	NA	TT	TT	TT	TT	TT	TT	TT	TT	TT	TT	TT	TT	TT	TT	TT	TT	TT	TT	TT	TT	TT	TT	TT	TT	TT	TT	TT	TT	TT	TT	TT	TT	TT	TT	TT	TT	TT	TT	TT
rs36922	A/G	1a	13950859	NA	NA	NA	NA	NA	NA	NA	AA	AG	AA	AA	AA	AG	AA	AA	AG	AG	GG	AG	AA	AA	AG	AG	AG	AG	GG	AG	AG	AG	AA	AG	AG	AG	AG	AG	AG	AA	AG	AG	AA	AG	AG	AG	AG	AG	GG
rs36969	T/G	1a	13951371	NA	NA	NA	NA	NA	NA	NA	TT	GG	GT	TT	TT	GT	GT	GT	GG	GT	GT	GT	GT	GT	GG	GT	GG	GT	GG	GT	GT	GT	TT	GG	GT	TT	GG	TT	GT	GT	GT	GT	TT	GT	GG	GG	GT	GG	GG
rs36976	C/A	1a	13951455	NA	NA	NA	NA	NA	NA	NA	CC	AA	AC	CC	CC	AC	AC	CC	AC	CC	AC	CC	AC	AC	AA	AC	AA	AC	AA	CC	AC	AC	CC	AC	AC	CC	AC	CC	AC	AC	AC	AC	CC	AC	AC	AC	AC	AC	AA
rs37006	A/C	1a	13955100	NA	NA	NA	NA	NA	NA	NA	AA	AA	AA	AA	AA	AA	AA	AA	AA	AA	AA	AA	AA	AA	AA	AA	AA	AA	AA	AA	AA	AA	AA	AA	AA	AA	AA	AA	AA	AA	AA	AA	AA	AA	AA	AA	AA	AC	AA
rs37100	T/A	1a	14388871	NA	NA	NA	NA	NA	NA	NA	TT	TT	TT	TT	TT	TT	TT	TT	TT	TT	TT	TT	TT	TT	TT	TT	TT	TT	TT	TT	TT	TT	TT	TT	TT	TT	TT	TT	TT	TT	TT	TT	TT	TT	TT	TT	TT	TT	TT
rs37149	T/C	1a	14406166	NA	NA	NA	NA	NA	NA	NA	TT	TT	TT	TT	TT	TT	TT	TT	TT	TT	TT	TT	TT	TT	TT	TT	TT	TT	TT	TT	TT	TT	TT	TT	TT	TT	TT	TT	TT	TT	TT	TT	TT	TT	TT	TT	TT	TT	TT
rs37239	T/A	1a	14409824	NA	NA	NA	NA	NA	NA	NA	TT	AA	AT	TT	TT	AT	AT	TT	AT	AT	AT	TT	AT	AA	AT	AT	TT	TT	AT	TT	AT	AT	TT	AT	AT	TT	AT	AT	AT	TT	AT	AT	TT	AT	AT	AA	AT	AT	AA
rs37295	A/G	1a	14411962	NA	NA	NA	NA	NA	NA	NA	AA	GG	AG	AA	AG	AG	AG	AA	AG	AA	AG	AG	AG	GG	AG	AG	AG	AG	AG	AA	AG	AG	AA	AG	AG	AA	AA	AG	AA	AG	AG	AG	AA	AA	AA	GG	AG	AG	AG
rs37324	C/G	1a	14412271	NA	NA	NA	NA	NA	NA	NA	CG	GG	CC	CC	CC	CG	CC	CC	GG	CC	CG	CG	CC	CG	CG	CG	CG	CG	CG	CC	GG	CG	CC	CG	CG	CC	CG	CC	CC	CG	GG	CC	CC	CG	CG	CG	CC	GG	CG
rs37490	A/G	1a	14487873	NA	NA	NA	NA	NA	NA	NA	AG	AG	AA	AA	AA	AG	AA	AA	AG	AG	AG	AG	AA	GG	AA	AG	AG	AA	AG	AG	AG	AA	AA	AG	AA	AA	AG	AG	AG	GG	AG	AG	AA	AA	AG	GG	AG	GG	AG
rs37544	A/G	1a	14488805	NA	NA	NA	NA	NA	NA	NA	GG	GG	AG	AA	AG	AA	AG	AA	GG	AG	AG	GG	GG	AG	GG	GG	GG	AA	AG	AA	AA	AG	AA	GG	GG	AA	GG	AA	AG	AG	AG	AA	AA	AG	GG	AA	AA	GG	AG
rs37616	G/A	1a	14490645	NA	NA	NA	NA	NA	NA	NA	AA	AA	AG	GG	AG	AG	AG	GG	AA	AG	AG	AG	AG	AA	AA	AG	AG	AG	AG	GG	AG	AG	GG	AA	AG	GG	AA	AG	AG	AG	AA	AG	AG	AG	AG	AA	AG	AA	AA
rs37682	A/G	1a	14809700	NA	NA	NA	NA	NA	NA	NA	AA	AA	AA	AA	AA	AA	AA	AA	AA	AA	AA	AA	AA	AA	AA	AA	AA	AA	AA	AA	AG	AA	AA	AA	AA	AA	AA	AG	AG	AA	AA	AA	AA	AA	AA	AA	AA	AA	AA
rs37820	A/G	1a	15110286	NA	NA	NA	NA	NA	NA	NA	AA	AG	AG	AA	AG	GG	AG	AA	GG	AG	GG	AG	AG	GG	AG	AG	AG	AG	AA	AA	AG	AG	AA	AG	AG	AA	GG	AA	AG	AG	AG	AG	AA	AG	GG	GG	AA	GG	AG
rs37994	A/G	1a	15444755	NA	NA	NA	NA	NA	NA	NA	AA	AG	AA	AA	AA	AG	AG	AA	AG	AG	AG	AG	AG	AA	AG	AG	GG	AG	GG	AA	AG	AG	AA	AG	AA	AA	AG	AA	AG	GG	AA	AG	AA	AG	AA	GG	AG	GG	GG
rs38038	A/T	1a	15445218	NA	NA	NA	NA	NA	NA	NA	AA	AA	AA	AA	AA	AA	AA	AA	AA	AA	AA	AA	AA	AA	AA	AA	AA	AA	AA	AA	AA	AA	AA	AA	AA	AA	AA	AA	AA	AA	AA	AA	AA	AA	AA	AA	AA	AA	AA
rs38056	A/G	1a	15455806	NA	NA	NA	NA	NA	NA	NA	AA	GG	AG	AA	AA	AG	AG	AA	GG	AG	AG	AG	AG	AA	GG	AG	GG	AG	GG	AG	AG	AG	AA	GG	AG	AA	GG	AA	AG	AG	AA	AG	AG	AG	AG	AG	AA	GG	GG
rs38140	C/T	1a	15474843	NA	NA	NA	NA	NA	NA	NA	CC	TT	CT	CC	CC	CT	CT	CC	TT	CT	CT	CT	CC	CT	TT	CT	CT	CT	CT	CT	CT	CC	CC	TT	CT	CC	TT	CC	CT	CC	CC	TT	CC	CC	CT	TT	CT	CT	CT
rs38141	G/A	1a	15474856	NA	NA	NA	NA	NA	NA	NA	GG	AA	AG	GG	GG	AG	AG	GG	AA	AG	AG	AG	AG	AG	AA	AG	AG	AG	AG	AG	AG	AG	GG	AA	AG	GG	AA	GG	GG	AG	GG	AA	GG	AG	AG	AA	AG	AA	AG
rs38154	G/C	1a	15475001	NA	NA	NA	NA	NA	NA	NA	GG	CG	CG	GG	GG	CG	CC	GG	CC	CG	CG	CG	CG	CG	CC	CG	CG	CG	CG	CG	CG	CG	GG	CC	CG	GG	CC	GG	CG	CG	GG	CG	GG	CG	CG	CC	CG	CC	CC
rs38190	T/C	1a	15493920	NA	NA	NA	NA	NA	NA	NA	TT	CC	CC	TT	TT	CT	CT	TT	CC	CT	CT	CT	TT	TT	CC	CT	CT	CT	CT	CT	TT	TT	TT	CC	TT	TT	CC	TT	CT	TT	TT	TT	TT	CT	TT	CC	TT	CT	CC
rs38220	A/G	1a	15497499	NA	NA	NA	NA	NA	NA	NA	AA	GG	AG	AA	AA	AG	AG	AA	GG	AG	AG	AG	AG	AG	GG	AG	GG	AG	AG	AG	AG	AG	AA	GG	AA	AA	AG	AA	AG	AG	AA	AG	AA	AG	AG	GG	AG	GG	GG
rs38288	A/T	1a	15510804	NA	NA	NA	NA	NA	NA	NA	AA	TT	AT	AT	AT	AT	AT	AA	TT	AT	TT	TT	TT	TT	TT	TT	TT	TT	TT	AT	TT	TT	AT	TT	AT	TT	TT	AT	TT	TT	AT	AT	AT	AT	AT	TT	AT	TT	TT
rs38335	T/G	1a	15543190	NA	NA	NA	NA	NA	NA	NA	GT	GG	GT	TT	GT	GT	GT	TT	GG	GT	TT	GT	GT	GT	GG	GG	GG	TT	GG	GT	GG	GG	TT	GT	TT	GT	GT	GT	GT	GT	TT	GT	GT	GT	GT	GG	GT	GG	GT
rs38419	T/C	1a	15549664	NA	NA	NA	NA	NA	NA	NA	CC	TT	CT	CC	CC	CT	CT	CC	CT	CC	CT	CC	CC	CT	TT	CC	TT	TT	CT	CT	TT	CT	CC	TT	CT	CC	CT	CC	CT	CT	CC	CT	CC	CT	CT	CT	CT	TT	CT
rs38422	G/A	1a	15549870	NA	NA	NA	NA	NA	NA	NA	AA	GG	AG	AA	AA	AG	AG	AA	GG	AG	AG	AG	AG	AG	GG	AG	GG	AG	GG	AG	AG	AG	AA	GG	AG	AA	AG	AA	AG	AG	AA	AG	AA	AG	AG	GG	AG	GG	GG
rs38447	A/G	1a	15550225	NA	NA	NA	NA	NA	NA	NA	AA	AG	AG	AA	AA	AA	AG	AA	GG	AG	AG	AG	AG	AG	AG	AG	GG	AG	AG	AG	AG	AG	AA	AG	AG	AA	AG	AA	AG	AG	AA	AA	AA	AG	AG	GG	AG	GG	AG
rs38508	G/A	1a	15556390	NA	NA	NA	NA	NA	NA	NA	AA	GG	AG	AA	AA	AG	AG	AA	GG	AG	AG	AG	AG	AG	GG	AG	GG	AG	GG	AG	AG	AG	AA	GG	AG	AA	GG	AA	AG	AG	AA	AG	AG	AG	AG	GG	AG	GG	GG
rs38556	A/G	1a	15558616	NA	NA	NA	NA	NA	NA	NA	GG	AG	AG	GG	GG	GG	AG	GG	AG	GG	GG	GG	GG	GG	GG	GG	AG	GG	AG	GG	AG	AG	GG	AG	AG	GG	AG	GG	AG	AG	GG	AG	GG	GG	GG	AG	GG	GG	AG
rs38655	A/T	1a	15562534	NA	NA	NA	NA	NA	NA	NA	AT	TT	AT	AA	AT	AT	AT	AA	TT	AT	AT	AT	AT	TT	TT	AT	TT	AT	AT	AA	TT	AT	AA	TT	AT	AA	TT	AA	TT	AT	AT	AT	AA	AT	AA	AT	AT	AT	AT
rs38666	C/T	1a	15571308	NA	NA	NA	NA	NA	NA	NA	CT	TT	CT	CC	CT	CT	CT	CC	TT	TT	CT	CT	CT	CT	TT	CT	TT	CT	CT	CT	TT	CT	CC	TT	CT	CT	TT	CT	CT	TT	TT	CT	CC	CT	CT	TT	CT	CT	CT
rs38727	C/T	1a	15574243	NA	NA	NA	NA	NA	NA	NA	CC	CC	CC	CC	CC	CC	CC	CC	CC	CC	CC	CC	CC	CC	CC	CC	CT	CC	CC	CC	CC	CC	CC	CC	CC	CC	CC	CC	CT	CC	CT	CC	CC	CC	CT	CC	CC	CC	CC
rs38730	A/G	1a	15574263	NA	NA	NA	NA	NA	NA	NA	GG	GG	GG	GG	GG	GG	GG	GG	GG	GG	GG	GG	GG	GG	GG	GG	GG	GG	GG	GG	GG	GG	GG	AG	GG	GG	AG	GG	AG	GG	AG	GG	GG	GG	GG	GG	GG	GG	AG
rs38742	C/T	1a	15574546	NA	NA	NA	NA	NA	NA	NA	CT	TT	CT	CC	CT	CT	CT	CC	TT	CT	TT	TT	TT	TT	TT	CT	TT	TT	CT	CC	TT	CT	CC	TT	CT	CC	TT	CT	TT	CT	TT	CT	CC	CT	CC	TT	CT	CT	CT
rs38866	T/C	1a	15630499	NA	NA	NA	NA	NA	NA	NA	CC	CC	CC	CC	CC	CC	CC	CC	CC	CC	CC	CC	CC	CC	CC	CC	CC	CC	CC	CC	CC	CC	CC	CC	CC	CC	CC	CC	CC	CC	CC	CC	CC	CC	CC	CC	CC	CC	CC
rs38905	T/C	1a	15643169	NA	NA	NA	NA	NA	NA	NA	CT	CC	CT	TT	TT	CT	CT	TT	CT	CT	CT	CT	CT	CT	CT	CT	CT	CT	CT	TT	CT	CT	CT	CT	TT	TT	CC	TT	CT	CT	CT	TT	TT	CT	CT	CT	CT	CC	CT
rs38914	A/T	1a	15643275	NA	NA	NA	NA	NA	NA	NA	AA	TT	AT	AT	AA	AT	AT	AA	TT	AT	AT	AT	AA	AT	AT	AT	AT	AT	TT	AA	AT	AA	AT	AT	TT	AA	TT	AT	AT	AA	AT	AT	AA	AA	AT	AT	AT	TT	AA
rs38944	A/G	1a	15643536	NA	NA	NA	NA	NA	NA	NA	AA	AA	AA	AA	AA	AA	AA	AA	AA	AA	AA	AA	AA	AA	AA	AA	AA	AA	AA	AA	AA	AA	AA	AA	AA	AA	AA	AA	AA	AA	AA	AA	AA	AA	AA	AA	AA	AA	AA
rs39063	T/G	1a	15650281	NA	NA	NA	NA	NA	NA	NA	GG	GG	GG	GG	GG	GG	GG	GG	GG	GG	GG	GG	GG	GG	GG	GG	GG	GG	GG	GG	GG	GG	GG	GG	GG	GG	GG	GG	GG	GG	GG	GG	GG	GG	GG	GG	GG	GG	GG
rs39170	A/C	1a	15653240	NA	NA	NA	NA	NA	NA	NA	CC	CC	CC	CC	CC	CC	CC	CC	CC	CC	CC	CC	CC	CC	CC	CC	CC	CC	CC	CC	CC	CC	CC	CC	CC	CC	CC	CC	CC	CC	CC	CC	CC	CC	CC	CC	CC	CC	CC
rs39363	G/A	1a	15671845	NA	NA	NA	NA	NA	NA	NA	GG	AA	AG	GG	GG	AG	AG	GG	AG	AA	AG	AA	AG	AG	AA	AG	AA	AG	AG	GG	AG	AG	GG	AA	AA	GG	AA	GG	AG	AG	AG	AG	GG	AG	AG	AG	AG	AA	AA
rs39368	G/A	1a	15671874	NA	NA	NA	NA	NA	NA	NA	GG	AG	AG	GG	GG	AG	AG	GG	AA	AA	AG	AA	AG	AG	AA	AG	AA	AG	AA	GG	AG	AA	GG	AA	AA	GG	AA	GG	AG	AG	AA	AG	GG	AG	AG	AA	AG	AA	AA
rs39396	A/C	1a	15672901	NA	NA	NA	NA	NA	NA	NA	AA	CC	AC	AA	AA	AA	AC	AA	CC	AC	CC	AC	AC	AC	CC	AC	CC	AC	CC	AA	AC	AC	AA	CC	AC	AC	CC	AA	AC	AC	AA	AA	AC	AC	AC	AC	AC	CC	CC
rs39495	T/C	1a	15734060	NA	NA	NA	NA	NA	NA	NA	TT	TT	TT	TT	TT	TT	TT	TT	TT	TT	TT	TT	TT	TT	TT	TT	TT	TT	TT	TT	TT	TT	TT	TT	TT	TT	TT	TT	TT	TT	TT	TT	TT	TT	TT	TT	TT	TT	TT
rs39498	A/G	1a	15734115	NA	NA	NA	NA	NA	NA	NA	AG	AG	AA	AG	AA	AG	AA	AA	GG	AG	AA	AA	AA	AA	GG	AA	AG	AA	AG	AG	AA	AA	AA	GG	AA	AA	AG	AA	AG	AG	AG	AG	AA	AG	AA	AG	AA	GG	AG
rs39500	A/G	1a	15734135	NA	NA	NA	NA	NA	NA	NA	AG	GG	AG	AG	AA	AG	AA	AA	GG	AG	AA	AG	AA	AA	GG	AA	GG	AG	AG	AG	AA	AA	AA	GG	AA	AA	AG	AA	AG	GG	AG	AG	AA	AG	AA	AG	AA	GG	GG
rs39532	T/A	1a	15755006	NA	NA	NA	NA	NA	NA	NA	AT	AA	AT	TT	TT	TT	AT	TT	AT	AT	AT	AT	AT	AT	AA	AT	AA	AT	AT	TT	AT	TT	TT	AA	AT	AT	AA	TT	AT	AA	AT	AT	TT	AT	AT	AT	AT	AT	AA
rs39562	T/C	1a	15758840	NA	NA	NA	NA	NA	NA	NA	CT	CC	CT	TT	TT	CT	CT	TT	CC	CT	CC	CT	TT	TT	CC	CT	CC	CT	CT	TT	CT	CC	TT	CC	CT	TT	CC	TT	CC	CT	CT	CT	TT	CT	CT	CC	CT	CC	CC
rs39576	G/A	1a	15759137	NA	NA	NA	NA	NA	NA	NA	GG	AA	GG	GG	GG	AG	AG	GG	AA	AG	AA	GG	AG	AG	AG	GG	AG	AG	AA	GG	GG	AA	GG	AG	AA	AG	AA	GG	AG	AG	AG	GG	GG	AA	GG	AA	GG	AG	AG
rs39605	T/C	1a	15759644	NA	NA	NA	NA	NA	NA	NA	CC	CC	CT	TT	TT	CT	CT	TT	CC	CT	CT	CT	CT	CC	CT	CT	CC	TT	CC	TT	CT	CT	CT	CC	CT	TT	CC	CT	CT	CT	CT	CT	TT	CC	CT	CC	CT	CC	CC
rs39632	C/T	1a	15761957	NA	NA	NA	NA	NA	NA	NA	CC	CC	CC	CC	CC	CC	CC	CC	CC	CC	CC	CC	CC	CC	CC	CC	CC	CC	CC	CC	CC	CC	CC	CC	CC	CC	CC	CC	CC	CC	CC	CC	CC	CC	CC	CC	CC	CC	CC
rs39647	C/G	1a	15762628	NA	NA	NA	NA	NA	NA	NA	CC	CC	CC	CC	CC	CC	CC	CC	CC	CC	CC	CC	CC	CC	CC	CC	CC	CC	CC	CC	CC	CC	CC	CC	CC	CC	CC	CC	CC	CC	CC	CC	CC	CC	CC	CC	CC	CC	CC
rs39681	T/A	1a	15763675	NA	NA	NA	NA	NA	NA	NA	TT	TT	TT	TT	TT	TT	TT	TT	TT	TT	TT	TT	TT	TT	TT	TT	TT	TT	TT	TT	TT	TT	TT	TT	TT	TT	TT	TT	TT	TT	TT	TT	TT	TT	TT	TT	TT	TT	TT
rs39737	T/C	1a	15764853	NA	NA	NA	NA	NA	NA	NA	CT	CC	CT	TT	TT	CT	CT	TT	CC	CT	CT	CT	CT	CT	CC	CT	CC	CT	CC	TT	CT	CT	TT	CC	CT	TT	CC	TT	CT	CT	CT	CT	TT	CT	CT	CC	CT	CC	CC
rs39750	T/C	1a	15765107	NA	NA	NA	NA	NA	NA	NA	TT	TT	TT	TT	TT	TT	TT	TT	TT	TT	TT	TT	TT	TT	TT	TT	TT	TT	TT	TT	TT	TT	TT	TT	TT	TT	TT	TT	TT	TT	TT	TT	TT	TT	TT	TT	TT	TT	TT
rs39784	C/A	1a	15774087	NA	NA	NA	NA	NA	NA	NA	CC	AA	AC	CC	CC	AC	AC	CC	AA	AC	AC	CC	AC	AC	AC	AC	AC	AC	AC	CC	AC	AC	CC	AA	AC	CC	AC	CC	CC	CC	CC	AC	CC	CC	AC	AA	CC	AA	AC
rs39845	C/T	1a	15776224	NA	NA	NA	NA	NA	NA	NA	CC	CC	CC	CC	CC	CC	CC	CC	CC	CC	CC	CC	CC	CC	CC	CC	CC	CC	CC	CC	CC	CC	CC	CC	CC	CC	CC	CC	CC	CC	CC	CC	CC	CC	CC	CC	CC	CC	CC
rs39849	G/A	1a	15776281	NA	NA	NA	NA	NA	NA	NA	AG	AA	AG	GG	GG	GG	AG	GG	AA	AG	AA	AG	AG	AG	AA	AG	AA	AG	AG	GG	AG	AG	GG	AA	AG	GG	AG	GG	AG	AG	AG	AG	GG	AG	GG	AA	AG	AG	AA
rs39947	G/A	1a	15788800	NA	NA	NA	NA	NA	NA	NA	AG	AA	AG	GG	AG	GG	GG	GG	AG	AG	AG	AG	AG	AG	AG	AG	AA	AG	AG	GG	AG	AG	GG	AG	AG	GG	AA	GG	AG	AG	AG	AG	GG	AG	AG	AG	AG	AA	AA
rs40026	C/G	1a	15834859	NA	NA	NA	NA	NA	NA	NA	CG	GG	CG	CC	CC	CG	CG	CC	CG	CG	CG	CG	CG	CG	GG	CG	GG	CG	CG	CC	CG	CG	CC	GG	CG	CC	CG	CC	CG	CG	CG	CG	CG	CG	CC	GG	CG	CG	GG
rs40302	G/A	1a	15921634	NA	NA	NA	NA	NA	NA	NA	GG	GG	GG	GG	GG	GG	GG	GG	GG	GG	GG	GG	GG	GG	GG	GG	GG	GG	GG	GG	GG	GG	GG	GG	GG	GG	GG	GG	GG	GG	GG	GG	GG	GG	GG	GG	GG	GG	GG
rs40307	G/A	1a	15921698	NA	NA	NA	NA	NA	NA	NA	GG	GG	GG	GG	GG	GG	GG	GG	GG	GG	GG	GG	GG	GG	GG	GG	GG	GG	GG	GG	GG	GG	GG	GG	GG	GG	GG	GG	GG	GG	GG	GG	GG	GG	GG	GG	GG	GG	GG
rs40338	T/A	1a	15921975	NA	NA	NA	NA	NA	NA	NA	TT	TT	TT	TT	TT	TT	TT	TT	TT	TT	TT	TT	TT	TT	TT	TT	TT	TT	TT	TT	TT	TT	TT	TT	TT	TT	TT	TT	TT	TT	TT	TT	TT	TT	TT	TT	TT	TT	TT
rs40470	C/T	1a	15941484	NA	NA	NA	NA	NA	NA	NA	CT	CC	CT	TT	TT	CT	CT	TT	CC	CT	CT	CT	CT	CT	CC	CT	CC	CT	CC	TT	CT	CT	TT	CC	CT	TT	CC	TT	TT	CT	CT	CT	TT	CT	CT	CC	CT	CC	CC
rs40515	T/C	1a	15942237	NA	NA	NA	NA	NA	NA	NA	CC	TT	CT	CT	CC	CT	CT	CC	TT	CT	CT	CT	CT	CT	TT	CT	CT	CT	TT	CC	CT	CT	CT	TT	CT	CC	TT	CC	CT	CT	CT	CT	CC	CT	CT	TT	CT	CT	TT
rs40532	C/G	1a	15947910	NA	NA	NA	NA	NA	NA	NA	GG	CC	GG	GG	GG	GG	CC	GG	CC	CG	GG	CG	GG	CC	CC	CG	CG	CG	CC	GG	CG	CG	GG	CG	GG	GG	CG	GG	CG	CG	CG	GG	GG	CG	CG	CC	CG	CG	CG
rs40590	A/C	1a	15949699	NA	NA	NA	NA	NA	NA	NA	AC	CC	AC	AA	AA	AC	AC	AA	CC	AC	AC	AC	AC	AC	CC	AC	AC	AC	CC	AA	AA	AC	AA	CC	AC	AA	CC	AA	AC	AC	AC	AC	AA	AC	AC	CC	AC	CC	AC
rs40633	G/A	1a	15997009	NA	NA	NA	NA	NA	NA	NA	AG	AA	AG	GG	AG	AG	AG	AG	AA	AG	AG	AG	AG	AG	AA	AG	AG	AG	AA	GG	AG	AG	AG	AG	AG	GG	AG	GG	AA	AA	AG	AG	GG	AG	AG	AA	GG	AG	AA
rs40730	G/A	1a	16032188	NA	NA	NA	NA	NA	NA	NA	AG	AA	AG	GG	AG	AG	AG	GG	AA	AG	AA	AA	AG	AG	AA	AA	AA	AG	AG	GG	AG	AG	AG	AA	AG	GG	AA	GG	AA	AG	AG	GG	GG	AG	AG	AG	AG	AA	AA
rs40785	T/C	1a	16039447	NA	NA	NA	NA	NA	NA	NA	TT	TT	TT	TT	TT	TT	TT	TT	TT	TT	TT	TT	TT	TT	TT	TT	TT	TT	TT	TT	TT	TT	TT	TT	TT	TT	TT	TT	TT	TT	TT	TT	TT	TT	TT	TT	TT	TT	TT
rs41004	A/C	1a	16157353	NA	NA	NA	NA	NA	NA	NA	AC	CC	AC	AA	AA	AC	AC	AA	AC	CC	AC	AA	AC	AC	CC	AC	CC	AA	AC	AA	AC	CC	AC	CC	AA	AA	CC	AA	AC	AC	AA	AC	AA	AC	AC	AC	AC	AC	CC
rs41035	G/A	1a	16158008	NA	NA	NA	NA	NA	NA	NA	AG	AA	AG	GG	GG	AG	GG	GG	AA	GG	AG	AG	AG	GG	AG	AG	AG	GG	AG	AG	AG	AA	GG	AA	AG	GG	AA	GG	GG	AG	GG	AG	GG	AG	GG	AG	AG	AG	AA
rs41081	C/T	1a	16158601	NA	NA	NA	NA	NA	NA	NA	CT	CC	CT	TT	TT	CT	CT	TT	CC	CT	CT	CT	CT	CT	CC	CT	CT	CT	CT	TT	CT	CT	TT	CC	CT	TT	CT	TT	CT	CT	CT	TT	TT	CC	TT	CC	CT	CC	CT
rs41094	A/G	1a	16165310	NA	NA	NA	NA	NA	NA	NA	AG	GG	AG	AA	AA	AG	GG	AA	GG	AG	AG	AG	AG	AG	GG	AG	AG	AG	AG	AA	AG	AG	AA	GG	AG	AA	GG	AA	AG	AG	AG	AA	AA	AG	GG	AG	GG	GG	GG
rs41171	T/C	1a	16191200	NA	NA	NA	NA	NA	NA	NA	CT	CT	CT	TT	TT	CT	CT	TT	CC	TT	CT	CC	CC	CC	CC	CT	CC	CT	CC	TT	CT	CT	CT	CT	CT	TT	CC	CT	CT	CT	CT	CT	TT	CT	CT	CC	CT	CC	CC
rs41227	C/T	1a	16191667	NA	NA	NA	NA	NA	NA	NA	TT	TT	CT	CC	CT	TT	CT	CC	TT	CC	CT	CT	CT	CT	TT	CT	TT	TT	CT	CC	CT	CT	CC	TT	TT	CT	TT	CC	TT	CC	CT	TT	CC	TT	CT	TT	CT	TT	TT
rs41535	G/A	1a	16229417	NA	NA	NA	NA	NA	NA	NA	AG	GG	AG	AA	AA	AG	AG	AA	GG	AG	AG	AG	AG	GG	GG	AG	AG	AG	AG	AA	AG	AG	AA	GG	AA	AG	GG	AA	AG	AG	AG	AG	AG	AG	AA	GG	GG	AG	GG
rs41583	G/C	1a	16236050	NA	NA	NA	NA	NA	NA	NA	GG	GG	GG	GG	GG	GG	GG	GG	GG	GG	GG	GG	GG	GG	GG	GG	GG	GG	GG	GG	GG	GG	GG	GG	GG	GG	GG	GG	GG	GG	GG	GG	GG	GG	GG	GG	GG	GG	GG
rs41632	T/G	1a	16237094	NA	NA	NA	NA	NA	NA	NA	TT	TT	TT	TT	TT	TT	TT	TT	TT	TT	TT	TT	TT	TT	TT	TT	TT	TT	TT	TT	TT	TT	TT	TT	TT	TT	TT	TT	TT	TT	TT	TT	TT	TT	TT	TT	TT	TT	TT
rs41647	T/C	1a	16238185	NA	NA	NA	NA	NA	NA	NA	TT	TT	TT	TT	TT	TT	TT	TT	TT	TT	TT	TT	TT	TT	TT	TT	TT	TT	TT	TT	TT	TT	TT	TT	TT	TT	TT	TT	TT	TT	TT	TT	TT	TT	TT	TT	TT	TT	TT
rs41659	C/A	1a	16238280	NA	NA	NA	NA	NA	NA	NA	AC	AA	AC	AC	CC	CC	CC	CC	AC	CC	AC	AC	AA	AA	CC	AC	AC	CC	AA	CC	AC	AC	AC	AA	AC	CC	AC	CC	CC	CC	AC	AC	CC	AC	CC	AC	AC	AC	AC
rs41712	A/G	1a	16252315	NA	NA	NA	NA	NA	NA	NA	AA	GG	AG	AA	AA	AA	AG	AA	AG	AG	AA	AA	AG	GG	AG	AG	GG	AA	AG	AA	AA	AA	AA	AG	AA	AA	AG	AA	AA	AA	AG	AG	AA	AG	AG	GG	AG	GG	AG
rs41796	G/T	1a	16265668	NA	NA	NA	NA	NA	NA	NA	GG	GG	GG	GG	GG	GG	GG	GG	GG	GG	GG	GG	GG	GG	GG	GG	GG	GG	GG	GG	GG	GG	GG	GG	GG	GG	GG	GG	GG	GG	GG	GG	GG	GG	GG	GG	GG	GG	GG
rs41821	T/C	1a	16266067	NA	NA	NA	NA	NA	NA	NA	CT	CC	TT	TT	TT	TT	CT	TT	CC	CT	CT	CT	CT	CT	CT	CT	CC	TT	CT	TT	CT	CT	TT	CC	TT	TT	CC	TT	CT	CT	CC	CT	TT	CT	CT	CC	CT	CT	CC
rs41841	T/A	1a	16266267	NA	NA	NA	NA	NA	NA	NA	TT	TT	TT	TT	TT	TT	TT	TT	TT	TT	TT	TT	TT	TT	TT	TT	TT	TT	TT	TT	TT	TT	TT	TT	TT	TT	TT	TT	TT	TT	TT	TT	TT	TT	TT	TT	TT	TT	TT
rs41847	A/G	1a	16266302	NA	NA	NA	NA	NA	NA	NA	AA	GG	AG	AA	AA	AG	AA	AA	AG	AA	AG	AA	AA	AG	GG	AG	GG	AG	AA	AA	AA	AG	AA	AG	AA	AA	GG	AA	AA	AA	AG	AG	AA	AA	AA	GG	AG	GG	AG
rs41851	G/A	1a	16282897	NA	NA	NA	NA	NA	NA	NA	GG	GG	GG	GG	GG	GG	GG	GG	GG	GG	GG	GG	GG	GG	GG	GG	GG	GG	GG	GG	GG	GG	GG	GG	GG	GG	GG	GG	GG	GG	GG	GG	GG	GG	GG	GG	GG	GG	GG
rs41972	C/A	1a	16286013	NA	NA	NA	NA	NA	NA	NA	AA	AC	AA	AA	AA	AA	AC	AA	AC	AA	AA	AA	AA	AC	AA	AA	AA	AA	AA	AA	AC	AA	AA	AC	AC	AA	AA	AA	AA	AA	AC	AA	AA	AA	AA	AC	AC	AC	AC
rs42064	A/G	1a	16325120	NA	NA	NA	NA	NA	NA	NA	AG	AG	AG	AA	AA	AG	AG	AA	GG	AG	AG	AG	AG	AG	GG	AG	AG	AG	AG	AA	AG	AA	AA	GG	AA	AA	GG	AG	AG	AG	GG	AG	AA	AG	AG	GG	AG	GG	GG
rs42245	T/G	1a	16381707	NA	NA	NA	NA	NA	NA	NA	GT	GG	GG	GT	GT	GT	GG	GT	GT	GT	GT	TT	GG	GT	GG	GT	GG	GT	GT	GT	TT	GT	GT	GT	GT	TT	GT	GT	GG	GT	GG	GG	GT	GT	GT	GT	GT	GG	GT
rs42255	T/C	1a	16382323	NA	NA	NA	NA	NA	NA	NA	TT	TT	TT	TT	TT	TT	TT	TT	TT	TT	TT	TT	TT	TT	TT	TT	TT	TT	TT	TT	TT	TT	TT	TT	TT	TT	TT	TT	TT	TT	TT	TT	TT	TT	TT	TT	TT	TT	TT
rs42281	T/C	1a	16382658	NA	NA	NA	NA	NA	NA	NA	CC	CC	CT	TT	CT	CT	CT	TT	CT	CT	CC	CT	CT	CC	CC	CT	CC	TT	CT	CT	CT	TT	TT	CC	CT	TT	CT	CT	CT	CT	CC	TT	TT	CT	TT	CC	TT	CC	CC
rs42464	T/C	1a	16396029	NA	NA	NA	NA	NA	NA	NA	TT	CC	CT	TT	CT	CT	CT	TT	CT	TT	CT	CT	CT	CC	CT	CT	CT	CT	CT	TT	CT	TT	TT	CC	CT	TT	CC	CT	CT	CT	CC	CT	TT	CT	CT	CC	CT	CC	CC
rs42475	A/G	1a	16396238	NA	NA	NA	NA	NA	NA	NA	AG	AA	AG	GG	AG	AG	AG	GG	AA	AG	AG	AG	AG	AA	AA	AG	AA	AG	AG	GG	AG	AG	AG	AA	AG	AG	AA	AG	AA	AA	AA	AG	GG	AG	AG	AA	AG	AA	AA
rs42567	A/G	1a	16502554	NA	NA	NA	NA	NA	NA	NA	AG	AA	AG	AG	AA	AA	AA	AG	AA	AG	AA	AG	AA	AA	AA	AG	AA	AA	AA	AG	AA	AA	AG	AA	AA	GG	AA	AA	AA	AA	AA	AA	AG	AA	AA	AA	AA	AA	AA
rs42654	A/T	1a	16505166	NA	NA	NA	NA	NA	NA	NA	AA	TT	AT	AA	AT	AT	AT	AA	TT	AT	TT	AT	AT	TT	TT	AT	AT	AT	AT	AA	AT	AT	AA	TT	AT	AA	TT	AT	TT	AT	AT	AT	AA	AT	AA	AT	AT	TT	TT
rs42660	G/T	1a	16505476	NA	NA	NA	NA	NA	NA	NA	GG	GG	GG	GG	GG	GG	GG	GG	GG	GG	GG	GG	GG	GG	GG	GG	GG	GG	GG	GG	GG	GG	GG	GG	GG	GG	GG	GG	GG	GG	GG	GG	GG	GG	GG	GG	GG	GG	GG
rs42758	A/T	1a	16514497	NA	NA	NA	NA	NA	NA	NA	AA	AA	AA	AT	AA	AA	AA	AA	AA	AA	AA	AA	AA	AA	AA	AA	AA	AT	AA	AT	AA	AA	AA	AA	AA	AT	AA	AT	AA	AA	AA	AA	AT	AA	AA	AA	AT	AA	AA
rs42759	T/G	1a	16514498	NA	NA	NA	NA	NA	NA	NA	TT	TT	TT	GT	TT	TT	TT	TT	TT	TT	TT	TT	TT	TT	TT	TT	TT	GT	TT	GT	TT	TT	TT	TT	TT	GT	TT	GT	TT	TT	TT	TT	GT	TT	TT	TT	GT	TT	TT
rs42761	T/A	1a	16514528	NA	NA	NA	NA	NA	NA	NA	TT	TT	AT	AA	AT	TT	TT	AT	TT	TT	TT	AT	TT	TT	TT	AT	TT	AT	TT	AA	AT	TT	AT	TT	AT	AT	TT	AT	TT	TT	TT	TT	AA	TT	AT	TT	AT	TT	TT
rs42810	A/G	1a	16515533	NA	NA	NA	NA	NA	NA	NA	AA	AA	AA	AA	AA	AA	AA	AA	AA	AA	AA	AA	AA	AA	AA	AA	AA	AA	AA	AA	AA	AA	AA	AA	AA	AA	AA	AA	AA	AA	AA	AA	AA	AA	AA	AA	AA	AA	AA
rs42811	C/T	1a	16515535	NA	NA	NA	NA	NA	NA	NA	CT	TT	CT	CC	TT	CT	TT	CC	TT	TT	TT	CT	CC	TT	TT	TT	TT	TT	TT	CC	CT	CT	CC	TT	CT	CC	TT	CT	TT	CT	TT	CT	CT	CT	TT	CT	TT	CT	TT
rs43071	T/G	1a	16553775	NA	NA	NA	NA	NA	NA	NA	TT	TT	TT	TT	GT	GT	GT	GG	TT	GT	TT	GT	GT	TT	TT	GT	TT	GT	GT	GT	TT	GT	GT	TT	GG	GT	TT	GT	TT	GT	TT	GT	GG	TT	TT	TT	GT	TT	TT
rs43120	A/G	1a	16567136	NA	NA	NA	NA	NA	NA	NA	AA	GG	AG	AA	AG	GG	AG	AA	AG	GG	GG	AG	AG	GG	GG	AG	GG	AG	AG	AA	AG	AG	AG	GG	GG	AA	GG	AG	AG	AA	AG	AG	AA	AG	AG	GG	AG	GG	GG
rs43162	G/A	1a	16579868	NA	NA	NA	NA	NA	NA	NA	AA	AA	AG	GG	AG	AG	AG	GG	AA	GG	AA	AG	AG	AA	AA	AG	AA	AG	AG	GG	AG	AG	GG	AA	AG	GG	AG	AG	AA	AG	AA	AG	GG	GG	GG	AA	AG	AA	AA
rs43186	A/C	1a	16581920	NA	NA	NA	NA	NA	NA	NA	AA	AC	AA	AA	AA	AA	AA	AA	AC	AA	AC	AC	AA	AA	AA	AC	AC	AA	AA	AA	AA	AA	AA	AA	AA	AA	AC	AA	AA	AC	AA	AC	AA	AA	AA	AC	AA	AC	AC
rs43428	C/T	1a	16738261	NA	NA	NA	NA	NA	NA	NA	CC	CC	CC	CC	CC	CC	CC	CC	CC	CC	CC	CC	CC	CC	CC	CC	CC	CC	CC	CC	CC	CC	CC	CC	CC	CC	CC	CC	CC	CC	CC	CC	CC	CC	CC	CC	CC	CC	CC
rs43468	C/A	1a	16966620	NA	NA	NA	NA	NA	NA	NA	CC	AC	AC	CC	CC	CC	AC	CC	AA	AC	AC	AC	AC	AC	AC	AC	AA	CC	AC	CC	AC	AC	CC	AA	AC	CC	AA	CC	AC	CC	AC	AC	CC	CC	AC	AC	AC	AC	AC
rs43487	C/T	1a	16967172	NA	NA	NA	NA	NA	NA	NA	CT	CT	CT	CC	CT	CT	CT	CC	CT	CT	CT	CT	CT	TT	CT	CT	CT	CT	TT	CT	CC	CT	CC	TT	CT	CC	CT	CT	CC	CT	CT	CT	CC	CT	CT	CT	CC	TT	TT
rs43514	A/G	1a	17497409	NA	NA	NA	NA	NA	NA	NA	AA	AA	AA	AA	AA	AA	AA	AA	AA	AA	AA	AA	AA	AA	AA	AA	AA	AA	AA	AA	AA	AA	AA	AA	AA	AA	AA	AA	AA	AA	AA	AA	AA	AA	AA	AA	AA	AA	AA
rs43621	T/G	1a	17499566	NA	NA	NA	NA	NA	NA	NA	GT	GT	GT	TT	GT	GT	GT	TT	GG	GT	TT	GT	TT	GG	GG	GT	GG	GT	GT	GT	TT	GT	TT	GG	TT	GT	GT	GT	GG	TT	GG	GT	TT	GT	GT	GT	TT	GT	GT
rs43630	A/T	1a	17948222	NA	NA	NA	NA	NA	NA	NA	AT	AA	AT	TT	TT	AT	TT	TT	AT	AT	TT	AT	AT	AT	AA	TT	AA	AT	AT	TT	AA	AT	TT	AA	AT	TT	AT	AT	AA	TT	AT	TT	TT	AT	AT	AT	AT	AT	AT
rs43652	T/C	1a	17948899	NA	NA	NA	NA	NA	NA	NA	CC	CT	CT	CT	CT	CT	CC	TT	CT	CT	CT	CT	TT	CT	CC	CT	CT	CC	CC	TT	CC	TT	TT	CC	CT	TT	CC	TT	CC	CT	CT	CT	TT	CC	CT	CC	CT	CT	CC
rs43767	A/G	1a	18197642	NA	NA	NA	NA	NA	NA	NA	AA	AA	AA	AA	AA	AA	AA	AA	AA	AA	AA	AA	AA	AA	AA	AA	AA	AA	AA	AA	AA	AA	AA	AA	AA	AA	AA	AA	AA	AA	AA	AA	AA	AA	AA	AA	AA	AA	AA
rs43777	C/T	1a	18197763	NA	NA	NA	NA	NA	NA	NA	CC	CC	CC	CC	CC	CC	CC	CC	CC	CC	CC	CC	CC	CC	CC	CC	CC	CC	CC	CC	CC	CC	CC	CC	CC	CC	CC	CC	CC	CC	CC	CC	CC	CC	CC	CC	CC	CC	CC
rs43870	T/C	1a	18200760	NA	NA	NA	NA	NA	NA	NA	TT	CT	CT	TT	CT	CT	TT	TT	CT	TT	TT	TT	TT	CT	CT	TT	CT	TT	TT	TT	CT	CT	TT	CT	TT	TT	CT	TT	CT	TT	CT	TT	TT	TT	TT	CT	TT	CC	CT
rs43920	G/T	1a	18202689	NA	NA	NA	NA	NA	NA	NA	GG	GG	GG	GG	GG	GG	GG	GG	GG	GG	GG	GG	GG	GG	GG	GG	GG	GG	GG	GG	GG	GG	GG	GG	GG	GG	GG	GG	GG	GG	GG	GG	GG	GG	GG	GG	GG	GG	GG
rs43953	G/C	1a	18223747	NA	NA	NA	NA	NA	NA	NA	GG	GG	GG	GG	GG	GG	GG	GG	GG	GG	GG	GG	GG	GG	GG	GG	GG	GG	GG	GG	GG	GG	GG	GG	GG	GG	GG	GG	GG	GG	GG	GG	GG	GG	GG	GG	GG	GG	GG
rs43966	A/T	1a	18223943	NA	NA	NA	NA	NA	NA	NA	AT	TT	AT	AA	AT	AA	AT	AA	TT	AA	AT	AT	AA	TT	AT	AT	TT	AA	TT	AA	AA	AA	AT	AT	AA	AA	TT	AT	AT	AT	TT	AT	AA	AT	AT	TT	AA	TT	TT
rs44050	C/T	1a	18226822	NA	NA	NA	NA	NA	NA	NA	CT	TT	CC	CC	CT	CC	CT	CC	TT	CC	TT	CC	CT	TT	CT	CT	CT	CC	CT	CT	CT	CC	CC	TT	CT	CC	TT	TT	TT	CT	CC	CC	CC	CT	CT	TT	CC	CT	TT
rs44142	A/G	1a	18270988	NA	NA	NA	NA	NA	NA	NA	AA	AA	AA	AA	AA	AA	AA	AA	AA	AA	AA	AA	AA	AA	AA	AA	AA	AA	AA	AA	AA	AA	AA	AA	AA	AA	AA	AA	AA	AA	AA	AA	AA	AA	AA	AA	AA	AA	AA
rs44193	A/G	1a	18271885	NA	NA	NA	NA	NA	NA	NA	AG	GG	AG	AG	AG	AG	GG	AA	GG	AG	AG	AA	AG	AG	AG	AG	GG	AG	AG	AG	AG	AG	AG	GG	AA	AA	GG	AA	AG	AG	GG	AG	AA	AG	GG	AG	AG	GG	AG
rs44330	T/G	1a	18300861	NA	NA	NA	NA	NA	NA	NA	GG	GG	GG	GG	GG	GG	GG	GG	GG	GG	GG	GG	GG	GG	GG	GG	GG	GG	GG	GG	GG	GG	GG	GG	GG	GG	GG	GG	GG	GG	GG	GG	GG	GG	GG	GG	GG	GG	GG
rs44461	G/A	1a	18308770	NA	NA	NA	NA	NA	NA	NA	GG	AA	AG	GG	AG	AG	AA	GG	AG	AG	AG	AG	AG	AA	AA	AG	AG	AG	AG	GG	AG	AG	GG	AG	AG	GG	AA	AG	AA	GG	AA	AA	GG	AG	AG	AA	AG	AG	AG
rs44534	A/G	1a	18330835	NA	NA	NA	NA	NA	NA	NA	AG	GG	AG	AA	AG	AA	AG	AA	GG	AG	GG	AG	AG	GG	GG	AG	GG	AA	GG	AA	AG	GG	AA	GG	GG	AA	GG	AG	GG	AG	GG	AG	AG	AG	AG	GG	AG	GG	AG
rs44547	G/A	1a	18330953	NA	NA	NA	NA	NA	NA	NA	GG	AA	AG	GG	AG	AG	AG	GG	AA	AG	AG	AG	AG	AA	AA	AG	AG	AG	AG	GG	AG	AG	GG	AA	AG	GG	AA	AG	AG	AG	AG	AG	GG	AG	AG	AA	AG	AG	AG
rs44576	A/G	1a	18331544	NA	NA	NA	NA	NA	NA	NA	AG	GG	AG	AA	AG	AA	AG	AA	GG	AG	AG	AA	AG	GG	GG	AG	GG	AG	AG	AA	GG	AG	AA	GG	AG	AA	GG	AG	GG	AG	GG	AG	AA	AG	AG	GG	GG	GG	GG
rs44616	G/T	1a	18354245	NA	NA	NA	NA	NA	NA	NA	GT	GT	GT	GG	GT	GT	GT	GG	GT	GT	GG	GT	GT	TT	GT	GT	TT	GT	GT	GG	GT	GT	GG	GT	GT	GG	TT	GG	TT	GG	TT	GT	GG	GT	GT	GT	GT	TT	TT
rs44662	A/C	1a	18380876	NA	NA	NA	NA	NA	NA	NA	AC	CC	AC	AA	AA	AC	AC	AA	CC	AC	CC	AC	AA	CC	AC	AC	AC	AC	AC	AA	AC	AC	AA	CC	AC	AA	AC	AC	CC	AC	CC	CC	AA	AC	AA	AC	AC	AC	CC
rs44686	A/G	1a	18381560	NA	NA	NA	NA	NA	NA	NA	AA	GG	AA	AA	AA	AG	AG	AA	AG	AG	AG	AG	AG	AG	GG	AG	GG	AG	AG	AA	AG	AG	AA	AG	GG	AA	GG	AG	AG	GG	GG	AG	AA	AG	AG	AG	AG	GG	AG
rs44711	C/G	1a	18381967	NA	NA	NA	NA	NA	NA	NA	CC	GG	CG	CC	CG	CG	CG	CC	GG	CG	CG	CC	CG	GG	GG	CG	GG	CG	CG	CC	CG	CG	CC	GG	CG	CC	CG	CG	GG	CG	GG	CG	CC	CG	CG	GG	CG	GG	GG
rs44737	G/A	1a	18387004	NA	NA	NA	NA	NA	NA	NA	AG	AA	AG	GG	AG	AG	AG	GG	AA	AG	GG	AG	AG	AA	AA	AG	AA	AG	AG	GG	AG	AG	AG	AA	AG	GG	AG	AG	AA	AG	AG	GG	GG	AG	AG	AA	AG	AA	AA
rs44753	A/G	1a	18387189	NA	NA	NA	NA	NA	NA	NA	AA	GG	AA	AA	AG	AG	AG	AG	GG	AG	AA	GG	AG	AG	GG	AG	GG	GG	AG	AA	AG	AG	AA	GG	AG	AA	GG	AG	GG	AG	GG	GG	AA	AG	AG	GG	GG	GG	GG
rs44779	G/T	1a	18387523	NA	NA	NA	NA	NA	NA	NA	GG	GG	GG	GG	GG	GG	GG	GG	GG	GG	GG	GG	GG	GG	GG	GG	GG	GG	GG	GG	GG	GG	GG	GG	GG	GG	GG	GG	GG	GG	GG	GG	GG	GG	GG	GG	GG	GG	GG
rs44793	G/A	1a	18394905	NA	NA	NA	NA	NA	NA	NA	AG	AA	GG	GG	AG	GG	GG	GG	AG	AG	GG	AG	GG	AG	AA	AG	AG	AG	AG	GG	AG	GG	AG	AA	AG	GG	AG	AG	AA	AG	AG	AG	GG	AG	AG	AA	AG	AA	AA
rs44822	T/G	1a	18410985	NA	NA	NA	NA	NA	NA	NA	GT	GG	GT	TT	GT	GT	GT	TT	GG	GT	GT	GT	GT	GG	GG	TT	GG	GT	GT	TT	GT	GT	TT	GG	GT	TT	GG	GT	GG	GT	GG	GT	TT	TT	GT	GG	GT	GG	GG
rs44835	T/C	1a	18430923	NA	NA	NA	NA	NA	NA	NA	CC	CT	CC	TT	TT	TT	CC	TT	CT	CC	CC	CT	CT	CT	CC	TT	CT	TT	CC	TT	CT	CC	CT	CT	CT	TT	CC	TT	CT	CT	TT	TT	TT	CT	CT	CT	CT	CT	CT
rs44873	G/T	1a	18433968	NA	NA	NA	NA	NA	NA	NA	TT	TT	GT	GT	GT	TT	GT	GG	TT	GT	GT	GG	GT	TT	TT	GG	GT	GG	GT	GG	GT	GG	GG	TT	GT	GG	TT	GT	TT	GT	TT	GT	GG	GT	GT	TT	GT	TT	TT
rs44907	C/T	1a	18436209	NA	NA	NA	NA	NA	NA	NA	CC	CT	CC	CC	CC	CT	CC	CC	CT	CC	CC	CC	CT	CT	CT	CT	CT	CC	CC	CC	CC	CT	CC	CC	CT	CC	CT	CT	CT	CT	TT	CT	CC	CC	CT	CT	CT	CT	CT
rs44928	A/C	1a	18436680	NA	NA	NA	NA	NA	NA	NA	CC	CC	AC	AC	AC	AA	AC	AA	AC	CC	AC	AA	AC	AC	AC	AC	CC	AC	AC	AC	AC	AA	AA	AC	AC	AA	CC	AA	CC	AC	CC	AC	AA	CC	AC	AC	AA	CC	CC
rs44966	A/C	1a	18444699	NA	NA	NA	NA	NA	NA	NA	AA	CC	CC	AA	AA	AC	AC	AA	AC	AC	AC	AA	AC	CC	CC	AC	AC	CC	AC	AA	AA	AC	AC	AC	AC	AA	AC	AA	AC	AC	CC	AC	AC	AC	CC	AC	AC	AC	AC
rs44979	C/T	1a	18444947	NA	NA	NA	NA	NA	NA	NA	CT	CT	CT	CC	CC	CT	CT	CC	CT	CT	CT	TT	CT	CT	TT	CC	CT	CC	CC	CC	CT	CT	CC	CT	CT	CC	CT	CT	CT	CT	CT	CT	CC	CC	CT	CT	CC	CT	CT
rs44996	A/C	1a	18445195	NA	NA	NA	NA	NA	NA	NA	AC	CC	AC	AA	AA	AC	AC	AA	AC	AA	AA	AC	AA	AC	AC	CC	AC	AC	AC	AA	AC	AC	AA	AC	AC	AA	AC	AA	AC	AC	AC	AC	AA	AC	AA	AC	AA	AC	AC
rs45051	T/C	1a	18449752	NA	NA	NA	NA	NA	NA	NA	CT	CC	CT	TT	CC	CT	CT	TT	CC	CT	CT	CC	CT	CC	CC	CT	CT	CC	CC	TT	CT	CT	CT	CC	CC	TT	CT	CC	CC	CT	CT	CT	TT	CC	CT	CC	CC	CC	CC
rs45068	A/G	1a	18450553	NA	NA	NA	NA	NA	NA	NA	AG	GG	AA	AA	AG	GG	GG	AG	GG	AG	AG	AG	AG	GG	GG	AG	GG	AA	AA	AA	AG	AG	AG	AG	AG	AA	GG	AG	AG	AA	GG	AG	AA	AG	GG	GG	AG	GG	GG
rs45078	G/T	1a	18450762	NA	NA	NA	NA	NA	NA	NA	GT	TT	GT	GG	GT	GT	GT	GG	GT	GT	GT	GG	GG	TT	GT	GG	GT	GT	GT	GG	GT	GT	GG	GT	GT	GG	TT	GT	TT	GT	TT	GT	GG	GT	GT	TT	GT	TT	TT
rs45081	T/C	1a	18453584	NA	NA	NA	NA	NA	NA	NA	CT	CC	CT	CT	CT	CT	TT	TT	CC	CT	CT	CT	CT	CC	CT	CT	CT	CT	CT	TT	CT	CT	TT	CT	CT	TT	CC	TT	CC	CT	CC	TT	TT	CT	CT	CC	TT	CT	CC
rs45088	A/C	1a	18453652	NA	NA	NA	NA	NA	NA	NA	AC	AC	AC	AA	AA	AC	AA	AA	CC	AC	CC	AC	AC	AC	AC	AC	CC	AA	AC	AA	AC	AC	AA	AC	CC	AA	CC	AA	CC	AC	CC	AC	AA	CC	AC	CC	AC	CC	CC
rs45105	C/A	1a	18453998	NA	NA	NA	NA	NA	NA	NA	AC	AA	AC	CC	AC	AC	AC	CC	AA	AC	AC	AC	AA	AA	AA	AC	AA	AC	AC	CC	AC	AC	CC	AA	AC	CC	AA	AC	AC	AC	AA	AC	CC	AC	AC	AA	AC	AA	AA
rs45119	T/G	1a	18454345	NA	NA	NA	NA	NA	NA	NA	TT	TT	TT	TT	TT	TT	TT	TT	TT	TT	TT	TT	TT	TT	TT	TT	TT	TT	TT	TT	TT	TT	TT	TT	TT	TT	TT	TT	TT	TT	TT	TT	TT	TT	TT	TT	TT	GT	TT
rs45206	G/A	1a	18485865	NA	NA	NA	NA	NA	NA	NA	AG	AA	AG	GG	AG	AG	AG	AG	AG	AG	GG	AG	AG	AA	AA	AA	AA	AG	GG	GG	GG	AG	AG	AA	AA	GG	AA	AG	AA	GG	AA	GG	GG	GG	AG	AA	AG	AG	AA
rs45225	T/G	1a	18486160	NA	NA	NA	NA	NA	NA	NA	GT	GG	GT	GT	TT	TT	GT	TT	GG	GT	GT	GT	GT	GG	GG	GT	GG	GT	GT	TT	GT	GT	TT	GG	GT	TT	GG	GT	GG	GT	GG	GT	TT	GT	GT	GG	TT	GG	GG
rs45242	C/A	1a	18488369	NA	NA	NA	NA	NA	NA	NA	AA	AC	AA	AC	AC	AC	AC	CC	AA	AA	CC	CC	AC	AA	AC	AC	AC	CC	AC	CC	AC	CC	AC	AA	AC	CC	AA	AC	AA	AC	AA	AC	AC	CC	AC	AA	AC	AC	AA
rs45500	T/A	1a	18515603	NA	NA	NA	NA	NA	NA	NA	AT	AA	AT	TT	TT	AT	TT	TT	AA	TT	AT	AA	AT	AA	AT	AT	AA	AT	AT	TT	TT	AT	TT	AT	AT	TT	AA	TT	AT	AT	AT	AT	TT	AT	AT	AA	AT	AT	AT
rs45556	A/G	1a	18595053	NA	NA	NA	NA	NA	NA	NA	AA	AA	AA	AA	AA	AA	AA	AA	AA	AA	AA	AA	AA	AA	AA	AA	AA	AA	AA	AA	AA	AA	AA	AA	AA	AA	AA	AA	AA	AA	AA	AA	AA	AA	AA	AA	AA	AA	AA
rs45647	T/G	1a	18608019	NA	NA	NA	NA	NA	NA	NA	GT	TT	GT	GG	GT	GT	TT	GG	TT	GT	GT	GT	GT	TT	TT	GT	TT	GT	GT	GG	GT	GT	GG	TT	GT	GT	TT	GT	TT	GT	TT	GT	GG	GT	GT	TT	GT	TT	TT
rs45736	A/G	1a	18631097	NA	NA	NA	NA	NA	NA	NA	AG	GG	AG	AA	AG	AG	AA	AA	AG	AG	AG	AG	AG	AG	GG	AG	AG	AG	AA	AA	AG	AG	AA	GG	AG	AA	GG	AA	GG	AG	AG	AA	AA	AA	AA	GG	AA	AG	GG
rs45864	C/T	1a	18741560	NA	NA	NA	NA	NA	NA	NA	CC	CC	CC	CC	CC	CC	CC	CC	CC	CC	CC	CC	CC	CC	CC	CC	CC	CC	CC	CC	CC	CC	CC	CC	CC	CC	CC	CC	CC	CC	CC	CC	CC	CC	CC	CC	CC	CC	CC
rs46016	T/C	1a	18766984	NA	NA	NA	NA	NA	NA	NA	TT	CT	TT	TT	CT	CT	CT	TT	CT	TT	CT	TT	TT	CC	CC	TT	CT	CT	TT	TT	CT	CT	TT	CC	CT	TT	CC	TT	CT	TT	CT	TT	TT	CT	CT	CC	CT	CC	CC
rs46071	G/A	1a	18768444	NA	NA	NA	NA	NA	NA	NA	GG	AA	GG	GG	AG	GG	GG	GG	AG	AG	GG	GG	AG	AG	AG	GG	AG	AG	GG	GG	AG	AG	GG	AA	GG	GG	AG	GG	AG	AG	AG	GG	GG	GG	GG	AG	GG	AG	AG
rs46072	T/A	1a	18768455	NA	NA	NA	NA	NA	NA	NA	AT	AA	TT	TT	AT	TT	TT	TT	AA	AT	TT	TT	AT	AT	AT	AT	AA	AT	AT	TT	AT	AT	TT	AA	TT	TT	AT	TT	AT	TT	AT	AT	TT	TT	TT	AT	AT	AT	AT
rs46097	G/A	1a	18768763	NA	NA	NA	NA	NA	NA	NA	GG	AA	GG	GG	GG	AG	AG	GG	AG	AG	AG	AG	GG	AA	AA	AG	AA	AG	AA	GG	AG	AG	GG	AA	AG	GG	AG	AG	AA	AG	AA	GG	GG	AG	AG	AG	AA	AA	AA
rs46181	A/T	1a	18789026	NA	NA	NA	NA	NA	NA	NA	AA	AT	AA	AA	AA	AA	AA	AA	AT	AA	AA	AA	AT	AT	AT	AT	AT	AT	AA	AA	AT	AA	AA	AT	AA	AA	AT	AT	AT	AT	AT	AA	AA	AT	AT	TT	AA	AA	AT
rs46187	T/G	1a	18793113	NA	NA	NA	NA	NA	NA	NA	TT	TT	TT	TT	TT	TT	TT	TT	TT	TT	TT	TT	TT	TT	TT	TT	TT	TT	TT	TT	TT	TT	TT	TT	TT	TT	TT	TT	TT	TT	TT	TT	TT	TT	GT	TT	TT	TT	TT
rs46422	G/A	1a	18872476	NA	NA	NA	NA	NA	NA	NA	GG	GG	GG	GG	GG	GG	GG	GG	GG	GG	GG	GG	GG	GG	GG	GG	GG	GG	GG	GG	GG	GG	GG	GG	GG	GG	GG	GG	GG	GG	GG	GG	GG	GG	GG	GG	GG	GG	GG
rs46445	T/A	1a	18872761	NA	NA	NA	NA	NA	NA	NA	TT	TT	TT	TT	TT	TT	TT	TT	TT	TT	TT	TT	TT	TT	TT	TT	TT	TT	TT	TT	TT	TT	TT	TT	TT	TT	TT	TT	TT	TT	TT	TT	TT	TT	TT	TT	TT	TT	TT
rs46470	A/G	1a	18873277	NA	NA	NA	NA	NA	NA	NA	AG	GG	GG	AA	AG	AG	AG	AA	GG	AG	AG	AG	AG	GG	GG	AG	AG	AG	AG	AA	AA	AG	AA	GG	AG	AA	GG	AG	AG	AG	GG	AG	AG	AG	AG	AG	AG	GG	GG
rs46475	T/C	1a	18873380	NA	NA	NA	NA	NA	NA	NA	CT	CC	CT	TT	CT	CT	CT	TT	CC	CT	TT	TT	CT	CT	CT	TT	CT	TT	TT	TT	CC	CT	CT	CT	TT	TT	CT	CT	CT	TT	CC	CT	TT	CT	TT	CT	CT	CT	CT
rs46502	A/G	1a	18873790	NA	NA	NA	NA	NA	NA	NA	AA	AA	AA	AA	AA	AA	AA	AA	AA	AA	AA	AA	AA	AA	AA	AA	AA	AA	AA	AA	AA	AA	AA	AA	AA	AA	AA	AA	AA	AA	AA	AA	AA	AA	AA	AA	AA	AA	AA
rs46695	T/C	1a	18900390	NA	NA	NA	NA	NA	NA	NA	TT	TT	TT	TT	TT	TT	TT	TT	TT	TT	TT	TT	TT	TT	TT	TT	TT	TT	TT	TT	TT	TT	TT	TT	TT	TT	TT	TT	TT	TT	TT	TT	TT	TT	TT	TT	TT	TT	TT
rs46761	A/G	1a	18902195	NA	NA	NA	NA	NA	NA	NA	AG	AA	AG	AG	AA	AG	AG	AG	AG	AG	AG	GG	AG	AG	AA	AG	AA	AG	AA	GG	AG	AG	GG	AA	AG	GG	AG	AG	AA	AG	AA	AG	GG	AA	GG	AA	AG	AA	AA
rs46936	C/T	1a	18933975	NA	NA	NA	NA	NA	NA	NA	CC	CC	CC	CC	CC	CC	CC	CC	CC	CC	CC	CC	CC	CC	CC	CC	CC	CC	CC	CC	CC	CC	CC	CC	CC	CC	CC	CC	CC	CC	CC	CC	CC	CC	CC	CC	CC	CC	CC
rs46959	T/G	1a	18939082	NA	NA	NA	NA	NA	NA	NA	GG	GG	GG	GG	GG	GG	GG	GG	GG	GG	GG	GG	GG	GG	GG	GG	GG	GG	GG	GG	GG	GG	GG	GG	GG	GG	GG	GG	GG	GG	GG	GG	GG	GG	GG	GG	GG	GG	GG
rs46969	T/C	1a	18939228	NA	NA	NA	NA	NA	NA	NA	CT	CC	CT	TT	CT	TT	CT	TT	CT	CT	CT	CT	CT	CC	CT	CT	CC	CT	CT	TT	CT	TT	TT	CC	TT	TT	CT	CC	CC	CT	CC	CT	TT	TT	CT	CC	CT	CC	CT
rs47021	T/G	1a	18942674	NA	NA	NA	NA	NA	NA	NA	GG	GG	GG	TT	GT	GT	GT	TT	GG	GT	GT	GT	GT	GT	GG	TT	GT	GT	GT	TT	GT	GT	TT	GG	GG	TT	GT	GT	GT	GT	GT	GG	TT	GT	TT	GG	GT	GG	GG
rs47044	T/C	1a	18954032	NA	NA	NA	NA	NA	NA	NA	CC	CT	CC	CC	CC	CC	CC	CC	CT	CC	CC	CC	CC	CT	TT	CC	TT	CC	CC	CC	CT	CC	CC	CT	CC	CC	CT	CC	CT	CC	CT	CC	CC	CC	CC	CT	CT	CT	CT
rs47069	T/G	1a	18962381	NA	NA	NA	NA	NA	NA	NA	GT	TT	GT	GG	TT	GT	GT	GG	TT	GT	GT	TT	GT	TT	TT	GG	TT	GT	GT	GG	GT	GG	GG	TT	GG	GG	GT	GG	TT	TT	TT	GT	GG	TT	GT	TT	GT	TT	GT
rs47133	C/T	1a	18964505	NA	NA	NA	NA	NA	NA	NA	TT	TT	CT	CC	CT	TT	CT	CT	TT	CT	CT	CT	CT	TT	TT	CC	TT	CT	CT	CC	CT	CT	CT	CT	CT	CC	TT	CT	CT	CC	CT	CT	CC	CT	CT	TT	CT	TT	CT
rs47143	T/C	1a	18964667	NA	NA	NA	NA	NA	NA	NA	TT	TT	TT	TT	TT	TT	TT	TT	TT	TT	TT	TT	TT	TT	TT	TT	TT	TT	TT	TT	TT	TT	TT	TT	TT	TT	TT	TT	TT	TT	TT	TT	TT	TT	TT	TT	TT	TT	TT
rs47179	T/A	1a	18969311	NA	NA	NA	NA	NA	NA	NA	TT	TT	TT	TT	TT	TT	TT	TT	TT	TT	TT	TT	TT	TT	TT	TT	TT	TT	TT	TT	TT	TT	TT	TT	TT	TT	TT	TT	TT	TT	TT	TT	TT	TT	TT	TT	TT	TT	TT
rs47218	C/T	1a	18970510	NA	NA	NA	NA	NA	NA	NA	CT	TT	CC	CC	CC	CT	CT	CC	CT	CT	CC	CT	CT	CT	CT	CT	CT	CT	CC	CC	CT	CC	CC	CT	CT	CC	CT	CT	CT	TT	TT	CT	CC	TT	CC	CT	CT	CT	CT
rs47221	T/G	1a	18970531	NA	NA	NA	NA	NA	NA	NA	GT	GG	TT	TT	GT	GT	GT	TT	GG	GT	GT	GT	GT	GG	GT	TT	GG	GT	TT	TT	GT	TT	TT	GG	GT	TT	GT	GG	GT	GT	GT	GT	TT	GT	TT	GT	GG	GT	TT
rs47301	C/A	1a	18977808	NA	NA	NA	NA	NA	NA	NA	AA	AA	AC	CC	AC	AC	AC	CC	AA	AC	CC	AC	CC	AA	AA	AC	AC	AC	AC	CC	AC	AC	CC	AA	AC	CC	AA	AC	AA	AC	AA	AC	CC	AC	AC	AA	AC	AC	AC
rs47330	G/A	1a	18978370	NA	NA	NA	NA	NA	NA	NA	GG	GG	GG	GG	GG	GG	GG	GG	GG	GG	GG	GG	GG	GG	GG	GG	GG	GG	GG	GG	GG	GG	GG	GG	GG	GG	GG	GG	GG	GG	GG	GG	GG	GG	GG	GG	GG	GG	GG
rs47333	C/T	1a	18978390	NA	NA	NA	NA	NA	NA	NA	TT	TT	TT	CC	CT	CT	CT	CC	CT	TT	CT	CT	CT	TT	TT	CT	TT	CC	TT	CT	CT	CC	TT	TT	TT	CC	TT	CT	TT	CT	TT	CT	CC	CT	CT	TT	CT	TT	CT
rs47348	A/G	1a	18978701	NA	NA	NA	NA	NA	NA	NA	AG	AG	AA	AA	AA	AA	AA	AA	GG	AA	AA	AA	AA	AG	GG	GG	AG	AG	GG	AG	AA	AG	AA	GG	GG	AA	AA	AG	AG	AG	AG	AG	AA	AG	AA	AG	AA	GG	AG
rs47374	T/C	1a	18978915	NA	NA	NA	NA	NA	NA	NA	CT	CC	CT	TT	TT	CT	CT	TT	CT	TT	CT	TT	CT	CC	CC	CT	CC	CT	TT	TT	CT	CT	TT	CC	CT	TT	CT	CT	CT	TT	CC	TT	TT	TT	TT	CC	CT	CC	CT
rs47380	T/C	1a	18978983	NA	NA	NA	NA	NA	NA	NA	CT	CC	TT	TT	CT	CT	CC	TT	CC	CC	CT	TT	CT	CT	CC	CT	CT	CT	CT	CT	CT	TT	TT	CC	CT	TT	CC	CC	CT	CT	CC	CT	TT	TT	TT	CT	CT	CC	CT
rs47453	A/G	1a	19018773	NA	NA	NA	NA	NA	NA	NA	GG	AG	AG	AG	AG	AA	AG	AA	GG	AG	AG	AG	AG	GG	GG	AG	AG	AG	AG	AA	AG	AG	AA	AG	AA	AA	GG	AG	GG	AG	AG	AG	AA	AG	AA	AG	AG	GG	AG
rs47571	G/A	1a	19022947	NA	NA	NA	NA	NA	NA	NA	AG	GG	AG	AA	AG	AG	AG	AA	AG	AG	AA	AG	AG	GG	GG	AG	GG	AG	AG	AA	GG	GG	AA	GG	AG	AG	GG	AG	AG	AG	GG	AG	AA	AG	AG	GG	GG	GG	AG
rs47578	G/A	1a	19023001	NA	NA	NA	NA	NA	NA	NA	AA	AG	AA	AA	AG	AA	AA	AA	GG	AG	AG	AG	AA	GG	GG	AA	AG	AG	AG	AA	AG	AG	AA	GG	AA	AA	AG	AG	GG	AG	GG	AG	AG	AG	AG	GG	GG	GG	AA
rs47726	A/C	1a	19073505	NA	NA	NA	NA	NA	NA	NA	AC	AA	AC	CC	AC	AC	CC	CC	AA	AC	AC	AC	CC	AA	AC	AC	AC	AC	AC	CC	CC	AC	CC	AA	AC	CC	AC	CC	AA	CC	AA	CC	CC	CC	CC	AA	AC	AA	AA
rs47807	G/A	1a	19082053	NA	NA	NA	NA	NA	NA	NA	GG	GG	GG	GG	GG	GG	GG	GG	GG	GG	GG	GG	GG	GG	GG	GG	GG	GG	GG	GG	GG	GG	GG	GG	GG	GG	GG	GG	GG	GG	GG	GG	GG	GG	GG	GG	GG	GG	GG
rs47864	A/C	1a	19110063	NA	NA	NA	NA	NA	NA	NA	AA	AC	AC	AA	AA	AA	AC	AA	CC	AC	AC	AC	AC	CC	AC	AC	AC	AC	AC	AA	AC	AA	AA	AC	AC	AA	AC	AC	AC	AC	CC	AA	AA	AC	AC	CC	AA	AC	AA
rs47911	T/C	1a	19161699	NA	NA	NA	NA	NA	NA	NA	CT	CC	CT	TT	CT	CT	CT	TT	CC	CT	CT	CT	CT	CC	CC	CT	CC	CC	CC	TT	CC	CT	TT	CC	CT	TT	CC	CT	CT	CT	CC	CT	CT	CT	CT	CC	CT	CC	CT
rs47920	C/T	1a	19162034	NA	NA	NA	NA	NA	NA	NA	CT	TT	CT	CC	CT	CT	CT	CC	TT	CT	CT	CT	CT	TT	TT	CT	TT	CT	CT	CC	TT	CT	CC	CT	CT	CC	TT	CT	CT	CT	TT	CT	CC	CT	CT	TT	CT	TT	CT
rs47935	A/C	1a	19162253	NA	NA	NA	NA	NA	NA	NA	AC	CC	AC	AC	AC	CC	AC	AA	CC	AC	AC	AC	AC	CC	AC	AC	AC	AC	CC	AA	CC	CC	AA	CC	AA	AA	AC	AC	CC	AC	CC	AC	AA	AC	AC	CC	AA	CC	AC
rs47951	A/G	1a	19162642	NA	NA	NA	NA	NA	NA	NA	AG	GG	GG	AA	AG	AG	GG	AA	GG	AG	AG	AG	AG	GG	GG	GG	GG	AG	AG	AA	AG	GG	AA	GG	AA	AA	AG	AA	AG	GG	GG	AG	AA	AG	AG	AG	AA	AG	AG
rs48103	T/C	1a	19183240	NA	NA	NA	NA	NA	NA	NA	CT	CC	TT	TT	CT	CT	CT	TT	CC	CT	CC	CT	TT	CT	CT	CT	CC	CC	CT	TT	TT	CT	TT	CT	TT	CT	CT	CT	CT	CT	CT	CT	TT	CT	TT	CT	TT	CC	CT
rs48381	G/A	1a	19227017	NA	NA	NA	NA	NA	NA	NA	AA	AA	AA	AA	AA	AA	AA	AA	AA	AA	AA	AA	AA	AA	AA	AA	AA	AA	AG	AA	AA	AA	AA	AA	AA	AA	AA	AA	AA	AA	AA	AA	AA	AA	AA	AA	AA	AA	AA
rs48390	C/G	1a	19227101	NA	NA	NA	NA	NA	NA	NA	CC	CC	CC	CC	CC	CC	CC	CC	CC	CC	CC	CC	CC	CC	CC	CC	CC	CC	CC	CC	CC	CC	CC	CC	CC	CC	CC	CC	CC	CC	CC	CC	CC	CC	CC	CC	CC	CC	CC
rs48391	T/C	1a	19227121	NA	NA	NA	NA	NA	NA	NA	CT	CT	CT	TT	CT	CC	CT	TT	CT	CC	CT	CT	TT	CC	CC	CT	CT	CT	CC	TT	CC	CT	TT	CC	CT	TT	CC	TT	CC	CT	CC	CT	TT	TT	CT	CC	CT	CC	CT
rs48401	C/T	1a	19227294	NA	NA	NA	NA	NA	NA	NA	CC	CC	CC	CC	CC	CC	CC	CC	CC	CC	CC	CC	CC	CC	CC	CC	CC	CC	CC	CC	CC	CC	CC	CC	CC	CC	CC	CC	CC	CC	CC	CC	CC	CC	CC	CC	CC	CC	CC
rs48438	G/C	1a	19227796	NA	NA	NA	NA	NA	NA	NA	CG	GG	GG	CC	CG	CC	CC	CC	GG	GG	CG	CG	CG	GG	CC	CG	GG	CC	CG	CC	CG	CG	CC	GG	CG	CC	CG	CG	CG	CG	CG	CC	CC	GG	CC	CG	CC	GG	CG
rs48514	T/C	1a	19235635	NA	NA	NA	NA	NA	NA	NA	TT	TT	TT	TT	TT	TT	TT	TT	TT	TT	TT	TT	TT	TT	TT	TT	TT	TT	TT	TT	TT	TT	TT	TT	TT	TT	TT	TT	TT	TT	TT	TT	TT	TT	TT	TT	TT	TT	TT
rs48515	T/A	1a	19235651	NA	NA	NA	NA	NA	NA	NA	AA	AT	AA	AA	AA	AT	AA	AA	AT	AT	AT	AA	AA	AT	AT	AA	AA	AA	AT	AA	AT	AA	AA	AT	AA	AA	AT	AT	AT	AA	TT	AA	AT	AT	AA	AT	AA	TT	AT
rs48628	C/T	1a	19244016	NA	NA	NA	NA	NA	NA	NA	TT	CT	CT	CC	CT	CT	CT	CC	TT	CT	CT	CC	CT	TT	CC	CT	CT	CC	CT	CC	CT	CC	CC	CT	CC	CC	TT	TT	CT	CT	CT	CT	CC	CC	CT	CT	CT	TT	CT
rs48836	C/T	1a	19253940	NA	NA	NA	NA	NA	NA	NA	CT	TT	CT	CC	TT	CC	CC	CC	TT	CT	CC	CT	CT	TT	TT	TT	TT	CT	CT	CC	CT	CT	CC	TT	CC	CC	CT	TT	TT	CT	TT	CT	CC	CT	CT	CT	CT	TT	CT
rs49019	G/A	1a	19627453	NA	NA	NA	NA	NA	NA	NA	AG	AA	GG	GG	AG	AG	AG	AG	AA	GG	AG	AG	AA	AA	AA	AA	AA	AA	AG	AG	AA	AG	GG	AA	AG	GG	AG	AG	AA	AA	AG	AG	GG	AG	AG	AA	AA	AA	AG
rs49037	C/G	1a	19629627	NA	NA	NA	NA	NA	NA	NA	CG	GG	CG	CC	CG	CG	CG	CC	GG	CG	CC	CG	CG	GG	GG	CG	GG	CG	CG	CC	GG	CG	CC	GG	CG	CC	CG	CG	GG	GG	GG	CG	CG	CG	GG	CG	CG	CG	CG
rs49054	G/T	1a	19631846	NA	NA	NA	NA	NA	NA	NA	GG	GG	GG	GG	GG	GG	GG	GG	GG	GG	GG	GG	GG	GG	GG	GG	GG	GG	GG	GG	GG	GG	GG	GG	GG	GG	GG	GG	GG	GG	GG	GG	GG	GG	GG	GG	GG	GG	GG
rs49078	C/T	1a	19636871	NA	NA	NA	NA	NA	NA	NA	CT	CT	CT	CC	CT	CT	CC	CC	CT	CT	CT	CT	CT	CT	TT	CC	CT	CT	CT	CC	CT	CT	CC	CT	CT	CC	CT	CT	CT	CT	CT	CT	CT	CT	CC	CT	CC	CT	TT
rs49139	C/T	1a	19785275	NA	NA	NA	NA	NA	NA	NA	CT	CC	CT	TT	CT	CT	CT	TT	CT	TT	CT	TT	CT	CC	CC	CC	CT	CT	CT	TT	CC	CT	TT	CT	CT	TT	CT	CT	CT	CT	CT	CT	TT	CT	CT	CC	CT	CT	CC
rs49174	T/A	1a	19787021	NA	NA	NA	NA	NA	NA	NA	AA	AT	AA	AA	AA	AA	AA	AA	AT	AA	AT	AA	AT	AT	AT	AT	AT	AT	AT	AT	AA	AT	AA	AT	AT	AA	AT	AT	AT	AT	AT	AA	AA	AT	AA	AT	AA	AT	AT
rs49245	G/A	1a	19837289	NA	NA	NA	NA	NA	NA	NA	AG	AG	AG	GG	AA	AG	AG	GG	AG	AG	AG	AA	GG	GG	AG	AG	AG	AG	AG	GG	AG	AG	AG	AG	AG	GG	AA	AG	AG	GG	AA	AG	GG	AG	AG	AA	AG	AG	AG
rs49426	A/T	1a	20109454	NA	NA	NA	NA	NA	NA	NA	AT	TT	AT	AA	AT	AT	AT	AA	TT	AT	AT	AA	AT	TT	TT	AT	TT	AT	AT	AA	TT	AT	AA	TT	AT	AA	AT	AT	TT	AA	AT	TT	AA	AT	AT	TT	AT	TT	AT
rs49439	C/G	1a	20109541	NA	NA	NA	NA	NA	NA	NA	CC	CC	CC	CC	CC	CC	CC	CC	CC	CC	CC	CC	CC	CC	CC	CC	CC	CC	CC	CC	CC	CC	CC	CC	CC	CC	CC	CC	CC	CC	CC	CC	CC	CC	CC	CC	CC	CC	CC
rs49526	A/C	1a	20212233	NA	NA	NA	NA	NA	NA	NA	AA	AA	AA	AC	AA	AA	AC	AC	AA	AC	AA	AA	AA	AA	AA	AA	AA	AC	AC	CC	AA	AC	AC	AA	AC	AA	AA	AC	AA	AC	AA	AA	AA	AC	AC	AA	AC	AA	AA
rs49531	T/G	1a	20212291	NA	NA	NA	NA	NA	NA	NA	TT	TT	GT	GT	GG	TT	GT	GT	TT	TT	GT	TT	GT	TT	TT	TT	TT	GT	GT	GG	TT	GT	GT	TT	TT	GT	TT	TT	TT	GT	GT	GT	GT	TT	TT	TT	GT	TT	GT
rs49540	A/G	1a	20212859	NA	NA	NA	NA	NA	NA	NA	AG	AA	AA	AG	AA	AA	AG	AG	AA	AA	AA	AA	AA	AA	AA	AA	AA	AA	AG	AG	AA	AA	AA	AA	AG	AA	AA	AA	AA	AA	AA	AG	AG	AG	AG	AA	AG	AA	AA
rs49546	A/C	1a	20213113	NA	NA	NA	NA	NA	NA	NA	AA	AA	AA	AC	AA	AA	AA	AC	AA	AA	AC	AA	AA	AA	AA	AA	AA	AA	AC	AC	AA	AA	AC	AA	AA	AC	AA	AA	AA	AA	AA	AA	AC	AA	AA	AA	AC	AA	AA
rs49547	T/G	1a	20213155	NA	NA	NA	NA	NA	NA	NA	TT	TT	TT	GT	TT	TT	TT	GT	TT	TT	GT	TT	TT	TT	TT	TT	TT	TT	GT	GT	TT	TT	GT	TT	TT	GT	TT	TT	TT	GT	TT	TT	GT	TT	TT	TT	GT	TT	TT
rs49562	G/A	1a	20213364	NA	NA	NA	NA	NA	NA	NA	GG	GG	AG	GG	GG	GG	GG	GG	GG	GG	GG	GG	GG	GG	GG	AG	GG	GG	GG	AG	AG	GG	GG	GG	GG	GG	GG	AG	GG	GG	GG	GG	GG	GG	GG	GG	AG	GG	AG
rs49571	A/C	1a	20213440	NA	NA	NA	NA	NA	NA	NA	AA	AA	AA	AA	AA	AA	AA	AA	AA	AA	AA	AC	AA	AA	AA	AA	AA	AA	AA	AA	AA	AA	AA	AA	AA	AA	AA	AC	AA	AA	AA	AA	AA	AA	AA	AA	AC	AA	AC
rs49581	C/T	1a	20213526	NA	NA	NA	NA	NA	NA	NA	CC	CC	CC	CC	CC	CC	CT	CT	CT	CT	CT	CC	CC	CC	CC	CC	CC	CC	CC	CC	CC	CC	CT	CC	CC	CC	CC	CC	CC	CT	CC	CC	CC	CC	CC	CC	CC	CC	CC
rs49615	C/T	1a	20360802	NA	NA	NA	NA	NA	NA	NA	TT	TT	TT	TT	TT	TT	TT	TT	TT	TT	TT	TT	TT	TT	TT	TT	TT	TT	TT	TT	TT	TT	TT	TT	TT	TT	TT	TT	TT	TT	TT	TT	TT	TT	TT	TT	TT	TT	TT
rs49655	A/T	1a	20361723	NA	NA	NA	NA	NA	NA	NA	AA	AA	AA	AA	AA	AA	AA	AA	AA	AA	AA	AA	AA	AA	AA	AA	AA	AA	AA	AA	AA	AA	AA	AA	AA	AA	AA	AA	AA	AA	AA	AA	AA	AA	AA	AA	AA	AA	AA
rs49739	G/C	1a	20382311	NA	NA	NA	NA	NA	NA	NA	GG	GG	GG	GG	GG	GG	GG	GG	GG	GG	GG	GG	GG	GG	GG	GG	GG	GG	GG	GG	GG	GG	GG	GG	GG	GG	GG	GG	GG	GG	GG	GG	GG	GG	GG	GG	GG	GG	GG
rs49847	G/A	1a	20385844	NA	NA	NA	NA	NA	NA	NA	AG	AA	AG	GG	AG	AG	AG	GG	AA	AG	AA	AA	AG	AA	AA	AG	AA	GG	AG	GG	AA	AG	GG	AG	AG	GG	AA	AG	AG	AG	AG	AA	GG	AG	AG	AA	AG	AA	AG
rs49923	G/T	1a	20501579	NA	NA	NA	NA	NA	NA	NA	GG	GG	GG	GG	GG	GG	GG	GG	GG	GG	GG	GG	GG	GG	GG	GG	GG	GG	GG	GG	GG	GG	GG	GG	GG	GG	GG	GG	GG	GG	GG	GG	GG	GG	GG	GG	GG	GG	GG
rs50005	C/T	1a	20544601	NA	NA	NA	NA	NA	NA	NA	CT	CT	CT	CC	CC	CT	CT	CC	TT	CT	CT	CC	CT	TT	CT	TT	CT	CT	TT	CC	CT	CC	CC	TT	TT	CC	CC	CC	TT	CT	CT	CT	CC	CT	TT	CT	CC	CT	TT
rs50012	T/C	1a	20544652	NA	NA	NA	NA	NA	NA	NA	CC	CT	CT	TT	TT	CT	CT	TT	CC	CT	CT	TT	CT	CC	CT	CC	CC	CT	CC	TT	CT	TT	TT	CC	CT	TT	CT	TT	CC	CT	CT	CT	TT	CT	CT	CT	TT	CT	CC
rs50140	G/A	1a	20547599	NA	NA	NA	NA	NA	NA	NA	AG	AA	AG	GG	GG	AA	AG	GG	AG	AG	AG	AG	AG	AA	AA	GG	AG	AA	AG	GG	AA	GG	GG	AA	GG	GG	AG	AG	AA	AG	AG	AG	GG	AG	AG	AA	GG	AA	GG
rs50153	C/T	1a	20559448	NA	NA	NA	NA	NA	NA	NA	TT	TT	TT	TT	TT	TT	TT	TT	TT	TT	TT	TT	TT	TT	TT	TT	TT	TT	TT	TT	TT	TT	TT	TT	TT	TT	TT	TT	TT	TT	TT	TT	TT	TT	TT	TT	TT	TT	TT
rs50184	C/G	1a	20560032	NA	NA	NA	NA	NA	NA	NA	CC	CC	CC	CC	CC	CC	CC	CC	CC	CC	CC	CC	CC	CC	CC	CC	CC	CC	CC	CC	CC	CC	CC	CC	CC	CC	CC	CC	CC	CC	CC	CC	CC	CC	CC	CC	CC	CC	CC
rs50193	T/C	1a	20561301	NA	NA	NA	NA	NA	NA	NA	TT	TT	TT	TT	TT	TT	TT	TT	TT	TT	TT	TT	TT	TT	TT	TT	TT	TT	TT	TT	TT	TT	TT	TT	TT	TT	TT	TT	TT	TT	TT	TT	TT	TT	TT	TT	TT	TT	TT
rs50217	G/A	1a	20561749	NA	NA	NA	NA	NA	NA	NA	AA	AA	AG	GG	GG	GG	AG	GG	AA	AG	AG	GG	GG	AG	AA	AG	AG	GG	AG	GG	AG	GG	GG	AA	GG	GG	AA	GG	AG	GG	AA	AA	GG	AG	AG	AA	AA	AG	AG
rs50262	A/G	1a	20575526	NA	NA	NA	NA	NA	NA	NA	AG	GG	AG	AA	AA	AG	AA	AA	AG	AG	AG	AG	AA	GG	GG	AG	GG	AG	AG	AA	GG	AG	AA	AG	AG	AA	AG	AG	AG	AG	AG	AG	AA	GG	AG	GG	GG	GG	AG
rs50312	T/A	1a	20577517	NA	NA	NA	NA	NA	NA	NA	AT	AA	AT	TT	AT	AT	AT	TT	AA	AT	AT	AT	AT	AA	AA	AT	AA	AT	AT	TT	AA	AT	TT	AT	AT	TT	AA	AT	AA	AT	AA	AT	AT	AT	TT	AA	AT	AA	AT
rs50368	T/C	1a	20728526	NA	NA	NA	NA	NA	NA	NA	CC	CC	CC	CC	CC	CC	CC	CC	CC	CC	CC	CC	CC	CC	CC	CC	CC	CC	CC	CC	CC	CC	CC	CC	CC	CC	CC	CC	CC	CC	CC	CC	CC	CC	CC	CC	CC	CC	CC
rs50487	A/C	1a	20731990	NA	NA	NA	NA	NA	NA	NA	CC	CC	AC	AA	AA	AC	AC	AC	CC	CC	AC	AC	AA	CC	CC	CC	AC	CC	AA	AC	CC	AA	AC	CC	AC	AC	AC	AC	CC	AC	CC	AC	AC	AC	AC	CC	AC	AC	AC
rs50543	C/T	1a	20733607	NA	NA	NA	NA	NA	NA	NA	CC	CC	CC	CC	CC	CC	CC	CC	CC	CC	CC	CC	CC	CC	CC	CC	CC	CC	CC	CC	CC	CC	CC	CC	CC	CT	CC	CC	CC	CC	CC	CC	CC	CC	CC	CC	CC	CC	CC
rs50667	T/C	1a	20736275	NA	NA	NA	NA	NA	NA	NA	CT	CT	CT	TT	CT	CT	CT	TT	CC	CT	CT	CT	CT	CC	CT	CT	CT	TT	CT	TT	CT	CT	CT	CT	CT	TT	CC	CT	CC	CT	CC	CT	TT	CT	CT	CT	CT	TT	CT
rs50890	A/T	1a	21472470	NA	NA	NA	NA	NA	NA	NA	AA	AA	AA	AA	AA	AA	AA	AA	AA	AA	AA	AA	AA	AA	AA	AA	AA	AA	AA	AA	AA	AA	AA	AA	AA	AA	AA	AA	AA	AA	AA	AA	AA	AA	AA	AA	AA	AA	AA
rs50991	A/T	1a	21474002	NA	NA	NA	NA	NA	NA	NA	TT	TT	TT	TT	AT	TT	TT	TT	TT	TT	TT	TT	TT	TT	TT	TT	TT	TT	TT	TT	TT	TT	TT	TT	TT	TT	TT	TT	TT	TT	TT	TT	TT	TT	TT	TT	TT	TT	TT
rs51148	C/T	1a	21485338	NA	NA	NA	NA	NA	NA	NA	CC	CT	CT	CT	CT	CT	CC	CT	TT	CT	CT	CT	CT	CT	TT	CT	TT	CT	CT	CT	TT	CT	CT	TT	CT	CT	CT	CT	CT	CT	CT	CT	CT	CT	CC	TT	TT	CT	CT
rs51218	A/C	1a	21486986	NA	NA	NA	NA	NA	NA	NA	AC	AA	AC	CC	AC	AC	CC	CC	AA	AC	AC	AC	AC	AA	AA	AC	AA	AC	AC	CC	AA	AC	CC	AA	AC	CC	AA	CC	AA	AC	AA	AC	CC	CC	CC	AA	AC	AC	AC
rs51224	G/C	1a	21487084	NA	NA	NA	NA	NA	NA	NA	CC	CG	CC	CC	CC	CC	CC	CC	CC	CC	CC	CC	CC	CC	CG	CG	CC	CC	CC	CC	CG	CC	CC	CC	CC	CC	CG	CG	CG	CC	CC	CG	CC	CC	CC	CC	CG	CC	CC
rs51289	T/C	1a	21573017	NA	NA	NA	NA	NA	NA	NA	CT	CC	CT	TT	CT	TT	CT	TT	CT	CT	CT	CT	CT	CC	CT	CT	CT	CT	CT	TT	CC	CT	TT	CC	CT	TT	CC	CT	CC	CT	CC	CT	TT	CT	TT	CC	CT	CT	CT
rs51294	A/T	1a	21573084	NA	NA	NA	NA	NA	NA	NA	AA	AA	AT	AT	AT	AT	AA	TT	AA	AT	AT	AA	AA	AA	AA	AA	AA	AT	AA	AT	AA	AA	TT	AA	AT	AT	AA	AA	AA	AT	AA	AT	AT	AT	AT	AA	AA	AT	AT
rs51326	A/C	1a	21574033	NA	NA	NA	NA	NA	NA	NA	AC	CC	CC	AA	AC	AC	AC	AC	AC	AC	AC	AC	CC	CC	AC	AC	AC	CC	AA	AC	AC	AC	AC	CC	AC	AA	AC	AC	CC	AC	CC	AC	AC	AC	AC	CC	AC	AA	AC
rs51354	T/C	1a	21574509	NA	NA	NA	NA	NA	NA	NA	CT	CC	CT	TT	CT	CT	CT	TT	CT	CT	CT	CT	CT	CC	CC	CT	CT	TT	CT	TT	CC	CT	TT	CC	CC	TT	CC	CT	CC	CT	CC	CT	TT	CT	TT	CC	CT	CT	CC
rs51382	A/G	1a	21607600	NA	NA	NA	NA	NA	NA	NA	AG	AA	AG	GG	AG	AA	GG	GG	AA	AG	AG	AG	AG	AG	AA	AG	AG	AG	AG	AG	AA	AG	GG	AA	AG	GG	AA	GG	AA	AA	AA	AG	GG	AG	GG	AA	GG	GG	AG
rs51410	A/G	1a	21608544	NA	NA	NA	NA	NA	NA	NA	AG	AG	AG	GG	AG	AA	AG	GG	AA	AG	AG	AG	AG	AA	AA	AA	AA	AG	AG	GG	AA	AG	AG	AA	AG	GG	AA	AG	AA	GG	AA	AG	GG	AG	GG	AA	AG	AA	AG
rs51413	A/G	1a	21608570	NA	NA	NA	NA	NA	NA	NA	AG	GG	AG	AA	AG	AG	AG	AA	AG	AG	AG	AG	AG	GG	GG	AG	GG	AG	AG	AA	AG	AG	AG	GG	AG	AA	AG	AG	GG	AG	GG	AG	AA	AG	AA	GG	AG	AG	AG
rs51487	T/C	1a	21621774	NA	NA	NA	NA	NA	NA	NA	TT	TT	CT	CC	CT	CT	CT	CT	TT	CT	CT	CT	CT	TT	TT	CT	CT	CT	CC	CC	TT	CT	CC	TT	CT	CC	TT	CT	CT	CT	TT	CT	CC	CT	CC	TT	TT	TT	CT
rs51653	A/T	1a	21631329	NA	NA	NA	NA	NA	NA	NA	AA	AA	AA	AA	AA	AA	AA	AA	AA	AA	AA	AA	AA	AA	AA	AA	AA	AA	AA	AA	AA	AA	AA	AA	AT	AA	AA	AA	AA	AA	AA	AA	AA	AA	AA	AA	AA	AA	AA
rs51658	C/T	1a	21631341	NA	NA	NA	NA	NA	NA	NA	CT	CC	CC	CC	CT	CC	CT	CT	CT	CC	CC	CC	CT	CC	CC	CT	CC	CC	CT	CT	CC	CC	CT	CC	CC	CT	CC	CC	CC	CC	CC	CT	CC	CC	CT	CC	CT	CC	CC
rs51706	G/C	1a	21656516	NA	NA	NA	NA	NA	NA	NA	CG	CC	CG	GG	CG	CG	CG	GG	CC	CG	CG	CG	CG	CC	CC	CG	CC	CG	CG	GG	CC	CG	GG	CG	CG	GG	CC	CG	CC	CG	CC	CG	GG	CG	GG	CC	GG	CG	CG
rs51710	A/T	1a	21656551	NA	NA	NA	NA	NA	NA	NA	TT	TT	AT	AA	AT	AT	AT	AA	TT	AT	AT	AT	AT	TT	TT	AT	TT	AT	AT	AA	TT	AT	AA	AT	AT	AA	TT	AT	TT	AT	TT	AT	AA	AT	AA	TT	AA	AT	AT
rs51856	A/T	1a	21674196	NA	NA	NA	NA	NA	NA	NA	AT	TT	AT	AA	AT	AT	AT	AA	TT	AT	AT	AT	TT	AT	AT	AA	AT	AT	AA	AA	TT	AT	AA	TT	AT	AA	TT	AT	TT	AT	TT	AT	AA	AA	AA	TT	AT	AT	AT
rs51913	T/C	1a	21674829	NA	NA	NA	NA	NA	NA	NA	CC	CC	CC	CC	CC	CC	CC	CC	CC	CC	CC	CC	CC	CC	CC	CC	CC	CC	CC	CC	CC	CC	CC	CC	CC	CC	CC	CC	CC	CC	CC	CC	CC	CC	CC	CC	CC	CC	CC
rs51929	T/G	1a	21675130	NA	NA	NA	NA	NA	NA	NA	TT	GG	GT	TT	GT	GG	GT	TT	GG	GT	GT	GT	GT	GT	GG	GG	GG	GT	GT	GT	GG	GT	GG	GG	GT	TT	GG	TT	GG	GT	GG	GG	GT	GT	GT	GG	GT	GT	GT
rs52017	T/C	1a	21679790	NA	NA	NA	NA	NA	NA	NA	TT	TT	TT	TT	TT	TT	TT	TT	TT	TT	TT	TT	TT	TT	TT	TT	TT	TT	TT	TT	TT	TT	TT	TT	TT	TT	TT	TT	TT	TT	TT	TT	TT	TT	TT	TT	TT	TT	TT
rs52065	A/C	1a	21680958	NA	NA	NA	NA	NA	NA	NA	AA	AA	AA	AA	AA	AA	AA	AA	AA	AA	AA	AA	AA	AA	AA	AA	AA	AA	AA	AA	AA	AA	AA	AA	AA	AA	AA	AA	AA	AA	AA	AA	AA	AA	AA	AA	AA	AA	AA
rs52122	T/C	1a	21682404	NA	NA	NA	NA	NA	NA	NA	CT	CT	CT	TT	CT	CT	CT	TT	CT	CT	CT	CT	CT	CC	CC	CT	CC	CT	CT	TT	CC	CT	TT	CC	CT	TT	CC	TT	CT	CT	CC	CT	TT	CT	TT	CC	TT	CT	CT
rs52213	T/G	1a	21691721	NA	NA	NA	NA	NA	NA	NA	GT	GG	TT	GT	GT	GT	GT	TT	GG	GT	GT	GG	GT	GG	GG	GT	GT	GT	GT	TT	GT	GT	GT	GT	GT	TT	GT	GG	GT	GT	GT	GT	GT	GT	GT	GT	GT	GG	GT
rs52255	A/T	1a	21692221	NA	NA	NA	NA	NA	NA	NA	AT	TT	AT	AA	AT	AT	AT	AA	TT	AT	AT	AT	AT	AT	TT	AT	TT	AT	AT	AA	TT	AT	AA	AT	AT	AA	TT	AT	TT	AT	TT	AT	AA	AT	AA	TT	AT	AT	AT
rs52342	G/A	1a	21696008	NA	NA	NA	NA	NA	NA	NA	AG	GG	AA	AA	AG	AG	AG	AA	GG	AA	AG	AG	GG	AG	AG	AG	AG	AG	AG	AA	GG	AA	AA	GG	AG	AA	AG	AG	AG	AA	AG	AG	AA	AG	AA	GG	AG	AG	AA
rs52437	A/G	1a	21736109	NA	NA	NA	NA	NA	NA	NA	AG	GG	GG	AA	AG	GG	AG	AA	AG	AG	AG	AG	AG	AG	GG	AG	GG	AG	GG	AA	GG	AG	AA	AG	AG	AA	GG	AG	AG	AG	GG	AG	AG	AG	AA	GG	AG	AG	AA
rs52479	A/G	1a	21757116	NA	NA	NA	NA	NA	NA	NA	AG	AG	AG	AA	AA	AG	AG	AA	AG	AA	AG	AA	AA	GG	AG	AG	AG	AG	AA	AA	GG	AG	AA	AG	AG	AG	AG	AA	GG	AG	AG	AA	AA	AA	AA	GG	AG	AG	AG
rs52504	T/C	1a	21852789	NA	NA	NA	NA	NA	NA	NA	CT	CC	CT	TT	CT	CT	CT	TT	CT	CT	CT	CT	CT	CC	CC	CT	CC	CT	CT	CT	CT	CT	TT	CC	CT	TT	CC	TT	CT	CT	CT	CT	TT	CT	TT	CC	CT	CC	CT
rs52527	A/G	1a	21853422	NA	NA	NA	NA	NA	NA	NA	AG	GG	AG	AA	AG	AG	AG	AA	AG	AG	AG	AG	AG	GG	GG	AG	GG	AG	AG	AA	GG	AG	AA	GG	AG	AA	GG	AG	GG	AG	GG	AG	AA	AG	AG	GG	GG	GG	AG
rs52539	C/T	1a	21853548	NA	NA	NA	NA	NA	NA	NA	TT	TT	CT	CT	CC	CT	CT	CC	TT	CT	CT	CC	CT	TT	TT	CT	CT	CT	CT	CC	CT	CT	CC	TT	TT	CC	CT	CT	CT	CT	TT	CC	CC	CT	CC	TT	TT	TT	CT
rs52568	C/T	1a	21856068	NA	NA	NA	NA	NA	NA	NA	TT	TT	CT	CC	CT	CT	CT	CC	TT	CT	CT	CT	CT	TT	TT	TT	CT	CT	CC	CT	TT	CT	CC	CT	CT	CC	TT	CT	CT	CT	TT	CT	CT	CT	CT	TT	CT	TT	CT
rs52591	C/T	1a	22004384	NA	NA	NA	NA	NA	NA	NA	CT	TT	CT	CC	TT	CT	CT	CC	CT	CT	CT	CT	CT	CT	TT	CC	CT	CT	CT	CC	TT	TT	CC	TT	TT	CC	TT	CT	CT	CT	CT	TT	CC	CT	CC	TT	CT	CT	CT
rs52685	G/A	1a	22044118	NA	NA	NA	NA	NA	NA	NA	GG	GG	GG	GG	GG	AG	GG	GG	GG	GG	GG	GG	GG	GG	GG	GG	GG	GG	GG	GG	GG	GG	GG	GG	GG	GG	GG	GG	GG	GG	GG	GG	GG	GG	GG	GG	GG	GG	GG
rs52728	C/T	1a	22054812	NA	NA	NA	NA	NA	NA	NA	CC	CC	CC	CC	CC	CC	CC	CC	CC	CC	CC	CC	CC	CC	CC	CC	CC	CC	CC	CC	CC	CC	CC	CC	CC	CC	CC	CC	CC	CC	CC	CC	CC	CC	CC	CC	CC	CC	CC
rs52835	G/T	1a	22067328	NA	NA	NA	NA	NA	NA	NA	GT	GT	GG	GG	GG	GT	GT	GG	GT	GG	GG	GG	GG	TT	TT	GT	GT	GG	GT	GG	GT	GT	GG	GT	GG	GG	GT	GT	GT	TT	GT	GT	GG	TT	GG	GT	GT	GT	GT
rs52933	C/A	1a	22117812	NA	NA	NA	NA	NA	NA	NA	AC	AA	AC	CC	AC	AC	AC	CC	AA	AC	AC	AA	AC	AA	AC	CC	CC	CC	AC	CC	AA	AC	CC	AA	CC	CC	AA	AC	AA	AC	AC	AC	CC	AC	CC	AA	AC	AC	AC
rs52997	A/G	1a	22118685	NA	NA	NA	NA	NA	NA	NA	AA	AA	AA	AA	AA	AA	AA	AA	AA	AA	AA	AA	AA	AA	AA	AA	AA	AA	AA	AA	AA	AA	AA	AA	AA	AA	AA	AA	AA	AA	AA	AA	AA	AA	AA	AA	AA	AA	AA
rs53101	C/G	1a	22132895	NA	NA	NA	NA	NA	NA	NA	CG	CG	CG	CC	CG	CG	CG	CC	GG	CC	CG	CG	CC	CG	GG	CC	GG	CG	CG	CG	GG	CG	CC	GG	CG	CC	CG	CG	GG	CG	CG	CG	CC	GG	CC	CG	GG	CG	CC
rs53107	T/C	1a	22132959	NA	NA	NA	NA	NA	NA	NA	CT	CC	CT	TT	TT	CT	CT	TT	CC	CT	CT	CT	CT	CC	CC	CC	CC	CT	CT	CT	CC	CT	CT	CC	CT	TT	CC	CT	CT	CT	CC	CT	TT	CT	TT	CC	CC	CT	CT
rs53109	T/C	1a	22133067	NA	NA	NA	NA	NA	NA	NA	CT	CC	CT	TT	CT	CT	CT	TT	CC	CT	CT	CT	CT	CC	CC	CT	CC	CT	CT	TT	CC	CT	TT	CC	CT	TT	CC	CT	CC	CT	CC	CT	CT	CT	TT	CC	CT	CT	TT
rs53123	T/C	1a	22133270	NA	NA	NA	NA	NA	NA	NA	TT	TT	TT	TT	TT	TT	TT	TT	TT	TT	TT	TT	TT	TT	TT	TT	TT	TT	TT	TT	TT	TT	TT	TT	TT	TT	TT	TT	TT	TT	TT	TT	TT	TT	TT	TT	TT	CT	TT
rs53144	A/G	1a	22134001	NA	NA	NA	NA	NA	NA	NA	AG	GG	AG	AA	AG	AG	AG	AA	AG	AA	AG	AG	AG	GG	GG	AG	GG	AG	AG	AA	GG	AG	AA	GG	AG	AA	AG	AG	AG	AG	AG	AG	AA	AG	AA	AG	AG	AG	AG
rs53179	A/G	1a	22144288	NA	NA	NA	NA	NA	NA	NA	AA	AA	AA	AA	AA	AA	AA	AA	AA	AA	AA	AA	AA	AA	AA	AA	AA	AA	AA	AA	AA	AA	AA	AA	AA	AA	AA	AA	AA	AA	AA	AA	AA	AA	AA	AA	AA	AA	AA
rs53253	G/A	1a	22146703	NA	NA	NA	NA	NA	NA	NA	AG	GG	AG	AA	GG	AA	AG	AA	GG	AA	GG	AA	AG	GG	AG	AG	GG	AG	GG	AG	GG	AG	AA	GG	GG	AA	GG	AG	GG	AG	GG	AG	AG	GG	AG	GG	AG	GG	AG
rs53281	A/G	1a	22184838	NA	NA	NA	NA	NA	NA	NA	AG	AA	AA	AG	AG	AA	AG	AG	AA	AA	AG	AG	AA	AA	AA	AA	AA	AA	AA	AG	AA	AA	AG	AA	AG	GG	AA	AA	AA	AA	AA	AA	AG	AA	AG	AA	AA	AA	AA
rs53289	A/C	1a	22184940	NA	NA	NA	NA	NA	NA	NA	AC	CC	AC	AC	AC	AC	AC	AA	CC	AC	AC	AC	AC	AC	CC	AC	CC	AC	AC	AA	AC	AC	AC	CC	AC	AA	CC	AC	AC	AC	CC	AC	AA	CC	AC	CC	AC	AC	AC
rs53310	G/A	1a	22185430	NA	NA	NA	NA	NA	NA	NA	AA	AA	AA	AA	AA	AA	AA	AA	AA	AA	AA	AA	AA	AA	AA	AA	AA	AA	AA	AA	AA	AA	AA	AA	AA	AA	AA	AA	AA	AA	AA	AA	AA	AA	AA	AG	AA	AA	AA
rs53492	T/C	1a	22188956	NA	NA	NA	NA	NA	NA	NA	TT	TT	TT	TT	TT	TT	TT	TT	TT	TT	TT	TT	TT	TT	TT	TT	TT	TT	TT	TT	TT	TT	TT	TT	TT	TT	TT	TT	TT	TT	TT	TT	TT	TT	TT	TT	TT	TT	TT
rs53642	A/G	1a	22205175	NA	NA	NA	NA	NA	NA	NA	AG	GG	AG	AA	AG	AG	AG	AA	GG	AG	AG	AG	AG	GG	AG	AG	GG	AG	AG	AA	GG	AG	AA	GG	AG	AA	GG	AG	AG	AG	GG	AG	AA	AG	AA	GG	AG	AG	AG
rs53681	A/T	1a	22244203	NA	NA	NA	NA	NA	NA	NA	AT	TT	AT	AA	AT	AT	AT	AA	TT	AT	AT	AT	AT	TT	TT	AT	TT	AT	AT	AA	TT	AT	AA	AT	AT	AA	TT	AT	AT	AT	TT	AT	AA	AT	AA	TT	AT	AT	AT
rs53697	T/C	1a	22244448	NA	NA	NA	NA	NA	NA	NA	CT	CT	CT	TT	CT	CT	CT	TT	CT	CT	CT	CT	CT	CC	CC	CT	CT	CT	CT	TT	CC	CT	TT	CC	CT	TT	CC	CT	CT	CT	CC	CT	TT	CT	TT	CC	CT	CT	CT
rs53709	T/C	1a	22244521	NA	NA	NA	NA	NA	NA	NA	CT	CC	CT	TT	CT	CT	CT	TT	CC	CT	CT	CT	CT	CC	CC	CT	CC	CT	CT	TT	CC	CT	TT	CC	CT	TT	CT	CT	CT	CT	CC	CT	TT	CT	TT	CC	CT	CT	CT
rs53740	G/A	1a	22248628	NA	NA	NA	NA	NA	NA	NA	GG	AG	AG	GG	AG	GG	GG	GG	AA	AG	AG	GG	GG	AG	AG	AG	AA	GG	GG	GG	AA	AG	GG	AA	AG	GG	AA	AG	AA	AG	AA	GG	GG	AG	GG	AG	AG	AG	AG
rs53845	T/A	1a	22250035	NA	NA	NA	NA	NA	NA	NA	AT	TT	AT	AT	AT	AT	AT	AT	TT	AT	AA	AT	AT	TT	TT	TT	TT	TT	TT	AA	TT	TT	AA	TT	TT	AA	TT	AT	TT	AT	TT	AT	AA	AT	AA	TT	TT	AT	TT
rs53890	A/G	1a	22253400	NA	NA	NA	NA	NA	NA	NA	AG	AA	AG	AG	AG	AA	GG	GG	AG	GG	AG	AG	AG	AA	AA	AG	AG	AG	AG	GG	AA	AG	GG	AA	AA	GG	AG	AG	AG	AG	AA	AG	GG	AG	GG	AA	GG	GG	AG
rs53940	A/G	1a	22254317	NA	NA	NA	NA	NA	NA	NA	AA	AA	AA	AA	AA	AA	AA	AA	AA	AA	AA	AA	AA	AA	AA	AA	AA	AA	AA	AA	AA	AA	AA	AA	AA	AA	AA	AA	AA	AA	AA	AA	AA	AA	AA	AA	AA	AA	AA
rs53981	T/A	1a	22255067	NA	NA	NA	NA	NA	NA	NA	AT	AA	AT	AT	AT	AT	TT	TT	AA	AT	AT	AT	AT	AA	AA	AT	AA	AT	AT	AT	AA	AA	TT	AA	AA	AT	AA	AA	AA	AT	AA	AT	AT	AT	TT	AA	AT	AT	AT
rs54044	A/G	1a	22256675	NA	NA	NA	NA	NA	NA	NA	AG	GG	AG	AA	AG	AG	AG	AA	AG	AG	AG	AG	AG	GG	GG	AG	GG	AG	AG	AA	GG	AG	AA	AG	AG	AA	GG	AG	GG	AG	GG	AG	AA	AG	AA	GG	AG	AG	AG
rs54143	A/G	1a	22277525	NA	NA	NA	NA	NA	NA	NA	AG	AG	AA	AA	AG	AG	AG	AA	GG	AG	AG	AA	AA	GG	GG	AG	GG	AG	AG	AA	GG	AG	AA	GG	AG	AA	AA	AG	AG	AG	AG	AG	AA	AG	AA	GG	AG	AA	AA
rs54146	G/C	1a	22277532	NA	NA	NA	NA	NA	NA	NA	CG	CG	GG	GG	CG	CG	CG	GG	CC	CG	CG	GG	GG	CC	CC	CG	CC	GG	GG	GG	CC	CG	GG	CC	CG	GG	GG	CG	CC	CG	CG	CG	GG	CG	GG	CC	CG	GG	GG
rs54154	T/G	1a	22277714	NA	NA	NA	NA	NA	NA	NA	GG	GT	GT	GG	GG	GG	GG	GT	GT	GT	GT	GG	GG	GT	GT	GG	GT	GG	GG	GG	GT	GG	GG	GG	GG	GG	GT	GT	GT	GG	GT	GG	GG	GG	GG	GT	GG	GG	GG
rs54201	G/A	1a	22284297	NA	NA	NA	NA	NA	NA	NA	AG	AG	AG	GG	AG	GG	AG	GG	AG	AG	AA	AG	AG	AG	AG	AG	AG	GG	GG	GG	AG	GG	GG	AG	GG	GG	AG	GG	AG	AG	AG	GG	GG	AG	GG	AA	AG	AG	GG
rs54251	G/A	1a	22284897	NA	NA	NA	NA	NA	NA	NA	AG	AA	AA	AG	AG	AG	AG	GG	AA	AG	AG	AG	AA	AA	AA	AG	AA	AG	AA	GG	AG	AA	AG	AA	AG	GG	AA	AG	AG	AG	AA	AA	AG	AG	GG	AA	AG	AG	AG
rs54414	T/C	1a	22305068	NA	NA	NA	NA	NA	NA	NA	CT	CC	CT	TT	TT	CC	CT	TT	CC	CT	CT	TT	CT	CC	CC	CT	CC	CT	CT	TT	CC	CT	TT	CT	TT	TT	CT	CT	CC	CT	CT	CT	TT	CT	TT	CC	CT	CT	TT
rs54462	C/T	1a	22307376	NA	NA	NA	NA	NA	NA	NA	CT	TT	CT	CC	CC	CT	CC	CC	TT	CT	CC	CT	CC	TT	TT	CT	TT	CT	CT	CT	TT	CT	CT	TT	CT	CC	TT	CT	TT	CT	TT	CC	CC	CC	CC	TT	CT	CT	CT
rs54572	A/G	1a	22308717	NA	NA	NA	NA	NA	NA	NA	AA	AA	GG	GG	AG	AG	AG	GG	AA	AG	AG	AG	AG	AG	GG	AA	AG	AG	GG	AG	AA	AG	GG	AG	AG	GG	AG	AG	AA	AG	AG	AG	GG	AG	GG	AA	AG	AG	GG
rs54574	C/T	1a	22308731	NA	NA	NA	NA	NA	NA	NA	TT	TT	CC	CC	CC	CT	CT	CC	TT	CT	CT	CT	CT	CT	CT	TT	CT	CT	CC	CT	TT	CT	CC	CT	CC	CC	CT	CT	TT	CT	CT	CT	CC	CT	CC	TT	CT	CT	CC
rs54623	G/T	1a	22341461	NA	NA	NA	NA	NA	NA	NA	GG	GG	GG	GG	GG	GT	GG	GG	GT	GG	GG	GG	GG	GT	GT	GG	GG	GG	GG	GG	GT	GG	GG	GT	GG	GG	GT	GT	GG	GG	GT	GG	GG	GG	GG	GT	GG	GT	GG
rs54670	G/A	1a	22350835	NA	NA	NA	NA	NA	NA	NA	AG	AA	AG	GG	GG	GG	AG	GG	GG	AG	AG	AG	AG	AA	AG	AG	AA	GG	GG	GG	AA	AG	GG	AG	AA	GG	AG	AG	AA	AG	AA	AG	GG	AG	GG	AA	AG	AG	AG
rs54684	T/A	1a	22350964	NA	NA	NA	NA	NA	NA	NA	TT	TT	TT	TT	TT	TT	TT	TT	TT	TT	TT	TT	TT	TT	TT	TT	TT	TT	TT	TT	TT	TT	TT	TT	TT	TT	TT	TT	TT	TT	TT	TT	TT	TT	TT	TT	TT	TT	TT
rs54692	C/A	1a	22351069	NA	NA	NA	NA	NA	NA	NA	AA	AA	AA	AA	AA	AA	AA	AA	AA	AA	AA	AA	AA	AA	AA	AA	AA	AA	AA	AA	AA	AA	AA	AA	AA	AA	AA	AA	AA	AA	AA	AA	AA	AA	AA	AA	AA	AA	AA
rs54709	G/A	1a	22351889	NA	NA	NA	NA	NA	NA	NA	AG	AG	AA	GG	GG	AG	GG	GG	AG	AG	GG	AG	GG	GG	AG	GG	AG	AG	GG	GG	AG	GG	GG	AA	GG	GG	AA	GG	AG	AG	AG	GG	GG	AG	GG	AG	GG	GG	GG
rs54784	C/A	1a	22373911	NA	NA	NA	NA	NA	NA	NA	CC	CC	CC	CC	CC	CC	CC	CC	CC	CC	CC	CC	CC	CC	CC	CC	CC	CC	CC	CC	CC	CC	CC	CC	CC	CC	CC	CC	CC	CC	CC	CC	CC	CC	CC	CC	CC	CC	CC
rs55049	G/A	1a	22414510	NA	NA	NA	NA	NA	NA	NA	AG	AA	AA	AG	AG	AG	AG	GG	AA	AG	AA	AG	AG	AG	AA	AG	AA	AG	AG	GG	AG	AA	AG	AA	AG	GG	AA	AG	AG	AG	AA	AG	GG	AG	GG	AA	AG	AG	AG
rs55115	A/C	1a	22450463	NA	NA	NA	NA	NA	NA	NA	AC	AA	AC	CC	CC	CC	AC	CC	AC	CC	CC	AC	AC	AA	AC	CC	AA	AC	AC	CC	AA	AC	CC	AC	AC	CC	AC	CC	AA	AC	AC	CC	CC	CC	CC	AC	AC	AC	CC
rs55123	T/A	1a	22450577	NA	NA	NA	NA	NA	NA	NA	AT	TT	AT	AA	AT	AT	AT	AA	TT	AT	AA	AA	AT	TT	AT	AT	TT	AT	AT	AA	TT	AT	AA	AT	AT	AA	TT	AT	TT	AA	AT	AT	AA	AT	AA	TT	AT	AT	AT
rs55192	G/A	1a	22452395	NA	NA	NA	NA	NA	NA	NA	GG	GG	GG	GG	GG	GG	GG	GG	GG	GG	GG	GG	GG	GG	GG	GG	GG	GG	GG	GG	GG	GG	GG	GG	GG	GG	GG	GG	GG	GG	GG	GG	GG	GG	GG	GG	GG	GG	GG
rs55236	T/A	1a	22522109	NA	NA	NA	NA	NA	NA	NA	AT	AT	AT	AT	AT	AT	AT	TT	AA	AT	AT	AT	AT	AA	AA	AT	AA	AT	AT	TT	AA	AT	TT	AT	AA	TT	AT	AT	AA	AT	AA	AT	AT	AT	TT	AT	AT	AT	AT
rs55319	T/C	1a	22523462	NA	NA	NA	NA	NA	NA	NA	CT	CT	CT	TT	CT	CC	TT	CT	CC	TT	CT	CT	TT	CC	CC	TT	CC	TT	CT	TT	CT	CT	TT	CC	CT	TT	CC	CC	CC	CT	CT	TT	TT	CT	TT	CC	TT	TT	CT
rs55328	A/T	1a	22529575	NA	NA	NA	NA	NA	NA	NA	AA	AA	AA	AA	AA	AA	AA	AA	AA	AA	AA	AA	AA	AA	AA	AA	AA	AA	AA	AA	AA	AA	AA	AA	AA	AA	AA	AA	AA	AA	AA	AA	AA	AA	AA	AA	AA	AA	AA
rs55339	T/C	1a	22530329	NA	NA	NA	NA	NA	NA	NA	CT	CC	TT	TT	CT	CT	CT	TT	CC	TT	CT	CT	CT	CC	CC	CT	CC	CT	CT	TT	CT	CT	TT	CT	CT	TT	CT	CT	CT	CT	CC	CT	TT	CT	TT	CT	CT	CT	CT
rs55429	G/A	1a	22540960	NA	NA	NA	NA	NA	NA	NA	AG	AA	AG	AG	GG	AG	AG	GG	AG	AG	AA	AG	AG	AA	AG	AG	AA	AG	AG	GG	AA	AA	GG	AA	AA	GG	AA	AG	AG	AA	AA	AA	GG	AG	GG	AA	AG	AA	AG
rs55475	T/G	1a	22544247	NA	NA	NA	NA	NA	NA	NA	GT	GG	GT	TT	GT	GT	GT	TT	GT	GT	GT	GT	TT	GG	GG	GT	GG	GT	GT	TT	GG	GT	TT	GG	TT	TT	GG	GT	GG	TT	GT	GT	TT	TT	TT	GG	GT	TT	GG
rs55552	A/G	1a	22606622	NA	NA	NA	NA	NA	NA	NA	AG	AG	AG	AA	AG	AA	AG	AA	GG	AG	AG	AG	AG	GG	AG	AG	AG	AG	AG	AA	GG	AG	AA	GG	AG	AA	GG	AG	GG	AG	GG	AG	AA	AG	AA	AG	AG	AG	AG
rs55572	C/T	1a	22606837	NA	NA	NA	NA	NA	NA	NA	CT	TT	CT	CC	CC	CC	CC	CT	TT	CT	CC	CT	CC	TT	CT	CT	CT	CT	CT	CC	TT	CC	CC	TT	CT	CC	TT	CT	CT	CT	TT	CT	CC	CT	CC	CT	CT	CT	TT
rs55801	A/G	1a	22778079	NA	NA	NA	NA	NA	NA	NA	AG	GG	AG	AG	AA	AG	AG	AA	GG	AA	AA	AG	AG	GG	AG	AG	GG	AG	AG	AG	GG	AG	AA	GG	AG	AA	GG	AG	AG	AG	AG	AA	AA	AG	AA	AG	AG	AG	AG
rs55875	T/G	1a	22779332	NA	NA	NA	NA	NA	NA	NA	GT	TT	GT	GT	GT	GG	GT	GG	GT	GT	GT	GT	GG	TT	TT	GT	TT	GT	TT	GG	TT	GT	GG	TT	GT	GG	TT	TT	TT	GT	TT	TT	GT	GG	GG	GT	TT	GT	GT
rs56009	A/G	1a	22802746	NA	NA	NA	NA	NA	NA	NA	AG	GG	AG	AG	AA	AG	AG	AA	GG	AG	AG	GG	AG	GG	GG	AG	GG	AG	AG	AA	GG	AG	AA	GG	AG	AG	AG	AG	GG	AG	AG	GG	AG	AG	AA	GG	AG	AG	AG
rs56012	A/G	1a	22802796	NA	NA	NA	NA	NA	NA	NA	AA	AA	AA	AA	AA	AG	AA	AA	AA	AA	AA	AA	AA	AA	AA	AA	AA	AA	AA	AA	AA	AA	AA	AA	AA	AA	AA	AA	AA	AA	AA	AA	AA	AA	AA	AA	AA	AA	AA
rs56114	G/A	1a	22859440	NA	NA	NA	NA	NA	NA	NA	AG	AA	AA	AG	GG	AA	AA	GG	AG	AA	AG	GG	AA	AA	AA	AG	AA	AG	AG	GG	AA	AG	GG	AA	AG	GG	AA	AG	AG	AG	AA	AG	GG	AG	GG	AA	AG	AG	AG
rs56248	A/G	1a	22933609	NA	NA	NA	NA	NA	NA	NA	AG	AG	AA	AG	AA	AG	AA	AA	GG	AG	AG	AG	AG	AG	GG	AG	GG	AG	AG	AA	GG	AG	AA	GG	AG	AA	GG	AG	AG	AG	GG	AG	AA	AG	AA	GG	AG	AG	AG
rs56287	C/G	1a	22940949	NA	NA	NA	NA	NA	NA	NA	CC	GG	CG	CC	CC	CG	CG	CC	CG	CG	GG	GG	CG	GG	GG	CC	CG	CG	CG	CC	GG	CG	CG	CG	CG	CC	GG	CG	CG	CC	GG	CG	CC	CG	CC	CG	CG	CG	GG
rs56363	G/C	1a	23037722	NA	NA	NA	NA	NA	NA	NA	GG	GG	GG	GG	GG	GG	GG	GG	GG	GG	GG	GG	GG	GG	GG	GG	GG	GG	GG	GG	GG	GG	GG	GG	GG	GG	GG	GG	GG	GG	GG	GG	GG	GG	GG	GG	GG	GG	GG
rs56378	A/T	1a	23038698	NA	NA	NA	NA	NA	NA	NA	AT	TT	AT	AT	AA	AT	AT	AA	AT	TT	AT	AT	AA	AT	AT	AT	AT	AT	AA	AA	AT	AT	AA	AT	AT	AA	AT	AT	AT	AT	AT	AA	AA	AT	AA	AT	AA	AT	AA
rs56432	A/C	1a	23570617	NA	NA	NA	NA	NA	NA	NA	AA	AA	AA	AA	AA	AA	AA	AA	AA	AA	AA	AA	AA	AA	AA	AA	AA	AA	AA	AA	AA	AA	AA	AA	AA	AA	AA	AA	AA	AA	AA	AA	AA	AA	AA	AA	AA	AA	AA
rs56433	A/T	1a	23570623	NA	NA	NA	NA	NA	NA	NA	AT	AT	AT	AA	AT	AT	AT	AA	AT	AT	AT	AT	AT	TT	AT	AT	AT	AT	AT	AA	TT	AT	AT	AT	AT	AA	AT	AT	AT	AA	TT	AT	AA	AT	AA	AT	AA	TT	AA
rs56477	A/C	1a	23731095	NA	NA	NA	NA	NA	NA	NA	AA	CC	AC	AC	AA	AA	AC	AA	AC	AC	AC	AA	AC	AC	AC	AC	AC	AC	AC	AA	AC	AC	AA	AC	AC	AA	CC	AC	AC	AC	AC	AC	AA	AA	AA	AC	AC	AC	AC
rs56517	G/T	1a	23936818	NA	NA	NA	NA	NA	NA	NA	GG	GG	GG	GG	GG	GG	GG	GG	GG	GG	GG	GG	GG	GG	GG	GG	GG	GG	GG	GG	GG	GG	GG	GG	GG	GG	GG	GG	GG	GG	GG	GG	GG	GG	GG	GG	GG	GG	GG
rs56670	C/T	1a	25592579	NA	NA	NA	NA	NA	NA	NA	TT	TT	CT	CT	CT	TT	CT	CC	TT	CC	CC	CT	CC	TT	TT	CT	TT	CT	CT	CC	TT	CT	CC	CT	TT	CC	TT	CT	CT	CC	CT	CT	CC	CT	CT	CT	CT	CT	CT
rs56792	A/G	1a	25968178	NA	NA	NA	NA	NA	NA	NA	GG	AG	GG	GG	GG	AG	GG	AG	GG	GG	GG	AA	AG	GG	GG	AG	AG	AG	AG	AG	GG	GG	AG	GG	AG	AA	GG	GG	GG	GG	GG	GG	AA	AG	AG	GG	AG	GG	AG
rs56865	C/T	1a	26447903	NA	NA	NA	NA	NA	NA	NA	CT	TT	CT	CT	CT	CT	CT	CC	TT	CT	CT	CT	CT	TT	TT	CT	TT	CT	CT	CC	TT	CT	CC	TT	CT	CC	CT	CT	TT	CT	TT	CT	CC	CT	CC	TT	CT	CT	CT
rs56891	A/G	1a	26643932	NA	NA	NA	NA	NA	NA	NA	GG	GG	AG	GG	GG	AG	AG	GG	GG	AG	GG	GG	GG	GG	AG	AA	AG	GG	GG	AG	GG	GG	GG	AG	AG	AG	GG	AG	GG	AG	AG	AG	AG	AG	AG	AG	GG	AA	AG
rs56941	A/G	1a	26645131	NA	NA	NA	NA	NA	NA	NA	AG	AA	AG	AG	AA	AA	AA	AA	AG	AA	AA	AG	AA	AA	AA	AA	AA	AA	AA	AA	AG	AA	AG	AA	AA	AA	AA	AA	AG	AA	AG	AA	AA	AG	AA	AG	AG	AA	AG
rs57001	C/T	1a	26646271	NA	NA	NA	NA	NA	NA	NA	TT	CT	CT	CC	CT	CC	CC	TT	CT	CT	CT	CC	CT	CT	CT	CT	CC	CC	CC	CT	CC	CT	CT	CC	CC	CC	TT	CC	CT	CC	CC	CT	CC	CT	CC	CT	CT	CC	CC
rs57147	A/C	1a	26648656	NA	NA	NA	NA	NA	NA	NA	AA	AA	AA	AA	AA	AA	AA	AC	AA	AA	AA	AA	AA	AA	AA	AA	AA	AA	AA	AA	AA	AA	AA	AA	AA	AA	AC	AA	AA	AA	AA	AA	AA	AA	AA	AA	AA	AA	AA
rs57178	A/T	1a	26924101	NA	NA	NA	NA	NA	NA	NA	AA	TT	AT	AA	AT	AA	AT	AA	TT	AT	AT	AT	AT	AT	AT	AT	TT	AT	TT	AA	TT	AT	AT	TT	AT	AA	AT	AT	TT	AT	TT	AT	AA	AT	AA	TT	AT	AA	AT
rs57305	A/C	1a	27184093	NA	NA	NA	NA	NA	NA	NA	AC	CC	AC	CC	AA	AC	AC	AA	CC	AC	AC	AC	AA	CC	CC	AC	CC	AC	AC	AA	CC	AC	AC	CC	AC	AA	CC	AC	CC	AC	CC	AA	AA	AC	AA	CC	AC	AC	AC
rs57383	A/T	1a	28427482	NA	NA	NA	NA	NA	NA	NA	TT	TT	TT	TT	TT	TT	TT	TT	TT	TT	TT	TT	TT	TT	TT	TT	TT	TT	TT	TT	TT	TT	TT	TT	TT	TT	TT	TT	TT	TT	TT	TT	TT	TT	TT	TT	TT	TT	TT
rs57414	T/C	1a	28428123	NA	NA	NA	NA	NA	NA	NA	TT	TT	TT	TT	TT	TT	TT	TT	TT	TT	TT	TT	TT	TT	TT	TT	TT	TT	TT	TT	TT	TT	TT	TT	TT	TT	TT	TT	TT	TT	TT	TT	TT	TT	TT	TT	TT	TT	TT
rs57447	T/C	1a	28429625	NA	NA	NA	NA	NA	NA	NA	CC	CC	CC	CT	CT	CC	CC	CT	CC	CC	CC	CC	CC	CC	CC	CC	CC	CC	CC	CT	CC	CC	CT	CT	CC	CT	CC	CC	CC	CC	CC	CC	CT	CC	CT	CC	CC	CC	CT
rs57495	T/G	1a	28430497	NA	NA	NA	NA	NA	NA	NA	TT	TT	TT	TT	TT	TT	TT	TT	TT	TT	TT	TT	TT	TT	TT	TT	TT	TT	TT	TT	TT	TT	TT	TT	TT	TT	TT	GT	TT	TT	TT	TT	TT	TT	TT	TT	TT	TT	TT
rs57790	G/A	1a	28549694	NA	NA	NA	NA	NA	NA	NA	AG	AA	AG	GG	GG	AG	AA	GG	AA	GG	AG	AG	AA	AG	AG	AG	AG	AG	GG	GG	AA	AG	AG	AG	AG	GG	AG	AA	AA	AG	AA	AG	GG	AA	GG	AA	AG	AG	GG
rs57830	G/A	1a	28552717	NA	NA	NA	NA	NA	NA	NA	AG	AA	GG	GG	GG	GG	AG	GG	AA	AG	GG	AG	AG	AA	AG	GG	AG	AG	GG	AG	AA	AG	GG	AA	AG	GG	AG	AG	AA	GG	AG	AG	GG	GG	GG	AA	AG	AG	AG
rs57869	G/T	1a	28553492	NA	NA	NA	NA	NA	NA	NA	GT	GT	GG	GG	GG	GG	GT	GG	TT	GG	GT	GT	GT	GT	GT	GT	GT	GG	GT	GG	TT	GT	GG	GT	GG	GG	GT	GT	GT	GT	TT	GG	GG	GG	GG	GT	GT	GG	GG
rs57945	C/T	1a	28558052	NA	NA	NA	NA	NA	NA	NA	CT	CT	CT	CC	CC	TT	CT	CC	TT	CC	CT	CT	CC	TT	CT	CT	CT	CT	CT	CC	CT	CT	CC	TT	CC	CC	CT	CC	CT	CC	CT	CC	CC	CT	CC	CT	CT	CT	CT
rs57992	A/G	1a	28558936	NA	NA	NA	NA	NA	NA	NA	AG	AG	AA	AG	AG	AG	AG	AA	GG	AG	AG	AG	AG	AG	AG	AG	GG	AG	AG	AA	GG	AA	AA	GG	AG	AA	GG	AG	AG	AG	GG	AG	AA	GG	AA	GG	AG	AG	GG
rs58006	C/T	1a	28559175	NA	NA	NA	NA	NA	NA	NA	CC	CC	CC	CC	CC	CC	CC	CC	CC	CC	CC	CC	CC	CC	CC	CC	CC	CC	CC	CC	CC	CC	CC	CC	CC	CC	CC	CC	CC	CC	CC	CC	CC	CC	CC	CC	CC	CC	CC
rs58045	C/T	1a	28559843	NA	NA	NA	NA	NA	NA	NA	CC	CC	CC	CC	CC	CC	CC	CC	CC	CC	CC	CC	CC	CC	CC	CC	CC	CC	CC	CC	CC	CC	CC	CC	CC	CC	CC	CC	CC	CC	CC	CC	CC	CC	CC	CC	CC	CC	CC
rs58127	A/G	1a	28590764	NA	NA	NA	NA	NA	NA	NA	GG	GG	AG	AG	AG	AG	AG	AG	GG	AG	AG	AG	AG	GG	GG	AG	GG	AG	AG	AG	GG	AG	AG	GG	AG	AA	GG	AG	GG	AG	GG	AG	AA	AG	AA	GG	AG	AG	GG
rs58128	T/C	1a	28590785	NA	NA	NA	NA	NA	NA	NA	CT	CT	CT	TT	CT	CT	CT	TT	CT	CT	TT	CT	TT	CC	CT	CT	CT	CT	CT	TT	CC	CT	TT	CT	TT	TT	CT	CT	CT	TT	CC	TT	TT	CT	TT	CT	CT	CT	CT
rs58219	T/A	1a	28627312	NA	NA	NA	NA	NA	NA	NA	AT	AA	AT	TT	TT	AT	AT	TT	AT	AT	AT	AT	TT	AA	AT	AT	AT	AT	AT	TT	AA	TT	TT	AA	AT	TT	AT	TT	AT	TT	AT	TT	AT	TT	TT	AT	AT	AT	AT
rs58241	G/A	1a	28627951	NA	NA	NA	NA	NA	NA	NA	GG	GG	GG	GG	GG	GG	GG	GG	GG	GG	GG	GG	GG	GG	GG	GG	GG	GG	GG	GG	GG	GG	AG	GG	GG	AG	GG	GG	GG	GG	GG	GG	GG	GG	GG	GG	GG	GG	GG
rs58243	A/T	1a	28629791	NA	NA	NA	NA	NA	NA	NA	AA	AA	AA	AA	AA	AA	AA	AA	AA	AA	AA	AA	AA	AA	AA	AA	AA	AA	AA	AA	AT	AA	AA	AA	AT	AA	AA	AA	AA	AA	AA	AA	AA	AA	AA	AA	AA	AA	AA
rs58313	C/T	1a	28810459	NA	NA	NA	NA	NA	NA	NA	CT	TT	CT	TT	CC	CT	CC	CC	TT	CT	CT	CT	TT	TT	TT	CT	TT	CT	CT	CC	TT	CT	CC	TT	CT	CC	TT	CT	CT	TT	TT	CT	CC	CT	CC	CT	CC	CT	CT
rs58431	T/C	1a	28904782	NA	NA	NA	NA	NA	NA	NA	CT	TT	CT	CT	TT	TT	CT	TT	CT	CT	CT	CT	CT	CT	CT	CT	TT	TT	CT	TT	CC	CT	TT	CT	TT	TT	CT	CT	CC	CT	CT	TT	TT	TT	CT	CT	CT	CT	TT
rs58432	T/C	1a	28904785	NA	NA	NA	NA	NA	NA	NA	CT	TT	CT	CT	TT	TT	CT	TT	CT	CT	CT	CT	CT	CT	CT	CT	TT	TT	CT	TT	CC	CT	TT	CT	TT	TT	CT	TT	CC	CT	CT	TT	TT	TT	CT	CT	CT	CT	CT
rs58527	A/G	1a	29124692	NA	NA	NA	NA	NA	NA	NA	AA	AA	AA	AA	AA	AA	AA	AA	AA	AA	AA	AA	AA	AA	AA	AA	AA	AA	AA	AA	AA	AA	AA	AA	AA	AA	AA	AA	AA	AA	AA	AA	AA	AA	AA	AA	AA	AA	AA
rs58529	C/A	1a	29124727	NA	NA	NA	NA	NA	NA	NA	AA	AA	AA	AA	AA	AA	AA	AA	AA	AA	AA	AA	AA	AA	AA	AA	AA	AA	AA	AA	AA	AA	AA	AA	AA	AA	AA	AA	AA	AA	AA	AA	AA	AA	AA	AA	AA	AA	AA
rs58532	A/G	1a	29124735	NA	NA	NA	NA	NA	NA	NA	AA	AA	AA	AA	AA	AA	AA	AA	AA	AA	AA	AA	AA	AA	AA	AA	AA	AA	AA	AA	AA	AA	AA	AA	AA	AA	AA	AA	AA	AA	AA	AA	AA	AA	AA	AA	AA	AA	AA
rs58533	C/T	1a	29124736	NA	NA	NA	NA	NA	NA	NA	CT	CT	TT	CT	CC	TT	CC	CC	CC	CT	CT	CT	CC	CT	TT	CT	CT	CC	CT	CC	CT	CT	CC	CT	CC	CC	TT	CC	CT	CT	CT	CC	CC	CT	CC	CT	CT	CT	CT
rs58539	A/G	1a	29124800	NA	NA	NA	NA	NA	NA	NA	AG	AA	AG	GG	GG	AG	AG	AG	AA	AG	AA	AG	GG	AA	AA	AG	AA	AG	AG	GG	AG	AA	AG	AG	AG	AG	AA	AG	AA	AG	AA	AG	GG	AA	GG	AA	AG	AA	AG
rs58606	T/G	1a	29126205	NA	NA	NA	NA	NA	NA	NA	TT	TT	TT	TT	TT	TT	TT	TT	TT	TT	TT	TT	TT	TT	TT	TT	TT	TT	TT	TT	TT	TT	TT	TT	TT	TT	TT	TT	TT	TT	TT	TT	TT	TT	TT	TT	TT	TT	TT
rs58708	A/G	1a	29659344	NA	NA	NA	NA	NA	NA	NA	AG	GG	AG	AG	AA	AG	AG	AA	AG	AG	AG	AG	AA	GG	AG	AA	GG	GG	AG	AA	GG	AG	AA	GG	AG	AA	AG	AG	GG	AA	GG	AG	AA	AG	AA	AG	AA	AG	AG
rs58813	T/C	1a	29663082	NA	NA	NA	NA	NA	NA	NA	CT	TT	CT	CT	CC	CC	CT	CC	TT	CT	CT	CT	CC	TT	TT	CT	TT	CT	TT	CC	CT	CT	CC	CT	TT	CT	TT	CC	TT	CT	TT	TT	CC	CT	CC	TT	CT	CT	TT
rs58814	T/C	1a	29663084	NA	NA	NA	NA	NA	NA	NA	CT	CC	CT	CT	TT	TT	CT	TT	CT	CT	CT	CT	CT	CC	CT	CT	CC	CT	CC	TT	CT	CT	TT	CT	CC	TT	CT	TT	CC	CT	CC	CT	TT	CT	TT	CC	CT	CT	CT
rs58939	C/G	1a	29705153	NA	NA	NA	NA	NA	NA	NA	CG	GG	CG	GG	CC	GG	CG	CC	GG	CG	CG	GG	CG	CG	CC	CG	GG	CG	CC	CC	GG	GG	CC	GG	CG	CC	CG	CG	GG	CG	GG	CG	CC	CG	CC	CG	CC	GG	CG
rs58949	A/G	1a	29705601	NA	NA	NA	NA	NA	NA	NA	AG	AA	AG	AG	AG	AG	AG	GG	AA	AG	AG	AG	AG	AA	AA	AA	AA	AG	AG	GG	AA	GG	GG	AA	AG	GG	AG	AG	AA	AG	AA	AG	GG	AG	GG	AA	AG	AG	AG
rs59006	A/G	1a	29707085	NA	NA	NA	NA	NA	NA	NA	AA	AA	AA	AA	AA	AA	AA	AA	AA	AA	AA	AA	AA	AA	AA	AA	AA	AA	AA	AA	AA	AA	AA	AA	AA	AA	AA	AA	AA	AA	AA	AA	AA	AA	AA	AA	AA	AA	AA
rs59074	T/C	1a	30782343	NA	NA	NA	NA	NA	NA	NA	CT	CC	CT	CT	TT	CT	CT	TT	CC	CT	CT	CT	TT	CT	CC	CT	CC	CT	CT	TT	CC	CT	TT	CC	CT	TT	CC	CT	CC	CT	CC	TT	TT	CT	TT	CC	CT	CT	CT
rs59175	A/G	1a	30870381	NA	NA	NA	NA	NA	NA	NA	GG	GG	GG	GG	GG	GG	GG	GG	GG	GG	GG	GG	GG	GG	GG	GG	GG	GG	GG	GG	GG	GG	GG	GG	GG	GG	GG	GG	GG	GG	GG	GG	GG	GG	GG	GG	GG	GG	GG
rs59208	C/T	1a	30872522	NA	NA	NA	NA	NA	NA	NA	TT	TT	TT	TT	TT	TT	TT	TT	TT	TT	TT	TT	TT	TT	TT	TT	TT	TT	TT	TT	TT	TT	TT	TT	TT	TT	TT	TT	TT	TT	TT	TT	TT	TT	TT	TT	TT	TT	TT
rs59237	T/C	1a	30872858	NA	NA	NA	NA	NA	NA	NA	TT	CC	CT	TT	TT	TT	CC	CT	CC	CT	TT	CT	CT	CC	CT	CT	CT	CC	CT	TT	CC	TT	TT	CC	CT	TT	CT	CT	TT	CC	CC	TT	TT	CT	TT	CC	CT	TT	TT
rs59275	T/G	1a	31060846	NA	NA	NA	NA	NA	NA	NA	GT	GG	GT	GT	TT	GG	GT	TT	GG	GG	GT	TT	TT	GG	GG	GG	GT	GT	GG	TT	GG	GT	GT	GG	GT	GT	GG	GG	GG	GG	GG	GT	TT	GT	TT	GG	GG	GT	GT
rs59312	C/G	1a	31061843	NA	NA	NA	NA	NA	NA	NA	GG	GG	CC	CG	CC	CG	CC	CC	CG	CG	CG	CG	CC	GG	GG	CG	GG	CG	CG	CC	GG	CG	CC	GG	GG	CC	GG	CG	GG	CG	GG	CC	CC	CC	CC	CG	CC	CC	CC
rs59317	T/C	1a	31111046	NA	NA	NA	NA	NA	NA	NA	CT	CT	CT	CT	TT	TT	CT	TT	CC	CT	CT	CT	TT	CT	CC	CT	CT	CT	TT	TT	CC	TT	TT	CC	CT	TT	CC	CT	CC	TT	CC	TT	TT	CT	TT	CT	CT	CT	CT
rs59429	A/C	1a	31134506	NA	NA	NA	NA	NA	NA	NA	CC	CC	AC	AC	AC	AC	AC	AA	CC	CC	AC	AC	AC	AC	CC	AA	CC	AC	AC	AA	CC	AC	AC	CC	AC	AA	CC	AC	AC	AC	AC	AC	AA	CC	AC	CC	AC	AC	AC
rs59433	C/T	1a	31134611	NA	NA	NA	NA	NA	NA	NA	CT	TT	CC	CT	CT	TT	CT	CC	TT	CT	CT	CT	CC	TT	TT	CT	CC	CT	CT	CC	TT	CT	CC	TT	TT	CT	TT	CT	CT	CT	TT	CC	CC	TT	CT	TT	CC	CT	CC
rs59446	A/G	1a	31134972	NA	NA	NA	NA	NA	NA	NA	AA	GG	AG	AG	AA	GG	AG	AA	GG	AG	AG	GG	AA	GG	AG	AG	GG	AG	AG	AA	GG	AG	AG	GG	AG	AG	GG	AG	GG	AG	AG	AG	AA	AG	AG	GG	AG	AG	AG
rs59567	A/G	1a	31395739	NA	NA	NA	NA	NA	NA	NA	AG	AG	AG	AG	AA	AG	AG	AA	AG	AG	AG	AG	AG	GG	GG	AG	GG	AG	AG	AA	GG	AG	AA	GG	AG	AA	GG	AG	GG	AG	GG	AG	AA	AG	AA	GG	AG	AG	GG
rs59577	G/C	1a	31396034	NA	NA	NA	NA	NA	NA	NA	CG	CC	CG	CC	CG	CG	CG	GG	CC	GG	CG	CG	CG	CC	CC	GG	CC	GG	CG	GG	CC	GG	GG	CC	CG	GG	CC	CG	CG	GG	CG	GG	GG	CG	CG	CC	CG	CG	CC
rs59609	T/A	1a	31401548	NA	NA	NA	NA	NA	NA	NA	TT	AA	AT	AT	TT	AT	AT	TT	AT	AT	AT	AA	AT	AA	AT	AT	AT	AT	AT	TT	AA	AT	TT	AA	AT	TT	AA	AT	AA	AT	AA	TT	TT	AA	TT	AA	TT	TT	AT
rs59659	C/A	1a	31455761	NA	NA	NA	NA	NA	NA	NA	AC	AA	AC	AC	AC	AC	AC	CC	AA	AC	AC	AC	AC	AA	AA	AC	AA	AC	AC	CC	AA	AC	CC	AA	AC	CC	AA	AC	AA	AC	AA	AC	AC	AC	CC	AA	AC	AC	AC
rs59674	G/A	1a	31458598	NA	NA	NA	NA	NA	NA	NA	AG	AA	AG	GG	GG	AG	GG	GG	AA	AG	AG	AG	AG	AA	AA	AA	AG	AG	AG	GG	AA	AG	GG	AA	AG	GG	AA	AG	AG	AG	AA	GG	GG	AG	GG	AA	GG	AG	AG
rs59697	G/A	1a	31498976	NA	NA	NA	NA	NA	NA	NA	AG	GG	GG	GG	AG	AG	GG	AG	GG	AG	GG	AG	AG	GG	GG	AG	GG	GG	AG	AA	GG	GG	GG	GG	AG	AA	GG	GG	GG	GG	GG	AG	AG	AG	AG	GG	AG	AG	GG
rs59936	A/T	1a	31555157	NA	NA	NA	NA	NA	NA	NA	AA	AA	AA	AA	AA	AA	AA	AA	AA	AA	AA	AA	AA	AA	AA	AA	AA	AA	AA	AA	AA	AA	AA	AA	AA	AA	AA	AA	AA	AA	AA	AA	AA	AA	AA	AA	AA	AA	AA
rs60002	C/T	1a	31610123	NA	NA	NA	NA	NA	NA	NA	CC	CT	CC	CC	CC	CT	TT	CC	CT	CT	CT	CC	CT	CT	TT	CT	TT	CT	CT	CT	TT	CT	CC	TT	CC	CC	TT	CT	TT	CT	CT	CT	CT	CT	CC	CT	CT	CC	CT
rs60088	G/C	1a	31612652	NA	NA	NA	NA	NA	NA	NA	CG	CG	CG	CG	GG	CG	CG	GG	CC	CG	CG	CG	CG	CC	CG	CG	CC	CG	GG	GG	CC	CG	GG	CG	CG	GG	CC	CG	CC	CG	CC	GG	GG	CG	GG	CC	CG	CG	CG
rs60122	A/C	1a	31613908	NA	NA	NA	NA	NA	NA	NA	CC	CC	CC	CC	AC	CC	CC	CC	CC	CC	CC	CC	CC	CC	CC	CC	CC	CC	CC	CC	AC	CC	CC	CC	CC	CC	CC	CC	CC	CC	CC	CC	CC	CC	CC	CC	CC	CC	CC
rs60145	T/C	1a	31614213	NA	NA	NA	NA	NA	NA	NA	CT	CC	TT	CT	CT	CT	CT	TT	CC	CT	CT	CT	CC	CC	CC	CT	CC	CT	CT	CT	CC	CT	TT	CC	CT	TT	CC	CT	CC	CT	CT	CT	TT	CT	TT	CC	CT	CT	CT
rs60170	C/A	1a	31614583	NA	NA	NA	NA	NA	NA	NA	AC	AA	AC	AC	CC	CC	AC	CC	AC	CC	AC	AC	AC	AC	AA	AC	AA	AC	CC	CC	AA	AC	CC	AC	AC	CC	AC	AC	AC	AC	AA	CC	CC	CC	CC	AA	AC	AC	AC
rs60203	T/G	1a	31615082	NA	NA	NA	NA	NA	NA	NA	GT	GG	TT	GT	TT	GT	TT	TT	GT	GT	GT	TT	GT	GT	GT	TT	GT	GT	GT	TT	GG	TT	TT	GT	GT	TT	GT	GT	GG	GT	GG	GT	TT	GT	TT	GT	TT	GT	TT
rs60204	T/A	1a	31615083	NA	NA	NA	NA	NA	NA	NA	AT	AA	TT	AT	TT	AT	TT	TT	AT	AT	AT	TT	AT	AT	AT	TT	AT	AT	AT	TT	AA	TT	TT	AT	AT	TT	AT	AT	AA	AT	AA	AT	TT	AT	TT	AT	TT	AT	TT
rs60456	A/T	1a	31760330	NA	NA	NA	NA	NA	NA	NA	AA	TT	AT	AT	AA	AT	AT	AA	AT	AT	AT	AT	AT	AT	TT	AT	TT	AT	AT	AA	TT	AT	AT	TT	AT	AA	TT	AT	TT	AT	AT	AT	AT	AT	AA	TT	AT	AT	AT
rs60480	T/A	1a	31763237	NA	NA	NA	NA	NA	NA	NA	AT	AA	AT	AT	TT	AT	AT	TT	AA	AT	AT	AT	TT	AA	AT	AT	AA	TT	AT	TT	AA	AT	TT	AA	AT	TT	AA	AT	AA	AT	AA	TT	TT	AA	TT	AA	AT	AT	AT
rs60519	T/C	1a	31763803	NA	NA	NA	NA	NA	NA	NA	TT	TT	TT	TT	TT	TT	TT	TT	TT	TT	TT	TT	TT	TT	TT	TT	TT	TT	TT	TT	TT	TT	TT	TT	TT	TT	TT	TT	TT	TT	TT	TT	TT	TT	TT	TT	TT	TT	TT
rs60632	A/G	1a	32219524	NA	NA	NA	NA	NA	NA	NA	GG	GG	AG	AG	AA	AG	AG	AG	GG	GG	AG	AG	AG	GG	GG	AG	GG	GG	GG	AG	GG	AG	AG	GG	GG	AG	GG	GG	GG	GG	GG	AG	AG	GG	AG	GG	GG	AA	GG
rs60702	G/A	1a	32223483	NA	NA	NA	NA	NA	NA	NA	AG	AG	GG	AG	GG	AG	AG	GG	AA	AG	AG	AG	GG	AA	AG	AG	AA	AG	AG	GG	AG	AG	GG	AA	GG	GG	AG	AG	AA	AG	AG	GG	GG	GG	GG	AG	GG	AG	AG
rs60717	A/C	1a	32301527	NA	NA	NA	NA	NA	NA	NA	AC	CC	AC	AC	AA	AC	AC	AA	CC	AC	AC	AC	AA	AC	CC	CC	AC	CC	AC	AA	CC	AC	AA	CC	AC	AA	CC	AC	CC	AC	AC	AA	AA	CC	AA	CC	AC	AC	AA
rs60739	A/T	1a	32301749	NA	NA	NA	NA	NA	NA	NA	AA	TT	AT	AT	AA	AT	AA	AA	AT	AT	AT	AT	AA	TT	TT	AT	AT	AT	AT	AA	TT	AA	AA	TT	AA	AA	AT	TT	TT	AA	AT	AA	AA	AT	AA	AT	AT	AT	TT
rs60870	G/A	1a	32462093	NA	NA	NA	NA	NA	NA	NA	AA	GG	AA	AA	AA	AG	AA	AA	GG	AG	AG	AG	AA	AG	AG	AG	AG	AG	AA	AA	AG	AA	AA	GG	AG	AA	AG	AA	AA	AG	GG	AA	AA	AG	AA	AG	AG	AG	AA
rs60880	C/T	1a	32462327	NA	NA	NA	NA	NA	NA	NA	CC	CC	CC	CC	CC	CC	CC	CC	CC	CC	CC	CC	CC	CC	CC	CC	CC	CC	CC	CC	CC	CC	CC	CC	CC	CC	CC	CC	CC	CC	CC	CC	CC	CC	CC	CC	CC	CC	CC
rs60922	T/C	1a	32464650	NA	NA	NA	NA	NA	NA	NA	CT	CC	CT	CT	TT	CT	CT	TT	CC	CT	CT	CT	TT	CC	CC	CT	CC	CT	CT	TT	CC	CT	TT	CC	CT	TT	CC	CT	CT	CT	CC	CT	CT	CT	TT	CT	CC	CT	CC
rs60951	T/A	1a	32466673	NA	NA	NA	NA	NA	NA	NA	AT	AA	AT	AT	TT	AT	AT	TT	AT	AT	AT	AT	TT	AA	AA	AT	AT	AT	AA	AT	AA	TT	TT	AA	AT	TT	AA	AA	AA	TT	AT	AT	TT	AT	TT	AA	AT	AT	AT
rs61001	C/A	1a	33021002	NA	NA	NA	NA	NA	NA	NA	AC	AC	AC	AC	CC	CC	AC	CC	AC	CC	CC	AC	CC	AA	AA	CC	AA	AC	AC	CC	AA	AC	CC	AC	CC	CC	AC	CC	AC	CC	AC	CC	CC	AC	CC	AA	AC	CC	AC
rs61167	A/G	1a	33260575	NA	NA	NA	NA	NA	NA	NA	GG	GG	GG	GG	GG	GG	GG	GG	GG	GG	GG	GG	GG	GG	GG	GG	GG	GG	GG	GG	GG	GG	GG	GG	GG	GG	GG	GG	GG	GG	GG	GG	GG	GG	GG	GG	GG	GG	GG
rs61205	G/A	1a	33278163	NA	NA	NA	NA	NA	NA	NA	GG	GG	GG	GG	GG	AG	GG	GG	GG	GG	GG	GG	GG	GG	GG	GG	GG	GG	GG	GG	GG	GG	GG	GG	GG	GG	GG	GG	GG	GG	GG	GG	GG	GG	GG	GG	GG	GG	GG
rs61212	G/A	1a	33278260	NA	NA	NA	NA	NA	NA	NA	GG	GG	GG	GG	GG	GG	GG	GG	GG	GG	GG	GG	AG	GG	GG	GG	GG	GG	GG	GG	GG	GG	GG	GG	GG	GG	GG	GG	GG	GG	GG	GG	GG	GG	GG	GG	GG	GG	GG
rs61318	T/A	1a	33295370	NA	NA	NA	NA	NA	NA	NA	AT	AA	AT	AT	AT	AT	AT	TT	AA	AT	AT	AT	TT	AT	AA	TT	AT	AT	AT	TT	AA	AT	TT	AT	TT	TT	AA	AT	AA	AT	AA	TT	TT	TT	TT	AA	AT	AT	AT
rs61529	T/C	1a	33362199	NA	NA	NA	NA	NA	NA	NA	TT	TT	CT	TT	TT	CT	TT	TT	CT	CT	TT	TT	TT	CT	CT	TT	CT	CT	TT	TT	CT	TT	TT	CT	CT	TT	CT	TT	CT	CT	CT	TT	TT	TT	TT	CT	TT	TT	CT
rs61598	G/A	1a	33394445	NA	NA	NA	NA	NA	NA	NA	AG	AG	AG	AG	GG	AG	AG	GG	AA	AG	GG	AG	AG	AA	AA	GG	AA	AG	AG	GG	AA	AG	GG	AA	AG	GG	AG	GG	AA	AA	AA	AG	GG	AG	GG	AA	AG	AG	AG
rs61694	A/G	1a	33404974	NA	NA	NA	NA	NA	NA	NA	AG	GG	AG	AG	AA	AG	AG	AA	GG	AG	AG	AG	AA	GG	GG	AG	GG	AG	AG	AA	AG	AG	AA	GG	AG	AA	GG	AG	GG	AG	AG	AA	AA	AG	AA	GG	AG	AG	AG
rs61938	A/G	1a	33684581	NA	NA	NA	NA	NA	NA	NA	AG	AA	AG	AG	GG	GG	GG	GG	AG	AG	AG	AG	AA	AA	AA	AG	AG	AG	AG	AG	AA	AA	AG	AA	AG	GG	AA	AG	AG	AA	AA	GG	AG	AG	GG	AA	AG	AG	AA
rs61942	A/G	1a	33684673	NA	NA	NA	NA	NA	NA	NA	AG	GG	AG	AG	AA	AG	AG	AA	GG	AG	AG	AG	GG	AG	GG	AG	AG	AG	AA	AA	AG	AG	AA	GG	GG	AA	AG	AG	GG	AG	GG	AA	AG	AG	AA	GG	AG	AG	AA
rs62013	G/T	1a	33778868	NA	NA	NA	NA	NA	NA	NA	GG	GT	GT	GT	GG	GT	GT	GG	GT	GG	GT	GT	GT	GT	TT	GT	TT	GG	GT	GG	TT	GT	GG	GT	GT	GG	TT	GT	TT	GT	GT	GG	GG	GG	GG	GT	GG	GT	GT
rs62022	A/G	1a	33779080	NA	NA	NA	NA	NA	NA	NA	AG	AG	AG	AG	AA	AG	AG	AA	GG	AG	AG	AG	AG	GG	GG	AA	GG	AA	AA	AA	GG	AG	AA	GG	AG	AA	GG	AA	GG	AG	GG	AA	AA	AG	AG	GG	AG	AG	AG
rs62091	T/A	1a	33853029	NA	NA	NA	NA	NA	NA	NA	AA	AT	AA	AA	TT	AT	AA	TT	AA	AT	TT	AT	AT	AT	AA	AT	AT	AT	AA	TT	AA	TT	AT	AA	AT	TT	AA	TT	TT	AT	AT	TT	TT	AT	TT	AT	AT	AT	AT
rs62157	A/C	1a	33857893	NA	NA	NA	NA	NA	NA	NA	AC	CC	AC	AC	AA	AA	AC	AA	CC	AC	AC	AC	AC	CC	CC	CC	AC	CC	AC	AA	CC	AC	AA	CC	AC	AA	CC	AC	CC	AC	CC	AA	AA	AC	AA	CC	AC	AC	AC
rs62159	T/A	1a	33857931	NA	NA	NA	NA	NA	NA	NA	TT	TT	TT	TT	TT	TT	TT	TT	TT	TT	TT	TT	TT	TT	TT	TT	TT	TT	TT	TT	TT	TT	TT	TT	TT	TT	TT	TT	TT	TT	TT	TT	TT	TT	TT	TT	TT	TT	TT
rs62183	T/C	1a	33859020	NA	NA	NA	NA	NA	NA	NA	TT	TT	TT	TT	CT	TT	CT	CT	TT	TT	TT	TT	CT	TT	TT	TT	TT	CT	TT	CT	TT	TT	CT	TT	CT	CT	TT	CT	TT	CT	TT	TT	TT	TT	TT	TT	TT	TT	TT
rs62197	G/C	1a	33859112	NA	NA	NA	NA	NA	NA	NA	CG	CC	CG	GG	GG	CG	CG	GG	CC	CG	CG	GG	GG	CG	CG	GG	CG	GG	CG	CG	CG	CG	GG	CC	CG	GG	CC	CG	CG	CG	CG	GG	GG	CG	GG	CG	CG	CG	CG
rs62201	T/G	1a	33859132	NA	NA	NA	NA	NA	NA	NA	GT	GG	GT	TT	TT	GT	GG	TT	GG	GG	GT	TT	GT	GT	GT	TT	GT	TT	GT	TT	GT	GT	TT	GG	GT	TT	GG	GT	GT	TT	GT	TT	TT	GT	TT	GT	GT	GT	GT
rs62260	T/C	1a	33891552	NA	NA	NA	NA	NA	NA	NA	TT	CC	CC	CT	TT	CT	CT	TT	CC	TT	CT	CT	CT	CC	CC	TT	CT	CT	TT	TT	CT	TT	TT	CC	CT	TT	CC	TT	CC	CT	CC	TT	TT	TT	TT	CC	CT	TT	CT
rs62274	C/G	1a	33892117	NA	NA	NA	NA	NA	NA	NA	CC	CC	CC	CC	CC	CC	CC	CC	CC	CC	CC	CC	CC	CC	CC	CC	CC	CC	CC	CC	CC	CC	CC	CC	CC	CC	CC	CC	CC	CC	CC	CC	CC	CC	CC	CC	CC	CC	CC
rs62278	C/T	1a	33892142	NA	NA	NA	NA	NA	NA	NA	CT	CT	CT	CT	CC	CC	CT	CC	TT	CT	CT	CT	CT	TT	TT	CT	TT	CC	CT	CT	TT	CT	CC	CT	CT	CC	TT	CT	TT	CT	CT	CC	CC	CT	CC	TT	CT	CT	CT
rs62389	T/C	1a	34324990	NA	NA	NA	NA	NA	NA	NA	CC	CT	CT	CT	CC	CC	CC	CC	CT	CC	CT	CC	CC	CT	CT	CC	CT	CT	CC	CC	CT	CT	CC	TT	CC	CC	TT	CT	CT	CC	CT	CC	CT	CT	CC	TT	CC	CT	CC
rs62461	G/A	1a	34378901	NA	NA	NA	NA	NA	NA	NA	AG	AG	AG	AG	GG	AA	AG	AG	AA	AG	AG	AA	GG	AG	AA	AG	AG	AG	AG	GG	AA	AG	AG	AA	AG	AG	AA	AG	AG	GG	AA	AG	GG	AG	AG	AA	AG	AG	GG
rs62623	T/G	1a	34396618	NA	NA	NA	NA	NA	NA	NA	GT	GG	GT	GT	TT	GT	GT	GT	GG	TT	GG	GT	TT	GT	GG	GT	GG	GT	GG	GT	GG	TT	GT	GT	GT	TT	GG	TT	GG	GT	GG	GT	TT	GG	TT	GG	GT	GT	GT
rs62629	T/C	1a	34396737	NA	NA	NA	NA	NA	NA	NA	CT	CC	TT	TT	TT	CT	CT	TT	CT	CT	CT	TT	TT	CT	CC	CT	CT	CT	CT	TT	CC	TT	CT	CT	CT	TT	CT	CT	CC	CT	CT	TT	TT	CT	TT	CT	CT	CC	CT
rs62641	A/G	1a	34397697	NA	NA	NA	NA	NA	NA	NA	AG	GG	AG	AG	AA	AG	AA	GG	AG	AA	AG	GG	AG	GG	GG	AG	AG	AG	AG	AA	GG	AG	AG	GG	AG	AA	AG	GG	GG	AG	GG	AA	AA	AG	AA	GG	AA	AG	AG
rs62653	G/A	1a	34397847	NA	NA	NA	NA	NA	NA	NA	GG	GG	AG	GG	AA	AA	GG	AA	GG	GG	GG	AG	AG	GG	GG	GG	GG	AA	GG	AA	GG	AG	AA	GG	AG	AA	GG	AG	GG	AG	GG	AG	AG	AG	AG	GG	AG	GG	GG
rs62671	G/A	1a	34398057	NA	NA	NA	NA	NA	NA	NA	GG	GG	GG	GG	GG	GG	GG	GG	GG	GG	GG	GG	GG	GG	GG	GG	GG	GG	GG	GG	GG	GG	GG	GG	GG	GG	GG	GG	GG	GG	GG	GG	GG	GG	GG	GG	GG	GG	GG
rs62679	T/G	1a	34398174	NA	NA	NA	NA	NA	NA	NA	GT	GG	GG	GG	GG	GG	GT	GG	GG	GG	GG	GG	GG	GG	GG	GG	GG	GG	GG	GG	GG	GG	GG	GG	GG	GG	GG	GG	GG	GG	GG	GG	GG	GG	GG	GG	GG	GG	GG
rs62775	T/C	1a	34833663	NA	NA	NA	NA	NA	NA	NA	TT	TT	TT	TT	TT	TT	TT	TT	TT	TT	TT	TT	TT	TT	TT	TT	TT	TT	TT	TT	TT	TT	TT	TT	TT	TT	TT	TT	TT	TT	TT	TT	TT	TT	TT	TT	TT	TT	TT
rs62832	A/G	1a	34834947	NA	NA	NA	NA	NA	NA	NA	AA	AA	AA	AA	AA	AA	AA	AA	AA	AA	AA	AA	AA	AA	AA	AA	AA	AA	AA	AA	AA	AA	AA	AA	AA	AA	AA	AA	AA	AA	AA	AA	AA	AA	AA	AA	AA	AA	AA
rs62914	C/T	1a	34855572	NA	NA	NA	NA	NA	NA	NA	CT	TT	TT	TT	CT	TT	CT	CC	TT	CT	CT	CT	CC	TT	TT	CT	TT	TT	TT	TT	TT	CT	CT	TT	TT	CC	CT	CT	TT	CT	TT	CC	CT	CT	CT	CT	CT	CT	TT
rs62930	T/G	1a	34855732	NA	NA	NA	NA	NA	NA	NA	GT	GG	GT	GT	TT	GG	GG	GT	GG	GT	GT	GT	TT	GG	GG	GT	GG	GT	GG	GT	GG	GG	TT	GG	GT	GT	GT	GG	GG	GT	GT	TT	TT	GT	TT	GG	GT	GT	GT
rs62943	A/G	1a	34855857	NA	NA	NA	NA	NA	NA	NA	AG	GG	AG	AG	AG	AG	AG	AA	GG	AG	AG	GG	AA	AG	GG	AA	GG	AG	AG	AA	GG	AG	AA	GG	AG	AG	AG	AG	GG	AG	GG	AA	AA	GG	AA	GG	AG	AG	AG
rs62951	A/G	1a	34855960	NA	NA	NA	NA	NA	NA	NA	GG	GG	AG	AG	AG	GG	AG	AA	GG	AG	AG	AG	AA	GG	GG	AG	AG	AG	AG	AA	GG	AG	AA	GG	AG	AA	GG	AG	GG	AG	GG	AG	AA	GG	AA	AG	AG	AG	AG
rs63066	A/G	1a	35009474	NA	NA	NA	NA	NA	NA	NA	AG	AA	AG	AG	GG	AG	AG	GG	AG	AG	AG	GG	GG	AG	AA	AG	AA	AG	AG	GG	AA	AG	GG	AA	GG	GG	AG	GG	AA	AG	AA	GG	GG	AG	GG	AA	AG	AG	GG
rs63232	G/A	1a	35021356	NA	NA	NA	NA	NA	NA	NA	AG	AG	AA	GG	GG	AG	AG	GG	AG	AG	AG	GG	AG	AG	AA	GG	AG	AG	GG	GG	AA	AG	GG	AA	AG	GG	AG	GG	AG	AA	AG	GG	GG	AG	GG	AG	AG	AG	AG
rs63248	G/A	1a	35036754	NA	NA	NA	NA	NA	NA	NA	AG	AG	AG	AG	GG	GG	AG	GG	AG	AG	AG	AG	AG	AG	AA	AG	AA	AG	AG	GG	AA	AG	GG	AA	GG	GG	AA	AG	AA	GG	AA	AG	GG	AG	GG	AA	AG	AG	GG
rs63297	A/G	1a	35070482	NA	NA	NA	NA	NA	NA	NA	AG	GG	AG	AG	AA	AG	AG	AA	GG	AG	AG	AG	AG	GG	GG	AG	GG	AG	AG	AA	GG	AG	AA	GG	AG	AA	GG	AG	GG	AG	GG	AA	AA	AG	AA	GG	AG	AG	AG
rs63367	T/C	1a	35517014	NA	NA	NA	NA	NA	NA	NA	TT	CC	CT	CT	TT	CT	CT	TT	CT	CT	TT	TT	TT	CC	CC	CT	CC	CC	CT	TT	CC	CT	TT	CC	CT	TT	CC	CT	CC	CT	CC	TT	TT	TT	TT	CC	CT	TT	CT
rs63394	T/A	1a	36038126	NA	NA	NA	NA	NA	NA	NA	AT	AT	AT	AT	TT	AT	AT	TT	AA	TT	AT	AT	AT	AA	AT	AT	AA	AT	AT	TT	AA	AT	TT	AA	TT	TT	AA	AT	AA	AT	AA	TT	TT	TT	TT	AT	TT	AT	AT
rs63490	C/T	1a	36041747	NA	NA	NA	NA	NA	NA	NA	CC	CC	CC	CC	CC	CC	CC	CC	CC	CC	CC	CC	CC	CC	CC	CC	CC	CC	CC	CC	CC	CC	CC	CC	CC	CC	CC	CC	CC	CC	CC	CC	CC	CC	CC	CC	CC	CC	CC
rs63664	G/C	1a	36046158	NA	NA	NA	NA	NA	NA	NA	CG	CG	CG	CG	CC	CG	CG	CC	CG	CG	CG	CG	CG	GG	GG	CG	CG	CG	CG	CC	GG	CG	CC	GG	CC	CC	GG	CG	GG	GG	GG	CC	CC	CG	CC	GG	CG	CG	CG
rs63690	C/T	1a	36068295	NA	NA	NA	NA	NA	NA	NA	CT	TT	CC	CC	CC	CT	CC	CC	CT	CC	CT	TT	CT	CT	CT	CT	CT	CT	CT	CC	TT	CT	CC	CT	CT	CC	CT	CT	TT	CC	CT	CC	CC	CT	CC	CT	CT	CC	CT
rs63712	A/G	1a	36076758	NA	NA	NA	NA	NA	NA	NA	AG	GG	GG	AG	AA	AG	AG	AA	GG	AG	AG	AG	AA	GG	AG	AG	GG	AA	GG	AA	AG	AG	AA	AG	AA	AG	GG	AA	AG	AA	GG	AA	AA	AG	AA	GG	AA	AA	AG
rs63723	T/C	1a	36076858	NA	NA	NA	NA	NA	NA	NA	CC	CC	CC	CC	CC	CC	CC	CC	CC	CC	CC	CC	CC	CC	CC	CC	CC	CC	CC	CC	CC	CC	CC	CC	CC	CC	CC	CC	CC	CC	CC	CC	CC	CC	CC	CC	CC	CC	CC
rs63753	T/C	1a	36077680	NA	NA	NA	NA	NA	NA	NA	CT	CC	CT	CC	TT	TT	CT	TT	CC	CT	CC	CT	CT	CC	CT	CT	CC	CT	CT	TT	CC	CT	TT	CT	CT	CT	CC	CT	CC	TT	CC	CT	TT	CT	TT	CC	CC	CC	CT
rs63835	T/A	1a	36149758	NA	NA	NA	NA	NA	NA	NA	AT	AT	TT	AT	TT	AT	TT	TT	AA	AT	TT	TT	TT	TT	AT	TT	AT	AT	AT	TT	AT	TT	TT	AA	TT	TT	AT	TT	AT	TT	AT	TT	TT	AT	TT	AT	AT	TT	AT
rs64026	T/A	1a	36155193	NA	NA	NA	NA	NA	NA	NA	TT	TT	TT	TT	TT	TT	TT	TT	TT	TT	TT	TT	TT	TT	TT	TT	TT	TT	TT	TT	TT	TT	TT	TT	TT	TT	TT	TT	TT	TT	TT	TT	TT	TT	TT	TT	TT	TT	TT
rs64043	T/C	1a	36155418	NA	NA	NA	NA	NA	NA	NA	TT	CC	CT	TT	TT	CT	TT	CT	CC	TT	CC	CT	CT	CC	CC	CT	CC	CT	CT	TT	CC	CT	CT	CC	CT	TT	CC	CC	CC	CT	CC	CT	CT	CT	CT	CC	CT	CT	CT
rs64075	C/A	1a	36155816	NA	NA	NA	NA	NA	NA	NA	AC	AC	AC	AC	AC	AC	AC	CC	AC	AC	AA	AC	CC	AC	AC	AA	AC	CC	AC	CC	AC	CC	CC	AA	AC	CC	AC	AC	AA	AC	AC	CC	CC	AC	CC	AC	CC	AC	AC
rs64112	T/G	1a	36162664	NA	NA	NA	NA	NA	NA	NA	GG	GT	GT	GT	GT	GT	GT	TT	GG	GT	GT	GT	GT	GG	GG	GT	GG	GT	GT	TT	GG	GT	GT	GG	GT	TT	GG	GT	GG	GT	GG	TT	TT	GG	GT	GG	GT	GT	GT
rs64124	T/C	1a	36162806	NA	NA	NA	NA	NA	NA	NA	TT	CC	CT	TT	TT	CT	TT	TT	TT	CC	CC	CT	CC	CT	CC	CT	CT	CT	CC	TT	CC	CT	TT	CC	CT	TT	CC	CT	TT	CT	CC	TT	TT	CT	TT	CC	CC	TT	CT
rs64125	T/G	1a	36162826	NA	NA	NA	NA	NA	NA	NA	GT	GG	GT	TT	TT	GT	TT	TT	GT	GT	GT	GT	GT	GT	GG	GT	GT	GG	GT	TT	GG	GT	TT	GT	GT	TT	GG	GT	TT	TT	GG	TT	TT	GT	TT	GT	GG	TT	GG
rs64194	T/G	1a	36164374	NA	NA	NA	NA	NA	NA	NA	GT	GG	TT	TT	TT	GT	GG	TT	GT	TT	GT	TT	TT	GG	GG	GG	GT	GG	GT	TT	GT	TT	TT	GT	TT	TT	GT	GT	GG	TT	GG	TT	TT	TT	TT	GT	TT	GT	TT
rs64282	C/T	1a	36344191	NA	NA	NA	NA	NA	NA	NA	CT	TT	CT	CT	CC	CT	CT	CC	TT	CT	CT	CT	CT	TT	TT	CT	TT	CT	CT	CC	TT	CT	CC	TT	CT	CC	TT	CT	TT	CT	TT	CC	CC	CT	CC	TT	CT	CT	CT
rs64298	T/A	1a	36344442	NA	NA	NA	NA	NA	NA	NA	TT	TT	TT	TT	TT	TT	TT	TT	TT	TT	TT	TT	TT	TT	TT	TT	TT	TT	TT	TT	TT	TT	TT	TT	TT	TT	TT	TT	TT	TT	TT	TT	TT	TT	TT	TT	TT	TT	TT
rs64325	A/G	1a	36345081	NA	NA	NA	NA	NA	NA	NA	AG	GG	AG	AG	AA	AG	GG	AA	GG	AG	GG	AG	AG	GG	GG	AG	GG	AG	AG	AA	GG	AA	AA	GG	AG	AA	AG	AG	GG	AA	AG	AA	AA	AG	AA	GG	AG	AA	AG
rs64369	A/T	1a	36368536	NA	NA	NA	NA	NA	NA	NA	AT	TT	AT	AT	AA	TT	AA	AA	TT	AT	AT	TT	AT	AT	TT	AT	AT	AT	TT	AA	TT	AT	AA	AT	TT	AT	AT	AT	AT	AT	TT	AA	AA	AT	AT	AT	AT	AA	AA
rs64570	G/A	1a	36544361	NA	NA	NA	NA	NA	NA	NA	AG	AA	AG	AG	GG	AG	GG	GG	AA	AG	AG	AG	GG	AG	AA	AG	AA	GG	AG	GG	AA	AG	AG	AA	AG	GG	AA	AG	AG	GG	AA	GG	GG	AG	GG	AA	AG	AG	AG
rs64571	A/G	1a	36544378	NA	NA	NA	NA	NA	NA	NA	AG	GG	AG	AG	AA	AA	AA	AA	GG	AG	AG	AG	AA	AG	GG	AG	GG	AA	AG	AA	GG	AG	AG	GG	AG	AA	GG	AG	AG	AA	GG	AA	AA	AG	AA	GG	AG	AG	AG
rs64725	T/C	1a	37139360	NA	NA	NA	NA	NA	NA	NA	TT	CC	CT	TT	TT	TT	TT	TT	CC	TT	CT	TT	TT	CC	CC	TT	CC	CT	CT	TT	CC	CT	TT	CC	CT	TT	CC	TT	CC	TT	CC	TT	TT	TT	TT	CT	CT	CT	CT
rs64973	T/C	1a	37641843	NA	NA	NA	NA	NA	NA	NA	CT	CC	CT	CT	TT	CT	CT	TT	CC	CT	CT	CT	CT	CC	CC	CT	CC	CT	CT	TT	CC	CT	TT	CC	CT	TT	CC	CT	CC	CT	CC	TT	TT	CT	TT	CC	CT	CT	CT
rs65174	A/G	1a	38498139	NA	NA	NA	NA	NA	NA	NA	AG	GG	AG	AG	AG	AG	AG	AA	GG	AG	GG	AG	AA	AG	GG	AG	AG	AG	AG	AA	AG	AG	AA	GG	AG	AA	GG	GG	GG	AG	GG	AA	AG	AG	AA	GG	AG	AA	AG
rs65239	A/T	1a	39220442	NA	NA	NA	NA	NA	NA	NA	AA	AA	AA	AA	AA	AA	AA	AA	AA	AA	AA	AA	AA	AA	AA	AA	AA	AA	AA	AA	AA	AA	AA	AA	AA	AA	AA	AA	AA	AA	AA	AA	AA	AA	AA	AA	AA	AA	AA
rs65251	A/G	1a	39220531	NA	NA	NA	NA	NA	NA	NA	AA	AA	AA	AA	AA	AA	AA	AA	AA	AA	AA	AA	AA	AA	AA	AA	AA	AA	AA	AA	AA	AA	AA	AA	AA	AA	AA	AA	AA	AA	AA	AA	AA	AA	AA	AA	AA	AA	AA
rs65314	A/G	1a	39222242	NA	NA	NA	NA	NA	NA	NA	GG	GG	AG	GG	AA	AG	AG	AA	GG	AG	AG	AG	AA	AG	GG	AG	AG	AG	AG	AA	GG	AG	AA	GG	AG	AA	GG	AG	GG	AA	GG	AA	AA	AA	AA	GG	AG	AG	AG
rs65316	A/T	1a	39222263	NA	NA	NA	NA	NA	NA	NA	AA	AA	AA	AA	AA	AA	AA	AA	AA	AA	AA	AA	AA	AA	AA	AA	AA	AA	AA	AA	AA	AA	AA	AA	AA	AA	AA	AA	AA	AA	AA	AA	AA	AA	AA	AA	AA	AA	AA
rs65379	T/A	1a	39224274	NA	NA	NA	NA	NA	NA	NA	AT	AA	TT	AT	TT	AT	AT	TT	AA	AT	TT	AT	TT	AA	AT	AT	AT	AT	AA	TT	AA	TT	TT	AA	AT	TT	AA	AT	AA	AT	AT	TT	TT	AT	TT	AA	AT	TT	AT
rs65510	T/A	1a	39806909	NA	NA	NA	NA	NA	NA	NA	AT	AT	AT	AT	TT	AT	AT	TT	AA	AT	AT	AT	AT	AT	AA	TT	AA	TT	TT	TT	AT	AT	TT	AT	AT	TT	AT	AT	AT	AT	AA	TT	TT	AT	TT	AT	AT	AT	AT
rs65532	C/A	1a	39809580	NA	NA	NA	NA	NA	NA	NA	AC	AA	AC	AC	AC	CC	AC	CC	AA	AC	AC	AC	AC	AA	AC	CC	AA	AA	AC	CC	AA	AC	CC	AC	AC	CC	CC	AC	AC	AC	AA	CC	CC	AC	CC	AC	CC	AC	AC
rs65548	A/C	1a	39809787	NA	NA	NA	NA	NA	NA	NA	AC	CC	AC	CC	AA	CC	AA	AC	CC	CC	AC	AC	AC	CC	CC	AC	CC	AC	AC	AA	CC	AC	AA	CC	AC	AA	CC	AC	CC	AC	AC	AA	AA	AC	AA	AC	CC	AC	AC
rs65606	T/G	1a	40125107	NA	NA	NA	NA	NA	NA	NA	GT	GT	TT	GT	TT	GT	GT	TT	GT	TT	GT	GT	TT	GT	TT	GT	GT	GT	TT	TT	GT	TT	TT	GT	TT	TT	GT	GT	GT	GT	GT	TT	TT	TT	TT	TT	GT	TT	GT
rs65611	G/T	1a	40125202	NA	NA	NA	NA	NA	NA	NA	GG	GT	GG	GT	GG	GT	GT	GG	TT	GT	GT	GT	GG	TT	TT	GT	TT	TT	GG	GG	TT	GT	TT	TT	GG	GG	GT	GT	TT	GT	TT	GG	GG	GT	GG	TT	GG	GT	GT
rs65651	C/T	1a	40128141	NA	NA	NA	NA	NA	NA	NA	CT	TT	CC	CT	CC	CT	CT	CC	CT	CT	CT	CT	CC	TT	TT	CT	TT	CT	CT	CC	TT	CT	CC	TT	CT	CC	CT	CT	CT	CT	TT	CC	CC	CT	CC	TT	CT	TT	CT
rs65735	T/C	1a	40167554	NA	NA	NA	NA	NA	NA	NA	CT	CC	CT	CT	TT	CT	CT	TT	CT	CT	CT	CT	TT	CT	CC	CT	CC	CT	TT	TT	CC	CT	TT	CC	CT	CT	CC	CT	CC	CT	CC	TT	TT	CT	TT	CC	CC	CT	CT
rs65934	T/A	1a	40256272	NA	NA	NA	NA	NA	NA	NA	AT	AT	AT	AT	TT	AT	AT	TT	AA	AT	AT	AT	TT	AA	AA	AT	AA	AT	AT	TT	AA	AT	TT	AA	AT	TT	AT	AT	AA	AT	AA	TT	TT	AT	TT	AT	AT	AT	AT
rs65943	T/G	1a	40256484	NA	NA	NA	NA	NA	NA	NA	GT	GG	GT	TT	TT	GG	GT	TT	GG	GT	GT	GT	TT	GG	GG	GT	GT	GT	GG	TT	GT	TT	TT	GG	GT	TT	TT	GT	GT	GT	GG	TT	TT	GT	TT	GG	GG	GG	GG
rs65994	C/T	1a	40307824	NA	NA	NA	NA	NA	NA	NA	CT	CT	CT	CC	CC	CT	CT	CC	TT	CT	CT	CC	CC	CT	CT	CC	CT	CC	CC	CC	CT	CT	CT	TT	CT	CC	CT	CT	CT	CC	TT	CC	CC	CT	CC	CT	CT	CC	CT
rs66032	C/T	1a	40308611	NA	NA	NA	NA	NA	NA	NA	CC	CT	CT	CT	CC	CT	CT	CC	TT	CT	CT	CC	CC	TT	CT	CT	CT	TT	TT	CC	TT	CT	CC	TT	CT	CC	CT	CT	TT	CT	TT	CC	CC	CT	CC	CC	CC	CT	CT
rs66039	T/C	1a	40308733	NA	NA	NA	NA	NA	NA	NA	TT	TT	TT	TT	TT	TT	TT	TT	TT	TT	TT	TT	TT	TT	TT	TT	TT	TT	TT	TT	TT	TT	TT	TT	TT	TT	TT	TT	TT	TT	TT	TT	TT	TT	TT	TT	TT	TT	TT
rs66065	T/C	1a	40930141	NA	NA	NA	NA	NA	NA	NA	CT	CC	CT	CT	TT	TT	TT	TT	CC	TT	CT	CT	TT	CC	CT	CT	CC	CT	CT	TT	CC	CT	TT	CC	CT	TT	CC	TT	CC	CT	CT	TT	TT	CC	TT	CC	CT	CT	CT
rs66068	C/T	1a	40930167	NA	NA	NA	NA	NA	NA	NA	CT	TT	CT	CT	CC	CT	CC	CC	TT	CC	CT	CT	CC	TT	TT	CT	TT	CT	CT	CC	TT	CT	CT	TT	CT	CC	TT	CT	TT	CT	TT	CC	CC	CT	CC	TT	CT	CT	CT
rs66089	A/G	1a	40942926	NA	NA	NA	NA	NA	NA	NA	AA	AA	AG	AG	AG	AA	AG	AA	AG	AA	AG	AG	AA	AG	AA	AG	AA	AA	AA	AA	AA	AA	AA	AA	AA	AA	AA	AG	AG	AA	AA	AA	AA	AG	AA	AA	AA	AG	AA
rs66120	C/T	1a	40943246	NA	NA	NA	NA	NA	NA	NA	CC	CC	CC	CC	CC	CC	CC	CC	CC	CC	CC	CC	CC	CC	CC	CC	CC	CC	CT	CC	CC	CC	CC	CC	CC	CC	CC	CC	CC	CT	CC	CC	CT	CC	CC	CC	CC	CC	CC
rs66150	T/C	1a	40943500	NA	NA	NA	NA	NA	NA	NA	CT	CT	CT	TT	CT	TT	CT	TT	TT	TT	TT	TT	TT	TT	TT	TT	TT	TT	TT	TT	TT	TT	TT	TT	TT	TT	TT	CT	TT	TT	TT	TT	TT	TT	TT	TT	TT	TT	CT
rs66204	T/C	1a	41354057	NA	NA	NA	NA	NA	NA	NA	CT	TT	CT	TT	CC	CT	CT	CC	TT	CT	CT	CT	CC	TT	CT	CT	TT	CT	CC	CC	TT	CT	CT	TT	CT	CT	CT	CT	CT	CT	CT	CT	CT	CT	CC	TT	CT	CT	CT
rs66221	C/T	1a	41354176	NA	NA	NA	NA	NA	NA	NA	TT	TT	CT	CC	CC	CT	CT	CC	TT	CT	CT	CT	CC	TT	TT	CT	TT	CT	CT	CC	TT	CT	CC	TT	TT	CC	TT	CT	TT	CT	CT	CT	CT	CT	CC	TT	CT	CT	TT
rs66371	T/G	1a	41708798	NA	NA	NA	NA	NA	NA	NA	TT	GG	GT	GT	GT	GT	GT	TT	GG	GT	GT	GT	TT	GG	GG	GT	GG	GT	GT	TT	GG	GT	TT	GG	GT	TT	GG	GT	GG	GT	GG	TT	TT	GT	TT	GG	TT	GT	GT
rs66401	C/T	1a	41709447	NA	NA	NA	NA	NA	NA	NA	CT	CT	CT	CC	CC	TT	CT	CC	CT	CT	CT	CT	CC	TT	TT	CT	CT	CC	CC	CC	TT	CC	CC	TT	CT	CC	TT	CC	CT	CC	CT	CC	CC	CC	CC	CT	CT	CT	CT
rs66524	T/C	1a	42112952	NA	NA	NA	NA	NA	NA	NA	TT	TT	TT	TT	TT	TT	TT	TT	TT	TT	TT	TT	TT	TT	TT	TT	TT	TT	TT	TT	TT	TT	TT	TT	TT	TT	TT	TT	TT	TT	TT	TT	TT	TT	TT	TT	TT	TT	TT
rs66645	A/C	1a	42349934	NA	NA	NA	NA	NA	NA	NA	AC	AA	AC	AC	AC	AC	AC	CC	AA	AC	AC	AC	AC	AA	AA	AC	AA	AA	AA	CC	AA	AC	CC	AA	AC	CC	AA	AC	AA	AC	AA	CC	CC	AC	CC	AA	AC	AC	AC
rs66748	G/A	1a	42734778	NA	NA	NA	NA	NA	NA	NA	AG	AG	AG	GG	GG	AG	AG	GG	AG	AA	AA	GG	AG	AG	AA	AG	AA	AA	AG	GG	AA	AG	GG	AG	GG	GG	AA	AG	AG	GG	AG	GG	GG	AG	GG	AA	GG	AG	AG
rs66779	T/G	1a	42735412	NA	NA	NA	NA	NA	NA	NA	GT	GG	GT	GT	TT	GT	GT	GT	GG	GG	GT	GT	TT	GT	GG	GT	GG	GT	GT	TT	GT	GT	GT	GG	GT	GT	GG	GT	GT	GT	GT	TT	GT	TT	TT	GG	GT	GT	GT
rs66882	A/G	1a	42737876	NA	NA	NA	NA	NA	NA	NA	AG	AG	AG	GG	AA	AG	AG	AA	GG	AG	GG	AG	AA	AG	GG	AG	AG	AA	AA	AA	GG	AG	AA	AG	AG	AA	AG	AG	GG	AG	AG	AA	AA	AA	AA	GG	AG	AG	AG
rs66885	C/T	1a	42737913	NA	NA	NA	NA	NA	NA	NA	CT	TT	CT	TT	CC	CT	CT	CC	TT	CT	CT	CC	CC	CT	TT	CT	CT	CT	CC	CC	TT	CT	CC	TT	CT	CC	TT	TT	TT	CT	TT	CC	CC	CC	CC	TT	TT	CC	CC
rs66977	A/G	1a	43480142	NA	NA	NA	NA	NA	NA	NA	AA	AA	AA	AA	AA	AA	AA	AA	AA	AA	AA	AA	AA	AA	AA	AA	AA	AA	AA	AA	AA	AA	AA	AA	AA	AA	AA	AA	AA	AG	AA	AA	AA	AA	AA	AA	AA	AA	AA
rs67000	A/T	1a	43480625	NA	NA	NA	NA	NA	NA	NA	AT	AA	AT	AT	TT	AT	AT	TT	AA	AT	AA	AT	TT	AA	AA	AT	AA	AT	AT	TT	AA	AT	TT	AA	AT	TT	AA	AT	AA	AT	AA	TT	AT	AA	TT	AA	AT	AA	AT
rs67084	A/C	1a	43513305	NA	NA	NA	NA	NA	NA	NA	CC	AA	AC	CC	CC	AC	AC	CC	AC	CC	AC	AC	CC	AC	AC	AC	AA	AC	CC	CC	AC	AC	CC	AC	AC	CC	AC	AC	AC	CC	CC	CC	AC	CC	CC	AC	AC	AC	AC
rs67088	C/T	1a	43513401	NA	NA	NA	NA	NA	NA	NA	CC	CT	CT	CT	CC	CT	CT	CC	CT	CT	CT	CC	CC	CT	CT	CT	CT	CC	CT	CT	CT	CC	CC	CT	CT	CC	CT	CT	CT	CC	CT	CC	CT	CC	CC	TT	CC	CT	CT
rs67118	T/C	1a	43514193	NA	NA	NA	NA	NA	NA	NA	CT	CC	CT	CT	TT	CT	TT	TT	CC	TT	CT	CT	TT	CC	CC	CT	CC	TT	CC	CT	CT	CT	TT	CT	CT	TT	CC	TT	CT	TT	CC	TT	TT	TT	TT	CC	CC	CT	CT
rs67302	T/C	1a	43574825	NA	NA	NA	NA	NA	NA	NA	CT	CT	CT	CT	TT	TT	CC	TT	CC	TT	CT	CT	CT	CC	CC	CT	CT	CT	CT	TT	CC	CT	CT	CC	CT	TT	CC	CT	CC	CT	CC	TT	TT	TT	TT	CC	CT	CT	CT
rs67322	G/A	1a	43574997	NA	NA	NA	NA	NA	NA	NA	GG	GG	GG	GG	GG	GG	GG	GG	GG	GG	GG	GG	GG	GG	GG	GG	GG	GG	GG	GG	GG	GG	GG	GG	GG	GG	GG	GG	GG	GG	GG	GG	GG	GG	GG	GG	GG	GG	GG
rs67539	C/T	1a	43613678	NA	NA	NA	NA	NA	NA	NA	CC	CC	CC	CC	CC	CC	CC	CC	CC	CC	CC	CC	CC	CC	CC	CC	CC	CC	CC	CC	CC	CC	CC	CC	CC	CC	CC	CC	CC	CC	CC	CC	CC	CC	CC	CC	CC	CC	CC
rs67543	T/C	1a	43613721	NA	NA	NA	NA	NA	NA	NA	CT	CC	CT	CT	TT	CT	TT	TT	CT	CT	CT	CT	TT	CC	CT	CT	CT	CT	CC	TT	CC	CT	TT	TT	CT	TT	CC	CT	CT	CT	CC	TT	TT	CC	CT	CC	CT	TT	CT
rs67596	G/A	1a	43614818	NA	NA	NA	NA	NA	NA	NA	AG	AA	AG	AG	GG	GG	GG	GG	AA	AG	AG	AG	AG	AG	AA	AA	AG	AG	AG	AG	AA	GG	GG	AA	GG	GG	AG	AG	GG	GG	GG	GG	GG	AG	GG	AG	GG	AG	GG
rs67647	T/G	1a	43615302	NA	NA	NA	NA	NA	NA	NA	TT	TT	TT	TT	TT	TT	TT	TT	TT	TT	TT	TT	TT	TT	TT	TT	TT	TT	TT	TT	TT	TT	TT	TT	TT	TT	TT	TT	TT	TT	TT	TT	TT	TT	TT	TT	TT	TT	TT
rs67787	C/A	1a	43833360	NA	NA	NA	NA	NA	NA	NA	AC	AA	CC	AC	CC	AC	AA	CC	AA	AC	AC	CC	CC	AA	AA	AC	AC	AA	AC	CC	AC	CC	CC	AC	AC	CC	AA	AC	AC	AA	AA	CC	CC	AC	CC	AA	AC	CC	CC
rs67981	A/G	1a	43971774	NA	NA	NA	NA	NA	NA	NA	AG	GG	AG	AG	AA	AG	AG	AA	GG	AG	AG	AG	AG	GG	GG	AG	GG	AG	AG	AA	GG	AG	AA	GG	AG	AA	GG	AG	GG	GG	GG	AA	AA	AG	AA	GG	AG	AG	AG
rs68072	G/A	1a	44313646	NA	NA	NA	NA	NA	NA	NA	AG	AA	AG	AG	GG	GG	AG	GG	AA	AG	AG	AA	GG	AA	AA	AG	AG	AA	AA	AG	AA	GG	GG	AA	AG	GG	AA	GG	AA	AG	AA	AG	GG	AG	GG	AG	AG	AG	AA
rs68165	C/T	1a	44327755	NA	NA	NA	NA	NA	NA	NA	CC	CC	CC	CC	CC	CC	CC	CC	CC	CC	CC	CC	CC	CC	CC	CC	CC	CC	CC	CC	CC	CC	CC	CC	CC	CC	CC	CC	CC	CC	CC	CC	CC	CC	CC	CC	CC	CC	CC
rs68217	T/A	1a	44333872	NA	NA	NA	NA	NA	NA	NA	AA	AA	AT	AA	TT	AT	AT	TT	AT	AT	AA	AT	TT	AT	AA	AT	AA	AT	TT	TT	AA	AT	TT	AA	AT	TT	AA	AT	AA	AT	AA	TT	TT	AT	TT	AA	AT	AT	AT
rs68360	A/C	1a	44413730	NA	NA	NA	NA	NA	NA	NA	AC	AA	AA	AA	AC	AA	AA	AC	AA	AA	AA	AA	AC	AA	AA	AA	AA	AA	AA	AC	AA	AA	AC	AA	AA	AC	AA	AA	AA	AA	AA	AA	AC	AA	AA	AA	AA	AA	AA
rs68389	A/G	1a	44416598	NA	NA	NA	NA	NA	NA	NA	AA	AA	AA	AA	AA	AA	AA	AA	AA	AA	AA	AA	AA	AA	AA	AA	AA	AA	AA	AA	AA	AA	AA	AA	AA	AA	AA	AA	AA	AA	AA	AA	AA	AA	AA	AA	AA	AA	AA
rs68612	G/A	1a	44790932	NA	NA	NA	NA	NA	NA	NA	GG	GG	GG	GG	GG	GG	GG	GG	GG	GG	GG	GG	GG	GG	GG	GG	GG	GG	GG	GG	GG	GG	GG	GG	GG	GG	GG	GG	GG	GG	GG	GG	GG	GG	GG	GG	GG	GG	GG
rs68722	G/T	1a	44823658	NA	NA	NA	NA	NA	NA	NA	GG	GG	GG	GG	GG	GG	GG	GG	GG	GG	GG	GG	GG	GG	GG	GG	GG	GG	GG	GG	GG	GG	GG	GG	GG	GG	GG	GG	GG	GG	GG	GG	GG	GG	GG	GG	GG	GG	GG
rs68723	T/C	1a	44823671	NA	NA	NA	NA	NA	NA	NA	TT	CT	TT	TT	TT	TT	CT	TT	TT	TT	TT	CT	TT	TT	CT	TT	CT	TT	TT	TT	TT	TT	TT	TT	TT	TT	TT	TT	TT	TT	TT	TT	TT	TT	TT	TT	TT	TT	TT
rs68753	A/C	1a	44823966	NA	NA	NA	NA	NA	NA	NA	AA	CC	AC	AC	AA	AC	AA	AA	CC	AC	AA	AC	AA	CC	CC	AC	CC	AA	AA	AA	CC	AC	AA	CC	AC	AA	CC	AC	CC	AC	CC	AA	AA	AC	AA	CC	AC	AC	AC
rs68911	C/T	1a	44891747	NA	NA	NA	NA	NA	NA	NA	CC	CC	CC	CC	CC	CC	CC	CC	CC	CT	CC	CC	CC	CC	CC	CC	CC	CC	CC	CC	CC	CC	CC	CC	CC	CC	CC	CC	CC	CC	CC	CC	CC	CC	CC	CC	CC	CC	CC
rs68918	T/C	1a	44891959	NA	NA	NA	NA	NA	NA	NA	CC	CC	CT	CT	CT	CT	CC	TT	CC	CT	CT	CT	TT	CC	CC	TT	CC	CT	CT	TT	CC	CT	TT	CC	CT	TT	CC	CT	CC	CT	CC	CT	TT	CT	CT	CC	CT	CT	CT
rs68976	T/C	1a	44893543	NA	NA	NA	NA	NA	NA	NA	CT	CT	CT	CT	TT	TT	TT	TT	CT	CT	CT	TT	TT	CT	CT	TT	CT	TT	TT	TT	CT	TT	TT	CT	TT	TT	CT	TT	CT	TT	CT	TT	TT	TT	TT	CT	TT	TT	CT
rs69040	T/G	1a	44951275	NA	NA	NA	NA	NA	NA	NA	GT	GT	GT	GT	TT	GT	GT	TT	GG	TT	TT	GT	TT	GG	GG	GT	GG	GT	GT	TT	GG	GT	TT	GT	GT	TT	GG	TT	TT	GT	GG	TT	TT	TT	TT	GG	TT	TT	GT
rs69041	A/C	1a	44951289	NA	NA	NA	NA	NA	NA	NA	AC	AC	AC	AA	AA	AA	AC	AA	CC	AC	AA	AC	AA	CC	CC	AC	CC	AA	AC	AA	CC	AC	AA	AA	AC	AA	CC	AA	AC	AC	CC	AA	AA	AA	AA	AC	AA	AC	CC
rs69067	C/T	1a	44963922	NA	NA	NA	NA	NA	NA	NA	CT	TT	CT	CC	CC	CT	CT	CT	TT	CT	CT	CC	CC	TT	TT	CT	TT	CT	CT	CC	TT	CT	CC	CT	CT	CC	TT	CC	CT	CT	TT	CC	CC	CT	CC	TT	CT	CT	CT
rs69076	G/C	1a	44981227	NA	NA	NA	NA	NA	NA	NA	CG	CC	CG	CG	GG	CG	CG	GG	CC	CG	CG	CG	GG	CC	CC	CG	CC	CG	CG	GG	CG	CG	GG	CC	CG	GG	CC	CG	CC	CG	CC	GG	GG	CG	GG	CC	CG	CG	CG
rs69416	A/C	1a	45986133	NA	NA	NA	NA	NA	NA	NA	CC	CC	AC	AC	AA	AC	AC	AA	CC	AC	AC	AC	AA	CC	CC	AC	AA	AC	AC	AA	CC	AC	AC	CC	AA	AC	CC	AC	CC	AC	CC	AA	AA	AC	AC	CC	AC	AC	AC
rs69494	A/G	1a	45988643	NA	NA	NA	NA	NA	NA	NA	AG	GG	AG	AG	AA	AA	AG	AA	AG	AG	AG	AG	AA	GG	GG	AG	AA	AG	AG	AA	GG	AG	AA	GG	AG	AA	GG	AG	GG	AA	GG	AA	AA	AG	AA	GG	AG	GG	AG
rs69499	G/A	1a	45988697	NA	NA	NA	NA	NA	NA	NA	AG	AG	AG	AG	GG	GG	GG	GG	AG	AG	GG	AG	GG	AG	AA	AG	AG	AG	AG	GG	AA	AG	AG	AA	AG	GG	AA	AG	AG	GG	AA	GG	GG	AG	GG	AA	AG	GG	GG
rs69564	C/T	1a	46271045	NA	NA	NA	NA	NA	NA	NA	CT	CC	CT	TT	TT	CT	CT	TT	CT	CT	CT	CT	CT	CC	CC	CT	CC	CT	CT	TT	CC	CT	TT	CC	CT	TT	CC	CT	CC	CT	CC	TT	TT	TT	TT	CC	CT	CT	CT
rs69618	C/T	1a	46379028	NA	NA	NA	NA	NA	NA	NA	CT	TT	CT	CT	CT	CT	CT	CC	TT	CT	CT	CT	CC	CT	TT	CT	TT	CT	CT	CC	TT	CT	CC	TT	CT	CC	TT	CT	TT	CT	TT	CC	CC	CT	CC	TT	CT	CT	TT
rs69703	T/C	1a	46560734	NA	NA	NA	NA	NA	NA	NA	CC	CC	CC	CC	CC	CC	CC	CC	CC	CC	CC	CC	CC	CC	CC	CC	CC	CC	CC	CC	CC	CC	CC	CC	CC	CC	CC	CC	CC	CC	CC	CC	CC	CC	CC	CC	CC	CC	CC
rs69753	G/A	1a	47311986	NA	NA	NA	NA	NA	NA	NA	GG	GG	GG	GG	GG	GG	GG	GG	GG	GG	GG	GG	GG	GG	GG	GG	GG	GG	GG	GG	GG	GG	GG	GG	GG	GG	GG	GG	GG	GG	GG	GG	GG	GG	GG	GG	GG	GG	GG
rs69833	G/T	1a	47313525	NA	NA	NA	NA	NA	NA	NA	TT	TT	TT	TT	TT	TT	TT	TT	TT	TT	TT	TT	TT	TT	TT	TT	TT	TT	TT	TT	TT	TT	TT	TT	TT	TT	TT	TT	TT	TT	TT	GT	TT	TT	TT	TT	TT	TT	TT
rs69842	T/G	1a	47313648	NA	NA	NA	NA	NA	NA	NA	GT	TT	GT	GG	GG	GT	GT	GG	TT	GT	GT	GT	GG	TT	TT	GT	TT	TT	GG	GG	TT	TT	GG	TT	GT	GT	TT	GT	TT	GT	TT	GG	GG	GG	GG	TT	GT	TT	GT
rs69951	C/T	1a	47855935	NA	NA	NA	NA	NA	NA	NA	CT	CC	CC	CT	CC	CT	CT	CC	TT	CT	CT	CC	CC	CT	TT	CC	TT	CC	CT	CT	TT	CC	CC	TT	CT	CC	TT	CT	TT	CT	TT	CC	CC	CC	CC	CT	CT	CT	CT
rs70005	G/A	1a	47904236	NA	NA	NA	NA	NA	NA	NA	AA	AA	AA	AA	AA	AA	AA	AA	AA	AA	AA	AA	AA	AA	AA	AA	AA	AA	AA	AA	AA	AA	AA	AA	AA	AA	AA	AA	AA	AA	AA	AA	AA	AA	AA	AA	AA	AA	AA
rs70121	T/G	1a	48187186	NA	NA	NA	NA	NA	NA	NA	GT	GG	TT	GG	TT	GG	GT	GT	GG	GT	GT	TT	TT	GG	GT	TT	GT	GG	TT	GT	GG	GT	TT	GG	GT	GT	GG	GT	GG	GG	GG	TT	TT	GT	TT	GG	GT	GT	GT
rs70144	T/A	1a	48190429	NA	NA	NA	NA	NA	NA	NA	AT	AA	AT	AT	TT	AT	AT	TT	AA	TT	AT	AT	TT	AT	AT	AT	AA	AT	AT	TT	AA	TT	TT	AT	TT	TT	AT	AT	AA	AT	AA	TT	TT	AT	TT	AA	TT	AT	TT
rs70162	G/A	1a	48206137	NA	NA	NA	NA	NA	NA	NA	GG	GG	AG	GG	GG	GG	GG	GG	AG	GG	GG	AG	GG	AG	GG	GG	AG	GG	GG	GG	GG	GG	GG	GG	GG	AG	GG	GG	AG	GG	GG	GG	AG	GG	GG	GG	GG	GG	AG
rs70173	A/T	1a	48206171	NA	NA	NA	NA	NA	NA	NA	AT	TT	AT	AT	AA	AT	AT	AA	TT	AT	AT	AT	AA	TT	AT	AT	TT	AT	AT	AA	TT	AT	AT	TT	AT	AT	AT	AT	TT	AT	TT	AA	AA	AT	AA	TT	AT	AT	AA
rs70222	C/G	1a	48233623	NA	NA	NA	NA	NA	NA	NA	CC	CC	CC	CC	CC	CC	CC	CC	CC	CC	CC	CC	CC	CC	CC	CC	CC	CC	CC	CC	CC	CC	CC	CC	CC	CC	CC	CC	CC	CC	CC	CC	CC	CC	CC	CC	CC	CC	CC
rs70311	T/G	1a	48307585	NA	NA	NA	NA	NA	NA	NA	GT	GG	GT	GT	TT	GG	TT	TT	GG	GT	GT	GT	TT	GG	GG	GT	GG	GT	GT	TT	GG	GT	TT	GG	GT	TT	GG	GT	GT	TT	GG	TT	GT	GT	TT	GG	TT	GT	GT
rs70408	A/C	1a	48350032	NA	NA	NA	NA	NA	NA	NA	AC	AC	AC	AA	AA	AA	AA	AA	AC	AC	AA	AC	AA	AC	AC	AA	AC	AA	AA	AA	AC	AA	AA	CC	AC	AA	AC	AC	AC	AA	AC	AA	AA	AC	AA	AC	AA	AA	AA
rs70428	G/A	1a	48612648	NA	NA	NA	NA	NA	NA	NA	AG	AA	AG	AG	GG	AG	AG	GG	AA	AG	GG	AG	GG	AA	AA	AG	AA	AG	AG	GG	AA	AG	GG	AA	AG	GG	AA	AG	AA	AG	AA	GG	GG	AG	GG	AG	AG	AG	AG
rs70459	G/T	1a	49064577	NA	NA	NA	NA	NA	NA	NA	GT	TT	GT	GT	GG	GT	GT	GG	TT	GT	GT	GT	GG	TT	TT	GT	TT	GT	GT	GG	TT	GT	GG	GT	GT	GG	TT	GT	GT	GG	TT	GG	GG	GT	GG	TT	GT	GT	GT
rs70514	C/T	1a	49574738	NA	NA	NA	NA	NA	NA	NA	CC	CC	CC	CC	CC	CC	CC	CC	CC	CC	CC	CC	CC	CC	CC	CC	CC	CC	CC	CC	CC	CC	CC	CC	CC	CC	CC	CC	CC	CC	CC	CC	CC	CC	CC	CC	CC	CC	CC
rs70522	G/C	1a	49574868	NA	NA	NA	NA	NA	NA	NA	CG	CC	CG	CG	GG	CG	GG	GG	CC	CG	CG	CG	GG	CC	CG	CG	CC	CG	CG	GG	CC	CG	GG	CC	CG	GG	CG	CG	CC	CG	CG	GG	GG	CG	GG	CG	CG	CG	CG
rs70567	A/T	1a	49912699	NA	NA	NA	NA	NA	NA	NA	AA	AA	AA	AA	AA	AA	AA	AA	AA	AA	AA	AA	AA	AA	AA	AA	AA	AA	AA	AA	AA	AA	AA	AA	AA	AA	AA	AA	AA	AA	AA	AA	AA	AA	AA	AA	AA	AA	AA
rs70702	T/G	1a	50482458	NA	NA	NA	NA	NA	NA	NA	TT	TT	TT	TT	TT	TT	TT	TT	TT	TT	TT	TT	TT	TT	TT	TT	TT	TT	TT	TT	TT	TT	TT	TT	TT	TT	TT	TT	TT	TT	TT	TT	TT	TT	TT	TT	TT	TT	TT
rs70736	A/C	1a	50482979	NA	NA	NA	NA	NA	NA	NA	AC	CC	AC	AA	AA	AC	CC	AA	CC	AA	AC	AA	AA	CC	CC	AC	CC	AC	AC	AA	CC	CC	AA	CC	AC	AA	CC	CC	CC	AC	AC	AC	AA	AA	AA	CC	AC	AC	AC
rs70804	A/C	1a	50490094	NA	NA	NA	NA	NA	NA	NA	AA	AA	AA	AA	AA	AA	AA	AA	AA	AA	AA	AA	AA	AA	AA	AA	AA	AA	AA	AA	AA	AA	AA	AA	AA	AA	AA	AA	AA	AA	AA	AA	AA	AA	AA	AA	AA	AA	AA
rs70830	T/A	1a	50490356	NA	NA	NA	NA	NA	NA	NA	AT	AT	AT	AT	AA	AT	AT	AA	TT	AA	AT	AT	AA	AT	AT	AA	TT	AT	AT	AA	TT	AT	AA	TT	AA	AA	TT	AT	TT	AA	TT	AA	AA	AT	AA	TT	AT	AT	AT
rs70989	A/G	1a	56137736	NA	NA	NA	NA	NA	NA	NA	AA	AA	AA	AA	AA	AA	AA	AA	AA	AA	AA	AA	AA	AA	AA	AA	AA	AA	AA	AA	AA	AA	AA	AA	AA	AA	AA	AA	AA	AA	AA	AA	AA	AA	AA	AA	AA	AA	AA
rs71007	C/G	1a	56139967	NA	NA	NA	NA	NA	NA	NA	CG	GG	CG	CG	CC	CG	CG	CC	GG	CG	CG	CG	CG	GG	GG	CG	GG	CG	CG	CC	GG	CG	CC	GG	CG	CC	CG	CG	GG	CG	GG	CC	CC	CG	CC	GG	CG	CG	CG
rs71076	A/C	1a	56147120	NA	NA	NA	NA	NA	NA	NA	AA	CC	AC	AC	AA	AA	AA	AA	AC	CC	AC	AA	AC	CC	AC	AC	CC	AC	AC	AA	CC	AA	AA	AC	AA	AA	AA	AC	CC	AA	CC	AA	AA	AC	AA	CC	AC	AC	AC
rs71093	T/C	1a	56147348	NA	NA	NA	NA	NA	NA	NA	TT	TT	TT	TT	TT	TT	TT	TT	TT	TT	TT	TT	TT	TT	TT	TT	TT	TT	TT	TT	TT	CT	TT	TT	TT	TT	TT	TT	TT	TT	TT	TT	TT	TT	TT	TT	TT	TT	TT
rs71136	C/T	1a	56191566	NA	NA	NA	NA	NA	NA	NA	CC	CC	CC	CC	CC	CC	CC	CC	CC	CC	CC	CC	CC	CC	CC	CC	CC	CC	CC	CC	CC	CC	CC	CC	CC	CC	CC	CC	CC	CC	CC	CC	CC	CC	CC	CC	CC	CC	CC
rs71195	T/G	1a	56200099	NA	NA	NA	NA	NA	NA	NA	TT	TT	TT	TT	TT	TT	TT	TT	TT	TT	TT	TT	TT	TT	TT	TT	TT	TT	TT	TT	TT	TT	TT	TT	TT	TT	TT	TT	TT	TT	TT	TT	TT	TT	TT	TT	TT	TT	TT
rs71200	T/A	1a	56200132	NA	NA	NA	NA	NA	NA	NA	TT	TT	TT	TT	TT	TT	TT	TT	TT	TT	TT	TT	TT	TT	TT	TT	TT	TT	TT	TT	TT	TT	TT	TT	TT	TT	TT	TT	TT	TT	TT	TT	TT	TT	TT	TT	TT	TT	TT
rs71306	A/C	1a	56210063	NA	NA	NA	NA	NA	NA	NA	AA	AA	AA	AA	AA	AA	AA	AA	AA	AA	AA	AA	AA	AA	AA	AA	AA	AA	AA	AA	AA	AA	AA	AA	AA	AA	AA	AA	AA	AA	AA	AA	AA	AA	AA	AC	AA	AA	AA
rs71325	C/T	1a	56210282	NA	NA	NA	NA	NA	NA	NA	CC	CC	CC	CC	CC	CC	CC	CC	CC	CC	CC	CC	CC	CC	CC	CC	CC	CC	CC	CC	CC	CC	CT	CC	CC	CC	CC	CC	CC	CC	CC	CC	CC	CC	CC	CC	CC	CC	CC
rs71409	T/A	1a	56272724	NA	NA	NA	NA	NA	NA	NA	AT	AA	AT	AT	TT	AT	TT	TT	AA	AT	AT	TT	AT	AA	AA	AT	AA	AA	AA	TT	AA	AT	TT	AA	AT	TT	AA	AT	AA	AT	AA	TT	TT	AT	AT	AA	AA	AT	AA
rs71416	G/A	1a	56272805	NA	NA	NA	NA	NA	NA	NA	AG	AG	AG	AA	GG	GG	AG	GG	AA	AG	AG	AG	AG	AA	AA	AG	AA	AG	AG	GG	AA	AG	AG	AA	AG	GG	AA	AG	AA	AA	AA	GG	GG	AG	AG	AA	AA	AG	AG
rs71432	G/A	1a	56273058	NA	NA	NA	NA	NA	NA	NA	AG	AA	AG	GG	GG	AG	GG	GG	AA	AG	AG	AG	AG	AG	AG	GG	AG	AG	GG	GG	AG	GG	GG	AA	GG	GG	AA	GG	AG	GG	AG	GG	GG	AG	GG	AA	GG	GG	GG
rs71441	T/A	1a	56273203	NA	NA	NA	NA	NA	NA	NA	AT	AA	TT	AT	TT	AT	TT	TT	AA	AT	AT	TT	AT	AT	AT	AT	AT	AT	AT	TT	AT	TT	TT	AA	AT	TT	AT	AT	AA	AT	AT	TT	TT	TT	TT	AT	TT	TT	AT
rs71531	T/C	1a	56276290	NA	NA	NA	NA	NA	NA	NA	CC	CC	CT	CT	TT	CT	CT	TT	CC	CT	CT	TT	CT	CT	CC	TT	CC	CT	TT	TT	CC	TT	CT	CT	CC	TT	CT	CT	CT	CT	CT	TT	TT	CT	TT	CC	CT	CT	TT
rs71544	C/T	1a	56276372	NA	NA	NA	NA	NA	NA	NA	CT	TT	CT	CT	CT	CT	CT	CC	TT	CT	CT	CT	CT	TT	TT	CT	CT	TT	CC	CC	TT	TT	CT	CT	TT	CT	TT	CT	TT	CT	CT	CC	CT	TT	CC	TT	CT	TT	TT
rs71583	A/C	1a	56276810	NA	NA	NA	NA	NA	NA	NA	CC	CC	CC	AC	AA	AA	AC	AA	CC	AC	AC	AC	AC	CC	CC	AC	CC	AC	AC	AA	CC	AC	AA	CC	AC	AA	CC	AC	CC	AC	CC	AC	AA	AC	AA	CC	AC	AC	AC
rs71664	G/A	1a	56345299	NA	NA	NA	NA	NA	NA	NA	GG	GG	GG	GG	GG	GG	GG	GG	GG	GG	GG	GG	GG	GG	GG	GG	GG	GG	GG	GG	GG	GG	GG	GG	GG	GG	GG	GG	GG	GG	GG	GG	GG	GG	GG	GG	GG	GG	GG
rs71790	T/A	1a	56404202	NA	NA	NA	NA	NA	NA	NA	TT	TT	TT	TT	TT	TT	TT	TT	TT	TT	TT	TT	TT	TT	TT	TT	TT	TT	TT	TT	TT	TT	TT	TT	TT	TT	TT	TT	TT	TT	TT	TT	TT	TT	TT	TT	TT	TT	TT
rs71797	T/C	1a	56404232	NA	NA	NA	NA	NA	NA	NA	CT	CC	CT	CT	TT	CT	CT	TT	CC	CT	CT	CT	CT	CT	CC	CT	CC	CT	CT	TT	CC	CT	TT	CT	TT	CT	CC	CT	CC	CT	CC	TT	TT	CT	TT	CC	CT	CT	CT
rs71834	T/C	1a	56410202	NA	NA	NA	NA	NA	NA	NA	CT	CC	CT	CT	TT	CT	CT	TT	CC	CT	CT	CT	TT	CC	CT	CT	CC	CT	CT	TT	CC	CT	CT	CC	CT	TT	CC	CT	CT	CT	CC	TT	CT	CT	TT	CC	CT	CT	CT
rs71858	T/G	1a	56410437	NA	NA	NA	NA	NA	NA	NA	GG	GG	GT	GT	TT	TT	GT	TT	GG	GT	GT	GT	TT	GG	GG	GG	GT	TT	GT	TT	GG	GT	TT	GG	GT	TT	GT	GT	GG	GT	GG	TT	TT	GT	TT	GT	GT	GT	TT
rs71871	A/G	1a	56413632	NA	NA	NA	NA	NA	NA	NA	AA	AA	AA	AA	AA	AA	AA	AA	AA	AA	AA	AA	AA	AA	AA	AA	AA	AA	AA	AA	AA	AA	AA	AA	AA	AA	AA	AA	AA	AA	AA	AA	AA	AA	AA	AG	AA	AA	AA
rs71895	T/A	1a	56428658	NA	NA	NA	NA	NA	NA	NA	AT	AT	TT	AT	TT	AT	AT	TT	AT	AT	AT	AT	TT	AT	AA	AT	AA	AT	AT	TT	AA	AT	TT	AA	AT	TT	AA	AT	AT	TT	AA	TT	TT	AT	AT	AA	AT	TT	AT
rs71981	T/G	1a	56431816	NA	NA	NA	NA	NA	NA	NA	GT	GG	GT	GT	TT	GG	GT	TT	GT	GT	GT	GT	TT	GG	GT	GT	GT	GT	GT	TT	GG	GT	TT	GG	GT	TT	GG	GT	GT	TT	GG	TT	TT	GT	TT	GT	GT	GT	GT
rs72134	T/G	1a	56590543	NA	NA	NA	NA	NA	NA	NA	GT	GG	GT	GT	TT	GG	GT	TT	GG	GT	GT	GT	TT	GG	GG	GT	GG	GT	GT	TT	GG	GT	GT	GG	GT	TT	GG	GT	GG	GT	GG	TT	TT	GT	GT	GG	GT	GT	GG
rs72167	G/A	1a	56590792	NA	NA	NA	NA	NA	NA	NA	AG	AA	AG	AG	GG	GG	AG	GG	AA	GG	AG	GG	AG	AG	GG	AG	AG	AG	AG	GG	AA	AG	AG	AA	AG	GG	AA	AG	AG	AG	AA	AG	GG	GG	GG	AA	GG	AG	AG
rs72219	T/C	1a	56627583	NA	NA	NA	NA	NA	NA	NA	CT	CC	CT	CT	TT	TT	CT	TT	CC	CT	CT	CT	TT	CC	CC	CT	CC	CT	CT	TT	CC	CT	TT	CC	CT	TT	CC	CT	CC	CT	CC	TT	TT	CT	TT	CC	TT	CT	CT
rs72246	C/A	1a	56967499	NA	NA	NA	NA	NA	NA	NA	AC	AA	AC	AC	CC	AC	CC	CC	AA	AC	CC	AC	CC	AA	AA	AC	AC	AA	CC	CC	AA	AC	CC	AC	AC	CC	AA	CC	AC	AA	AA	AC	CC	AC	CC	AA	AC	AC	AC
rs72630	G/A	1a	57186901	NA	NA	NA	NA	NA	NA	NA	GG	GG	GG	GG	GG	GG	GG	GG	GG	GG	GG	GG	GG	GG	GG	GG	GG	GG	GG	GG	GG	GG	GG	GG	GG	GG	GG	GG	GG	GG	GG	GG	GG	GG	GG	GG	GG	GG	GG
rs72669	A/G	1a	57198468	NA	NA	NA	NA	NA	NA	NA	AG	GG	AG	AA	AA	AG	AG	AG	GG	AG	AG	AG	AA	AG	GG	AA	GG	AG	AG	AA	GG	AG	AA	GG	AG	AA	GG	AG	GG	AG	GG	AA	AA	GG	AA	GG	AG	AG	AG
rs72676	A/G	1a	57198529	NA	NA	NA	NA	NA	NA	NA	AA	AA	AA	AA	AA	AA	AA	AA	AA	AA	AA	AA	AA	AA	AA	AA	AA	AA	AA	AA	AA	AA	AA	AA	AA	AA	AA	AA	AA	AA	AA	AA	AA	AA	AA	AA	AA	AA	AA
rs72679	A/G	1a	57198561	NA	NA	NA	NA	NA	NA	NA	AG	GG	AG	AG	AA	AG	AG	AA	GG	AG	AG	AG	AA	AG	GG	AG	GG	AG	GG	AA	GG	AG	AA	GG	AG	AA	GG	AG	GG	AG	AG	AA	AA	GG	AA	GG	AA	AG	AG
rs72901	A/G	1a	57482877	NA	NA	NA	NA	NA	NA	NA	AG	GG	AG	AA	AA	AG	AA	AA	GG	AG	GG	AG	AA	AG	GG	AG	AG	AG	AG	AA	AG	AG	AA	GG	GG	AA	AG	AA	GG	AA	GG	AA	AA	AA	AA	AG	AG	AG	AG
rs72914	A/T	1a	57483276	NA	NA	NA	NA	NA	NA	NA	TT	AT	TT	TT	TT	AT	TT	TT	AT	TT	AT	TT	TT	AA	AT	TT	TT	TT	TT	TT	AT	AT	TT	AT	TT	TT	AT	TT	AT	TT	AT	TT	TT	TT	TT	AT	TT	TT	TT
rs72952	T/C	1a	57485448	NA	NA	NA	NA	NA	NA	NA	CT	CC	CT	CT	TT	CT	CT	TT	CC	CT	CT	CT	TT	CC	CC	CT	CC	CT	CT	TT	CC	CT	TT	CC	TT	TT	CT	CT	CC	TT	CC	TT	TT	CT	TT	CC	TT	CT	TT
rs72979	A/G	1a	57538089	NA	NA	NA	NA	NA	NA	NA	AA	GG	AG	AA	AG	AG	AG	AA	GG	AG	GG	AG	AA	GG	GG	AG	AG	AG	AG	AA	GG	AG	AG	GG	AG	AA	GG	AG	GG	AG	AG	AA	AA	AG	AA	AG	AA	AG	AG
rs73139	T/A	1a	57564863	NA	NA	NA	NA	NA	NA	NA	AT	AT	AT	TT	TT	AT	AA	TT	AT	AT	AT	TT	TT	AA	AA	TT	AT	AA	AT	TT	AT	AT	TT	AA	TT	TT	AA	AT	AA	AT	AT	TT	TT	AT	AA	AT	TT	AT	TT
rs73278	T/G	1a	57599750	NA	NA	NA	NA	NA	NA	NA	GT	GG	GT	GT	TT	TT	GT	TT	GT	GT	GT	GT	TT	GG	GG	GT	GG	GT	GT	TT	GG	GT	TT	GT	GT	TT	GG	GT	GT	TT	GT	TT	TT	GT	TT	GG	GT	GT	GT
rs73283	A/G	1a	57599771	NA	NA	NA	NA	NA	NA	NA	AG	AG	AG	AG	AA	AG	AG	AA	GG	AG	AG	AG	AA	GG	GG	AG	GG	AG	AG	AA	GG	AG	AA	GG	AG	AA	GG	AG	AG	AA	GG	AA	AG	AG	AA	GG	AG	AA	AG
rs73288	A/T	1a	57599820	NA	NA	NA	NA	NA	NA	NA	AA	AA	AA	AA	AA	AA	AA	AA	AA	AA	AA	AA	AA	AA	AA	AA	AA	AA	AA	AA	AA	AA	AA	AA	AA	AA	AA	AA	AA	AA	AA	AA	AA	AA	AA	AA	AA	AA	AA
rs73357	T/C	1a	57600721	NA	NA	NA	NA	NA	NA	NA	CC	CC	CT	CC	TT	CC	CT	TT	CC	TT	CT	CT	CC	CC	CT	CT	CC	CT	CT	TT	CC	CT	TT	CC	CT	CT	CC	CT	CC	CT	CC	CT	TT	CT	TT	CC	TT	CT	CC
rs73484	A/G	1a	57728418	NA	NA	NA	NA	NA	NA	NA	AA	AG	AA	AG	AA	AG	AA	AA	AG	AA	AG	AG	AA	AG	AG	AG	AG	AA	AA	AA	AG	AG	AA	AA	AG	AA	AG	AA	AG	AG	AG	AA	AA	AA	AA	AA	AA	AG	AA
rs73540	T/C	1a	57729382	NA	NA	NA	NA	NA	NA	NA	CT	CC	CT	CT	TT	CT	CT	TT	CC	CT	CT	CC	TT	CC	CC	CC	CT	CC	CT	TT	CC	CT	TT	CC	CT	TT	CC	CT	CC	CT	CC	TT	CT	CT	TT	CC	CC	CT	CC
rs73583	A/G	1a	57772448	NA	NA	NA	NA	NA	NA	NA	GG	GG	AG	GG	AG	AG	AG	AA	GG	AG	GG	AG	AA	GG	GG	AG	GG	GG	AG	AA	GG	AG	AA	GG	AG	AA	GG	AG	AG	GG	GG	AA	AA	AG	AA	GG	GG	AG	AG
rs73634	C/T	1a	57787447	NA	NA	NA	NA	NA	NA	NA	CT	CC	CT	CT	CT	CT	CC	CT	CC	CT	CT	CT	CT	CC	CC	CT	CC	CT	CT	CT	CC	CT	CC	CC	TT	CT	CC	CT	CC	CT	CC	TT	TT	CT	TT	CC	TT	CT	CC
rs73647	T/A	1a	57787532	NA	NA	NA	NA	NA	NA	NA	AT	AA	AT	AT	TT	AT	AT	TT	AA	AT	AT	AT	TT	AT	AT	AT	AA	AT	AT	TT	AA	AT	TT	AA	TT	TT	AA	AA	AT	TT	AA	TT	TT	TT	TT	AA	AT	AT	AT
rs73673	T/C	1a	57787782	NA	NA	NA	NA	NA	NA	NA	CC	TT	TT	CC	CC	CT	CC	CC	TT	CT	CT	CT	CC	TT	CT	CT	TT	CT	CT	CC	TT	CT	CT	TT	CT	CC	TT	CC	TT	CC	TT	CC	CC	CT	CC	CT	CT	CT	CT
rs73717	G/A	1a	57788552	NA	NA	NA	NA	NA	NA	NA	AG	AG	GG	AG	GG	AG	AG	GG	AA	GG	AG	AG	GG	AA	AA	AG	AA	AG	AG	GG	AA	GG	AG	AA	AG	GG	AG	AG	AA	GG	AA	GG	AG	AG	GG	AA	AG	AG	AG
rs73736	T/A	1a	57789422	NA	NA	NA	NA	NA	NA	NA	AT	TT	TT	AT	AA	AA	AA	AA	TT	AT	AT	AT	AA	TT	TT	AT	AT	AT	AA	AA	TT	AT	AA	TT	TT	AT	TT	AT	AT	AT	TT	AA	AA	AA	AA	TT	AT	AT	AT
rs73752	C/T	1a	57790058	NA	NA	NA	NA	NA	NA	NA	TT	TT	CT	TT	TT	CT	CT	CT	TT	TT	CT	TT	CC	TT	TT	TT	TT	CC	CT	CC	TT	CT	CC	TT	CT	CC	TT	TT	TT	CT	TT	CT	CT	CT	CT	TT	CT	TT	TT
rs73780	G/T	1a	57790911	NA	NA	NA	NA	NA	NA	NA	GT	GG	GT	GT	TT	GT	GT	TT	GG	GT	TT	GT	TT	GT	GT	GG	GG	GT	GT	TT	GG	GT	TT	GG	GT	TT	GT	GT	GT	GT	GG	TT	TT	GT	GT	GG	GT	GT	GT
rs73867	C/T	1a	57835638	NA	NA	NA	NA	NA	NA	NA	CC	CC	CC	CC	CC	CC	CC	CC	CC	CC	CC	CC	CC	CC	CC	CC	CC	CC	CC	CC	CC	CC	CC	CC	CC	CC	CC	CC	CC	CC	CC	CC	CC	CC	CC	CC	CC	CC	CC
rs73924	A/G	1a	57869716	NA	NA	NA	NA	NA	NA	NA	AA	AA	AA	AA	AA	AA	AA	AA	AA	AA	AA	AA	AA	AA	AA	AA	AA	AA	AA	AA	AA	AA	AA	AA	AA	AA	AA	AA	AA	AA	AA	AA	AA	AA	AA	AA	AA	AA	AA
rs73943	A/G	1a	57869909	NA	NA	NA	NA	NA	NA	NA	AG	GG	AA	AG	AA	AG	AG	AA	GG	AG	AA	AG	AG	AG	GG	AG	GG	AG	AA	AA	AG	AG	AA	GG	AG	AA	AG	AG	GG	AA	GG	AG	AA	AG	AA	AG	AG	AA	AA
rs73967	C/T	1a	57870292	NA	NA	NA	NA	NA	NA	NA	CC	CC	CC	CC	CC	CC	CC	CC	CC	CC	CC	CC	CC	CC	CC	CC	CC	CC	CC	CC	CC	CC	CC	CC	CC	CC	CC	CC	CC	CC	CC	CC	CC	CC	CC	CC	CC	CC	CC
rs73980	A/G	1a	57870581	NA	NA	NA	NA	NA	NA	NA	AA	AA	AA	AA	AA	AA	AA	AA	AA	AA	AA	AA	AA	AA	AA	AA	AA	AA	AA	AA	AA	AA	AA	AA	AA	AA	AA	AA	AA	AA	AA	AA	AA	AA	AA	AA	AA	AA	AA
rs73993	G/T	1a	57870825	NA	NA	NA	NA	NA	NA	NA	GG	GT	GT	GT	GG	GT	GG	GG	TT	GT	GT	GT	GG	TT	GT	GT	TT	GG	GT	GG	TT	GT	GG	GT	GT	GG	TT	GT	GT	GG	GT	GG	GG	GT	GG	TT	GT	GT	GG
rs73994	A/G	1a	57870855	NA	NA	NA	NA	NA	NA	NA	AA	AA	AA	AA	AA	AA	AA	AA	AA	AA	AA	AA	AA	AA	AA	AA	AA	AA	AA	AA	AA	AA	AA	AA	AA	AA	AA	AA	AA	AA	AA	AA	AA	AA	AA	AA	AA	AA	AA
rs74005	C/G	1a	57870930	NA	NA	NA	NA	NA	NA	NA	CG	CC	CC	CG	CC	CC	CG	CC	CC	CC	CC	CC	CC	CG	CC	CC	CG	CC	CC	CC	CC	CC	CC	CG	CC	CC	CC	CC	CG	CG	CG	CG	CC	CC	CG	CG	CG	CC	CC
rs74106	T/C	1a	57879149	NA	NA	NA	NA	NA	NA	NA	TT	CC	CC	CT	TT	CT	CT	TT	CC	CT	CT	TT	TT	CC	CC	CT	CC	CT	CT	TT	CC	CT	TT	CC	CT	TT	CC	CT	CC	CT	CC	TT	CT	CT	TT	CC	CT	CT	CT
rs74110	G/C	1a	57879196	NA	NA	NA	NA	NA	NA	NA	CG	CC	CG	CG	GG	CG	CG	CG	CC	CG	CG	CG	GG	CC	CC	CG	CG	CG	CG	CG	CC	CG	GG	CC	CG	GG	CC	CG	CC	CG	CG	GG	CC	CG	GG	CC	CG	CG	GG
rs74127	T/C	1a	57879397	NA	NA	NA	NA	NA	NA	NA	TT	TT	TT	TT	TT	TT	TT	TT	TT	TT	TT	TT	TT	TT	TT	TT	TT	TT	TT	TT	TT	TT	TT	TT	TT	TT	TT	TT	TT	TT	TT	TT	TT	TT	TT	TT	TT	TT	TT
rs74164	G/A	1a	57879927	NA	NA	NA	NA	NA	NA	NA	AG	AA	AG	AG	GG	AG	AG	GG	AA	AG	AG	AG	GG	AA	AA	AG	AA	AG	AG	GG	AA	AG	GG	AA	AG	GG	AA	AG	AG	AG	AG	GG	GG	AG	GG	AG	AG	AG	AG
rs74197	C/A	1a	57880489	NA	NA	NA	NA	NA	NA	NA	AC	CC	AA	AC	AA	AC	AC	AA	AC	AA	AC	AA	AA	AC	AC	AC	AC	AA	AC	AA	AC	AC	AC	AC	AC	AA	CC	AC	AC	AC	CC	AA	AA	AC	AA	AC	AC	AC	AC
rs74270	C/T	1a	57952993	NA	NA	NA	NA	NA	NA	NA	TT	TT	TT	TT	TT	TT	TT	TT	TT	TT	TT	TT	TT	TT	TT	TT	TT	TT	TT	TT	TT	TT	TT	TT	TT	TT	TT	TT	TT	CT	TT	TT	TT	TT	TT	CT	TT	TT	TT
rs74379	A/G	1a	58006336	NA	NA	NA	NA	NA	NA	NA	AA	AA	AA	AA	AA	AA	AA	AA	AA	AA	AA	AA	AA	AA	AA	AA	AA	AA	AA	AA	AA	AA	AA	AA	AA	AA	AA	AA	AA	AA	AA	AA	AA	AA	AA	AA	AA	AA	AA
rs74383	A/G	1a	58006415	NA	NA	NA	NA	NA	NA	NA	AA	AA	AA	AA	AA	AA	AA	AA	AA	AA	AA	AA	AA	AA	AA	AA	AA	AA	AA	AA	AA	AA	AA	AA	AA	AA	AA	AA	AA	AA	AA	AA	AA	AA	AA	AA	AA	AA	AA
rs74608	G/A	1a	58055771	NA	NA	NA	NA	NA	NA	NA	AG	GG	AG	AG	GG	AG	GG	AG	AG	GG	AG	GG	AG	GG	GG	GG	GG	GG	AG	AG	GG	GG	AG	GG	AG	AG	GG	AA	GG	AG	GG	GG	GG	GG	AG	GG	GG	GG	GG
rs74850	T/C	1a	58137181	NA	NA	NA	NA	NA	NA	NA	CT	TT	CT	CT	CC	CT	TT	CC	TT	CC	CT	CT	CC	TT	CT	CT	TT	CT	CT	CC	TT	CT	CC	TT	CT	CT	CT	CT	CT	CC	CT	CC	CC	CT	CC	CT	CC	CT	CT
rs74863	A/C	1a	58137376	NA	NA	NA	NA	NA	NA	NA	AC	CC	AC	AC	AA	AC	CC	AA	CC	AC	AC	AC	AA	CC	CC	AA	CC	AC	AC	AA	CC	AC	AA	CC	AC	AA	CC	AC	AC	AA	AC	AA	AA	AC	AA	CC	AC	AC	AA
rs74884	A/G	1a	58154672	NA	NA	NA	NA	NA	NA	NA	GG	GG	AG	AG	AG	AG	AG	AA	GG	GG	AG	GG	AA	GG	GG	GG	GG	AG	AG	AG	GG	AG	AA	GG	AG	AG	GG	GG	GG	AG	GG	AA	AG	GG	AG	GG	AG	GG	AG
rs74888	A/G	1a	58154729	NA	NA	NA	NA	NA	NA	NA	AG	GG	AG	AG	AG	GG	AG	AA	GG	AG	AG	AG	AA	GG	GG	AG	AG	AG	AG	AG	GG	AA	AA	GG	AG	AA	GG	AG	GG	AG	GG	AA	AA	AG	AA	GG	AG	AG	AG
rs75045	G/A	1a	58169068	NA	NA	NA	NA	NA	NA	NA	GG	AG	GG	GG	GG	GG	GG	GG	AA	GG	GG	GG	GG	AG	AG	GG	AG	GG	GG	GG	AG	GG	GG	AG	GG	GG	GG	GG	GG	GG	AG	GG	GG	GG	GG	AG	GG	GG	GG
rs75070	C/T	1a	58216890	NA	NA	NA	NA	NA	NA	NA	CC	CC	CC	CC	CC	CC	CC	CC	CC	CC	CC	CC	CC	CC	CC	CC	CC	CC	CC	CC	CC	CC	CC	CC	CC	CC	CC	CC	CC	CC	CC	CC	CC	CC	CC	CC	CC	CC	CC
rs75153	C/A	1a	58605444	NA	NA	NA	NA	NA	NA	NA	AC	CC	CC	CC	CC	CC	AA	AA	CC	CC	CC	CC	CC	CC	CC	AA	CC	CC	AC	AC	CC	AC	AC	CC	AC	AC	AC	CC	CC	CC	CC	CC	AC	AC	AC	CC	CC	CC	AC
rs75268	G/A	1a	58709868	NA	NA	NA	NA	NA	NA	NA	AA	GG	AG	AG	AA	AG	AG	AA	GG	AG	AG	AA	AA	AG	GG	AG	GG	GG	AG	AA	AG	AG	AA	AG	GG	AA	GG	AG	AG	AG	GG	AA	AA	AG	AG	AG	AG	AG	AA
rs75325	A/C	1a	58725172	NA	NA	NA	NA	NA	NA	NA	AC	AA	AA	AA	AA	AA	AC	AC	AA	AA	AA	AC	AA	AA	AC	AC	AA	AA	AC	AC	AA	AA	AC	AA	AC	AC	AA	AA	AA	AA	AA	AC	AC	AA	AC	AA	CC	AA	CC
rs75471	T/C	1a	59123696	NA	NA	NA	NA	NA	NA	NA	CT	CC	CT	CT	TT	TT	CT	TT	CT	TT	CT	CT	TT	CC	CC	CT	CC	CC	CT	TT	CC	CT	CT	CC	TT	CT	CT	CT	CT	CT	CC	CT	TT	CT	TT	CC	CT	CT	CT
rs75718	A/G	1a	59326942	NA	NA	NA	NA	NA	NA	NA	AG	GG	AG	AA	AG	AG	AG	AA	AG	AA	AA	GG	AA	GG	GG	GG	AG	AG	GG	AA	GG	AA	AA	AG	AA	AA	GG	AG	AG	AG	GG	AA	AA	GG	AG	AG	AG	AA	AG
rs75793	A/T	1a	59328273	NA	NA	NA	NA	NA	NA	NA	AT	TT	AT	AT	AA	AT	AT	AA	TT	AT	AT	AT	AA	TT	TT	AT	TT	AT	AT	AA	TT	AT	AA	TT	AT	AA	TT	AT	TT	AT	TT	AA	AA	AT	AA	TT	AT	AT	AT
rs75830	C/T	1a	59336638	NA	NA	NA	NA	NA	NA	NA	TT	TT	TT	TT	TT	TT	TT	TT	TT	TT	TT	CT	TT	TT	TT	TT	TT	TT	TT	TT	TT	TT	TT	TT	TT	TT	TT	TT	TT	TT	TT	TT	TT	TT	TT	TT	TT	TT	TT
rs75849	G/C	1a	59336854	NA	NA	NA	NA	NA	NA	NA	CC	CC	CC	CC	CC	CC	CC	CC	CC	CC	CC	CC	CC	CC	CC	CC	CC	CC	CC	CC	CC	CC	CC	CC	CC	CC	CC	CC	CC	CC	CC	CC	CC	CC	CC	CC	CC	CC	CC
rs75995	G/C	1a	59386191	NA	NA	NA	NA	NA	NA	NA	CG	CG	CG	CG	GG	CG	CG	GG	CC	CG	CG	CG	CG	CC	CC	CG	CC	CG	CG	GG	CC	GG	GG	CC	GG	GG	CC	CG	CC	CG	CC	CG	GG	CG	GG	CC	CG	CG	CG
rs76052	C/T	1a	59712812	NA	NA	NA	NA	NA	NA	NA	CC	CT	CC	CC	CC	CC	CT	CT	CC	CC	CC	CT	CT	CC	CC	CT	CC	CT	CC	CT	CC	CC	CT	CC	CC	CC	CC	CC	CC	CC	CC	CT	CT	CT	CC	CC	CC	CC	CT
rs76056	T/C	1a	59712851	NA	NA	NA	NA	NA	NA	NA	CC	CT	CC	CT	TT	CC	CT	TT	CC	CT	CT	CT	TT	CC	CC	CT	CT	CT	CC	TT	CC	CT	CT	CC	CT	TT	CC	CT	CC	CT	CC	TT	TT	CT	TT	CC	CT	CT	CT
rs76068	C/T	1a	59712946	NA	NA	NA	NA	NA	NA	NA	CC	CC	CC	CC	CT	CC	CT	CC	CC	CC	CC	CT	CT	CC	CC	CT	CC	TT	CC	CT	CC	CC	CT	CC	CC	CC	CC	CC	CC	CC	CC	TT	CC	CT	CT	CT	CT	CC	CC
rs76140	C/T	1a	60220916	NA	NA	NA	NA	NA	NA	NA	CT	TT	CT	TT	CC	TT	CT	CT	CT	CT	CT	CT	CC	TT	TT	CT	CT	TT	CT	CT	TT	CC	CC	TT	CC	TT	TT	CT	TT	CT	TT	CT	CC	CT	CT	CT	TT	CT	CC
rs76143	T/C	1a	60220935	NA	NA	NA	NA	NA	NA	NA	TT	TT	CT	TT	CT	TT	TT	CT	TT	TT	CT	TT	TT	TT	TT	TT	TT	TT	TT	CT	TT	CT	TT	TT	TT	TT	TT	TT	TT	CT	TT	TT	CT	TT	CT	TT	TT	TT	TT
rs76162	A/G	1a	61185769	NA	NA	NA	NA	NA	NA	NA	AA	AA	AA	AA	AA	AA	AA	AA	AG	AG	AA	AG	AG	AA	AA	AA	AG	AG	AA	AG	AA	AA	AG	GG	GG	AG	AA	AA	AA	AA	AA	AA	AG	AA	AA	AA	AA	AG	AA
rs76165	A/G	1a	61185778	NA	NA	NA	NA	NA	NA	NA	AG	AA	AG	AA	AG	AG	AG	AG	AA	AA	AG	AA	AG	AA	AG	AG	AA	AA	AG	AG	AA	AG	AG	AA	AA	AA	AA	AG	AA	AG	AA	GG	AG	AG	AG	AA	AG	AA	AA
rs76243	A/C	1a	61728375	NA	NA	NA	NA	NA	NA	NA	AC	AC	CC	AA	CC	AC	AC	CC	AC	AC	CC	AC	AC	AA	AA	AC	AA	AA	AC	AC	AA	CC	CC	AA	AC	CC	AA	AC	AA	AC	AA	AC	CC	CC	CC	AA	CC	AC	AC
rs76259	C/T	1a	61729067	NA	NA	NA	NA	NA	NA	NA	CT	TT	CT	CT	CC	CT	CT	CC	TT	CT	CC	CT	TT	CT	CT	CC	CT	TT	CC	CC	TT	CT	CC	CT	CT	CC	TT	CT	TT	CC	CT	CT	CT	CT	CC	CT	CT	CT	CC
rs76325	T/C	1a	61936655	NA	NA	NA	NA	NA	NA	NA	CC	CC	CC	CT	TT	CT	CC	CT	CC	CC	CT	CT	CT	CC	CC	TT	CC	CT	CC	TT	CC	CT	CT	CC	CT	CT	CC	TT	CC	CT	CC	CT	CT	CC	TT	CC	TT	CC	CT
rs76349	G/A	1a	61936867	NA	NA	NA	NA	NA	NA	NA	AG	AA	AA	AA	GG	AA	AG	AG	AA	AA	AA	AG	AG	AA	AA	AG	AG	AA	AG	AG	AA	AA	AG	AA	AA	AG	AA	AA	AA	AA	AA	AG	AA	AG	AA	AA	AG	AA	AG
rs76350	G/A	1a	61936876	NA	NA	NA	NA	NA	NA	NA	GG	AG	AA	GG	GG	GG	AG	GG	AA	AG	AG	AG	GG	AG	AA	AG	AG	AG	AG	GG	AG	GG	GG	AG	GG	GG	AG	GG	AA	AA	AG	GG	GG	AG	AG	AG	GG	AA	AG
rs76384	A/G	1a	61937355	NA	NA	NA	NA	NA	NA	NA	AG	AG	AG	AA	AA	AG	AG	AA	AG	AA	AG	AG	AA	AG	AG	AG	AG	AG	AG	AA	AG	AG	AA	AG	AA	AA	AG	AA	AG	AG	AG	AA	AA	AA	AA	AG	AG	AG	AG
rs76537	G/A	1a	61942407	NA	NA	NA	NA	NA	NA	NA	AG	AG	AG	AG	GG	AG	AG	GG	AA	AG	AG	AG	AG	AA	AG	AG	AG	AA	AG	AG	AA	AA	GG	AA	AG	AG	AA	AG	AA	AG	AA	AG	GG	AG	GG	AA	AG	AG	AG
rs76707	C/T	1a	61965034	NA	NA	NA	NA	NA	NA	NA	CC	CC	CC	CC	CC	CC	CC	CC	CC	CC	CC	CC	CC	CC	CC	CC	CC	CC	CC	CC	CC	CC	CC	CC	CC	CC	CC	CC	CC	CC	CC	CC	CC	CC	CC	CC	CC	CC	CC
rs76717	C/T	1a	61965154	NA	NA	NA	NA	NA	NA	NA	CT	CC	CC	CC	TT	CC	CT	CT	CC	CC	CC	CT	CT	CC	CC	CT	CC	CC	CT	CT	CC	CC	CT	CC	CC	TT	CC	CC	CC	CC	CC	CT	CT	CT	CT	CC	CC	CC	TT
rs76744	C/T	1a	61965729	NA	NA	NA	NA	NA	NA	NA	CT	TT	CT	CT	CC	CT	CT	CC	TT	CT	CT	CT	CC	CT	TT	CT	CT	TT	CT	CC	CT	CT	CC	TT	CT	CC	TT	CT	TT	CT	TT	CT	CC	CT	CC	CT	TT	CT	CT
rs76756	C/G	1a	61965884	NA	NA	NA	NA	NA	NA	NA	CC	CC	CC	CC	CC	CC	CC	CC	CC	CC	CC	CC	CC	CC	CC	CC	CC	CC	CC	CC	CC	CC	CC	CC	CC	CC	CC	CC	CC	CC	CC	CC	CC	CC	CC	CC	CC	CC	CC
rs76768	A/G	1a	61967725	NA	NA	NA	NA	NA	NA	NA	AG	AA	AA	AA	AG	AA	AA	AG	AA	AA	AG	AG	AG	AA	AA	AG	AG	AA	AG	AG	AA	AG	AA	AA	AA	AG	AA	AA	AA	AA	AA	AA	AG	AG	AG	AA	AG	AA	AG
rs76891	A/T	1a	61970268	NA	NA	NA	NA	NA	NA	NA	AA	AA	AA	AA	AA	AA	AA	AA	AA	AA	AA	AA	AA	AA	AA	AA	AA	AA	AA	AA	AA	AA	AA	AA	AA	AA	AA	AA	AA	AA	AA	AA	AA	AA	AA	AA	AA	AA	AA
rs76943	C/T	1a	62124631	NA	NA	NA	NA	NA	NA	NA	CC	CT	CC	CC	CC	CC	CC	CC	CC	CC	CC	CC	CC	CC	CC	CC	CC	CC	CC	CC	CT	CC	CC	CT	CC	CC	CC	CC	CC	CC	CC	CC	CC	CC	CC	CT	CC	CC	CC
rs76970	C/T	1a	62127439	NA	NA	NA	NA	NA	NA	NA	CT	CT	CT	CT	CC	CT	CC	CC	CT	CC	CC	CT	CC	CT	CT	CT	TT	CT	CC	CC	CT	TT	CC	CT	CC	CC	CT	CT	CT	CC	CT	CT	CT	CT	CC	CT	CC	CT	CC
rs76991	C/G	1a	62161304	NA	NA	NA	NA	NA	NA	NA	CG	CC	CC	CC	CG	CC	CC	CG	CC	CC	CC	CG	CG	CC	CC	CC	CC	CC	CG	CG	CC	CC	CG	CC	CC	CC	CC	CC	CC	CC	CC	CC	CG	CC	CG	CC	CG	CC	CG
rs77010	A/G	1a	62161562	NA	NA	NA	NA	NA	NA	NA	AG	AA	AA	AA	AA	AA	AG	AG	AA	AA	AA	AG	AG	AA	AA	AA	AA	AA	AG	AG	AA	AA	AG	AA	AA	AA	AA	AA	AA	AA	AA	AG	AG	AG	AG	AA	AG	AA	AG
rs77124	A/T	1a	62255994	NA	NA	NA	NA	NA	NA	NA	AA	AA	AA	AA	AA	AA	AA	AA	AA	AA	AA	AA	AA	AA	AA	AA	AA	AA	AA	AA	AA	AA	AA	AA	AA	AA	AA	AA	AA	AA	AA	AA	AA	AA	AA	AA	AA	AA	AA
rs77128	A/C	1a	62256069	NA	NA	NA	NA	NA	NA	NA	AC	AC	AC	AA	AA	AC	AC	AA	CC	AC	AA	AA	AA	AC	AC	AA	AC	AC	AA	AA	CC	AA	AA	AC	AA	AA	AC	AC	CC	AC	CC	AA	AA	AC	AA	CC	CC	AC	AC
rs77145	A/T	1a	62256562	NA	NA	NA	NA	NA	NA	NA	AT	AT	AT	AA	AA	AA	AA	AA	TT	AT	AT	AT	AA	TT	AT	AT	AT	TT	AT	AA	TT	AT	AA	AT	AA	AA	TT	AT	TT	TT	AT	AA	AA	AT	AA	AT	AA	AT	TT
rs77201	T/G	1a	62257497	NA	NA	NA	NA	NA	NA	NA	TT	GT	GT	GT	TT	GG	TT	GT	GT	GG	GT	TT	TT	GT	GG	GT	GT	GG	GT	TT	GG	TT	TT	GG	GT	TT	GG	GT	GT	GT	GG	TT	TT	TT	TT	GT	GT	GT	GT
rs77378	A/G	1a	62269341	NA	NA	NA	NA	NA	NA	NA	AG	GG	GG	GG	AG	GG	GG	GG	GG	GG	GG	AG	GG	GG	GG	AG	GG	GG	AG	GG	GG	GG	AG	GG	GG	AG	GG	GG	GG	GG	GG	AG	AG	GG	AG	GG	GG	GG	AG
rs77436	T/C	1a	62286163	NA	NA	NA	NA	NA	NA	NA	CC	CC	CC	CC	CT	CT	CC	CT	CC	CT	TT	CC	TT	CC	CC	CC	CC	CC	CC	CT	CC	CT	CT	CC	CT	CC	CC	CC	CC	CC	CC	CC	TT	CT	CT	CC	CC	CC	CC
rs77439	A/G	1a	62286195	NA	NA	NA	NA	NA	NA	NA	AA	AA	AA	AA	AA	AA	AA	AA	AA	AA	AA	AA	AA	AA	AA	AA	AA	AA	AA	AA	AA	AA	AA	AA	AA	AA	AA	AA	AA	AA	AA	AA	AA	AA	AA	AA	AA	AA	AA
rs77549	A/G	1a	62300292	NA	NA	NA	NA	NA	NA	NA	GG	GG	GG	GG	GG	GG	AG	AG	GG	AG	AG	GG	AA	GG	GG	AG	GG	GG	AA	GG	GG	GG	GG	GG	GG	AG	GG	GG	GG	GG	GG	AG	GG	AG	AG	GG	GG	GG	AG
rs77595	C/T	1a	62308954	NA	NA	NA	NA	NA	NA	NA	CC	CC	TT	CT	CC	CT	CC	CC	CC	CT	CC	CT	CT	CC	CC	CC	CC	CC	CC	CT	CC	CT	CT	CC	CT	CT	CC	CT	CC	CT	CC	CC	CC	CT	CT	CC	CT	CC	CC
rs77618	T/C	1a	62310187	NA	NA	NA	NA	NA	NA	NA	CT	CC	CT	TT	TT	CT	CT	TT	CC	CC	TT	CT	TT	CC	CT	CT	CT	CC	CT	TT	CC	TT	TT	CC	CT	TT	CT	CC	CC	CT	CC	CT	TT	CT	TT	CC	CT	CT	CC
rs77670	A/G	1a	62316115	NA	NA	NA	NA	NA	NA	NA	AG	GG	GG	GG	AG	GG	AG	GG	GG	AG	AG	AG	AG	GG	GG	GG	AG	GG	AG	GG	AG	GG	GG	GG	GG	AG	GG	GG	GG	GG	GG	AG	AG	AG	AG	GG	AG	GG	AG
rs77755	T/C	1a	62365955	NA	NA	NA	NA	NA	NA	NA	TT	TT	TT	TT	TT	TT	CT	TT	TT	TT	TT	CT	TT	TT	TT	CT	TT	TT	CT	TT	TT	TT	TT	TT	TT	TT	TT	TT	TT	TT	TT	TT	CT	CT	TT	TT	TT	TT	TT
rs77757	G/A	1a	62365987	NA	NA	NA	NA	NA	NA	NA	GG	GG	GG	GG	GG	GG	GG	GG	GG	GG	GG	GG	GG	GG	GG	GG	GG	GG	GG	GG	GG	GG	GG	GG	GG	GG	GG	GG	GG	GG	GG	GG	GG	GG	GG	GG	GG	GG	GG
rs77792	T/C	1a	62367534	NA	NA	NA	NA	NA	NA	NA	CT	CT	CC	CT	CC	TT	CT	CC	TT	CC	CC	CC	CC	CT	CT	CT	TT	TT	CT	CC	TT	CC	CC	TT	CT	CC	TT	CT	CC	CT	TT	CC	CC	TT	CC	TT	CT	CT	CT
rs77851	G/T	1a	62376180	NA	NA	NA	NA	NA	NA	NA	GT	GG	TT	TT	TT	GT	GT	TT	GG	GT	TT	GG	TT	GT	TT	GT	TT	GG	TT	TT	GT	GT	TT	GG	GT	TT	GT	GT	GT	GT	GG	GT	TT	GT	GT	GT	GT	GT	GT
rs77917	C/T	1a	62386974	NA	NA	NA	NA	NA	NA	NA	CT	TT	CT	CT	CC	CT	CT	CC	TT	CT	CC	CT	CC	TT	TT	CT	TT	TT	CT	CC	TT	CT	CC	TT	CT	CC	TT	CT	TT	CT	TT	CT	CT	TT	CC	TT	CT	CT	CT
rs77950	A/G	1a	62387321	NA	NA	NA	NA	NA	NA	NA	AA	AA	AA	AA	AA	AA	AA	AA	AA	AA	AA	AA	AA	AA	AA	AA	AA	AA	AA	AA	AA	AA	AA	AA	AA	AA	AA	AA	AA	AA	AA	AA	AA	AA	AA	AA	AA	AA	AA
rs78031	C/T	1a	62415785	NA	NA	NA	NA	NA	NA	NA	TT	TT	TT	TT	CT	TT	CT	TT	TT	TT	TT	TT	TT	TT	TT	CT	TT	TT	TT	CT	TT	TT	CT	TT	TT	TT	TT	TT	TT	TT	TT	TT	TT	TT	CT	TT	CT	TT	CT
rs78073	T/A	1a	62417554	NA	NA	NA	NA	NA	NA	NA	AT	TT	TT	AT	AT	TT	AT	AT	TT	TT	AA	AA	AT	TT	TT	AT	TT	TT	AT	AT	TT	TT	AA	AT	TT	AT	AT	TT	TT	TT	TT	AA	AT	AT	AA	AT	AT	TT	AT
rs78192	T/C	1a	62481098	NA	NA	NA	NA	NA	NA	NA	TT	TT	TT	TT	TT	TT	TT	TT	TT	TT	TT	TT	TT	TT	TT	TT	TT	TT	TT	TT	TT	TT	TT	TT	TT	TT	TT	TT	TT	TT	TT	TT	TT	TT	TT	TT	TT	TT	TT
rs78442	C/T	1a	62569157	NA	NA	NA	NA	NA	NA	NA	CC	CC	CC	CC	CC	CC	CC	CT	CC	CT	CC	CC	CC	CC	CC	CC	CC	CC	CC	CC	CC	CC	CC	CC	CC	CC	CC	CC	CC	CC	CC	CC	CC	CC	CC	CC	CC	CC	CC
rs78475	T/C	1a	62569785	NA	NA	NA	NA	NA	NA	NA	TT	TT	CT	CT	CT	CT	TT	TT	TT	CC	CT	CT	CT	TT	TT	TT	CT	TT	CT	TT	TT	CC	CT	TT	CT	CT	TT	CC	TT	CT	TT	TT	CT	TT	CT	TT	TT	CT	TT
rs78513	A/G	1a	62570244	NA	NA	NA	NA	NA	NA	NA	AG	GG	GG	GG	AA	GG	AG	AG	GG	GG	AG	GG	AG	GG	GG	AG	GG	GG	AA	AG	GG	GG	AA	GG	GG	GG	GG	GG	GG	GG	GG	AG	AG	AA	AA	GG	AG	GG	GG
rs78604	T/C	1a	62576832	NA	NA	NA	NA	NA	NA	NA	CC	CC	CT	CT	TT	CT	CC	TT	CC	CT	TT	CT	TT	CC	CT	CT	CT	CC	CT	TT	CC	CT	CT	CC	CT	TT	CC	CC	CC	TT	CC	CT	TT	CT	TT	CC	CT	CC	CT
rs78630	T/C	1a	62577516	NA	NA	NA	NA	NA	NA	NA	CT	CC	TT	CT	TT	CT	CT	TT	CT	CT	TT	TT	TT	CT	CC	TT	CT	CC	CT	TT	CT	TT	TT	CT	CT	TT	CT	TT	CT	CT	CC	CT	TT	CT	TT	CC	TT	TT	TT
rs78703	C/T	1a	62584745	NA	NA	NA	NA	NA	NA	NA	CC	CC	CT	CT	TT	CC	CT	TT	CC	CT	CT	CT	TT	CC	CC	CT	CC	CC	CT	CT	CC	CC	CT	CC	CT	TT	CT	CC	CC	CC	CC	CC	CT	CC	CT	CC	CT	CC	CT
rs78740	C/T	1a	62586044	NA	NA	NA	NA	NA	NA	NA	CT	CT	CT	CT	CC	CC	CT	CC	CT	CT	CC	CC	CC	CT	CT	CT	CT	CT	CT	CC	CT	CC	CT	TT	CT	CC	TT	CC	TT	CT	CT	CT	CC	CT	CC	CT	CC	CT	CT
rs78754	T/C	1a	62586389	NA	NA	NA	NA	NA	NA	NA	TT	CT	CT	CT	TT	TT	CT	TT	CC	CT	TT	TT	TT	CT	CT	CT	CT	CC	CT	TT	CC	CT	TT	CC	TT	TT	CC	CT	CT	TT	TT	CT	CT	CC	CT	CC	CT	CT	TT
rs78857	C/G	1a	62592126	NA	NA	NA	NA	NA	NA	NA	CC	CG	CG	CC	CC	CG	CG	CC	CG	CG	CC	CC	CC	CG	GG	CG	CG	GG	CG	CC	CG	CG	CC	GG	CC	CC	CG	CG	GG	CG	GG	CC	CC	CC	CC	GG	CG	CG	CC
rs79042	A/T	1a	62615679	NA	NA	NA	NA	NA	NA	NA	AA	AA	AA	AA	AA	AA	AA	AA	AA	AA	AA	AA	AA	AA	AA	AA	AA	AA	AA	AA	AA	AA	AA	AA	AA	AA	AA	AA	AA	AA	AA	AA	AA	AA	AA	AA	AA	AA	AA
rs79353	T/A	1a	62796462	NA	NA	NA	NA	NA	NA	NA	AT	AA	AT	AT	AT	AA	AA	TT	AA	AA	TT	AT	TT	AA	AA	AA	AA	AA	AT	TT	AA	AA	AT	AA	AT	TT	AA	AT	AA	AT	AA	AT	AT	AT	TT	AA	AT	AT	AT
rs79401	G/A	1a	62797731	NA	NA	NA	NA	NA	NA	NA	AG	GG	GG	AG	AG	GG	AG	AG	GG	GG	AG	AG	AG	GG	GG	AG	GG	GG	GG	AG	GG	GG	AG	GG	GG	AG	GG	AG	GG	AG	GG	AG	AG	AG	AG	GG	AG	GG	GG
rs79406	G/T	1a	62797788	NA	NA	NA	NA	NA	NA	NA	TT	TT	TT	TT	GT	TT	GT	GT	TT	TT	GT	GT	TT	TT	TT	GT	TT	GT	TT	GT	TT	TT	GT	TT	TT	GT	TT	GT	TT	GT	TT	TT	GT	TT	TT	TT	GT	TT	TT
rs79483	G/A	1a	62885750	NA	NA	NA	NA	NA	NA	NA	GG	GG	GG	GG	GG	GG	AG	GG	GG	GG	AG	GG	AG	GG	GG	AG	GG	GG	AG	GG	GG	GG	GG	GG	GG	GG	AG	GG	GG	GG	GG	GG	AG	AG	GG	GG	AG	GG	GG
rs79499	A/G	1a	62886051	NA	NA	NA	NA	NA	NA	NA	AG	AA	AA	AA	AG	AA	GG	AA	AA	AA	AG	AG	AA	AA	AA	AG	AG	AA	AG	AG	AA	AA	AA	AA	AA	AA	AA	AA	AA	AA	AA	AG	AA	AA	AA	AA	GG	AA	AG
rs79613	T/G	1a	62942851	NA	NA	NA	NA	NA	NA	NA	GT	GG	GT	GT	TT	GT	GT	TT	GG	GT	TT	GT	GT	GG	GG	GT	GG	GG	GT	TT	GG	GT	TT	GG	GT	TT	GG	GT	GG	GT	GG	GT	TT	GT	TT	GG	GT	GT	GT
rs79664	T/C	1a	62943715	NA	NA	NA	NA	NA	NA	NA	CT	CT	CT	TT	TT	CT	CT	TT	CC	CT	TT	CT	CT	CC	CC	CT	CC	CC	CT	TT	CC	CT	TT	CT	TT	TT	CC	CT	CT	TT	CT	CT	TT	CT	TT	CT	CT	CT	CT
rs79676	G/C	1a	62943806	NA	NA	NA	NA	NA	NA	NA	CG	GG	GG	CC	CC	CG	CG	CC	CG	CG	CC	GG	CG	CG	GG	CG	CG	GG	CG	CC	CG	CG	CC	CG	CG	CC	CG	CG	CG	CC	GG	CG	CC	CC	CC	GG	CG	CG	CG
rs79721	A/T	1a	62945963	NA	NA	NA	NA	NA	NA	NA	AT	TT	AA	AT	AA	AT	AT	AA	TT	TT	AA	AT	AT	TT	TT	AT	TT	TT	TT	AT	TT	TT	AT	TT	TT	AA	TT	AT	TT	AT	TT	AT	AA	TT	AT	TT	AT	AT	AT
rs79809	T/C	1a	62987504	NA	NA	NA	NA	NA	NA	NA	CT	CC	CT	CT	TT	CT	CT	TT	CC	CC	TT	CT	TT	CT	CT	TT	CT	CT	TT	TT	CC	CC	TT	CC	TT	TT	CC	CT	CT	CT	CT	CT	CT	CT	TT	CC	CT	CT	CC
rs79970	C/A	1a	62995808	NA	NA	NA	NA	NA	NA	NA	AC	AA	AC	AC	CC	AC	AC	CC	AA	AC	CC	AC	AC	AA	AA	AC	AA	AA	AC	CC	AA	AC	CC	AA	AC	CC	AA	AC	AC	AC	AA	AC	CC	AC	CC	AA	AC	AC	AC
rs80002	G/A	1a	63000243	NA	NA	NA	NA	NA	NA	NA	AA	GG	GG	GG	AG	GG	AG	GG	GG	GG	AG	AG	GG	GG	GG	AG	GG	GG	AG	AA	GG	GG	AG	GG	GG	AG	GG	GG	GG	AG	GG	AG	AG	GG	AG	AG	AG	GG	GG
rs80045	C/T	1a	63016871	NA	NA	NA	NA	NA	NA	NA	CT	TT	TT	TT	CT	TT	CT	CT	TT	TT	TT	CC	CC	TT	TT	CT	TT	TT	CT	CT	TT	TT	CT	TT	TT	TT	TT	TT	TT	TT	TT	CT	TT	CT	CT	TT	CT	TT	CT
rs80064	G/A	1a	63017501	NA	NA	NA	NA	NA	NA	NA	GG	GG	GG	GG	GG	GG	GG	GG	GG	GG	GG	GG	GG	GG	GG	GG	GG	GG	GG	GG	GG	GG	GG	GG	GG	GG	GG	GG	GG	GG	GG	GG	GG	GG	GG	GG	GG	GG	GG
rs80066	G/A	1a	63017526	NA	NA	NA	NA	NA	NA	NA	GG	AA	AA	AA	GG	AG	AG	AA	AA	AA	AG	GG	GG	AG	AA	AA	AG	AA	AG	GG	AA	AG	AG	AA	AG	AG	AA	AG	AG	AA	AA	AG	AG	AA	AG	AA	AG	AA	AG
rs80074	T/C	1a	63017621	NA	NA	NA	NA	NA	NA	NA	CT	CC	CC	CC	CT	CC	CT	CT	CC	CC	CT	CT	CT	CC	CC	CT	CC	CC	CT	CT	CC	CC	CT	CC	CC	CC	CC	CC	CC	CC	CC	CT	CC	CC	CT	CC	CC	CC	CC
rs80317	A/G	1a	63041360	NA	NA	NA	NA	NA	NA	NA	AG	GG	AA	AG	AA	AA	AG	AA	GG	AG	AA	AA	AG	GG	GG	AG	AG	GG	GG	AA	GG	AA	AA	GG	AG	AA	GG	AG	GG	AG	GG	AG	AA	AG	AA	GG	AG	AG	AG
rs80354	G/A	1a	63052281	NA	NA	NA	NA	NA	NA	NA	AG	GG	GG	GG	GG	GG	AG	AA	GG	GG	AG	AG	GG	GG	GG	AG	GG	GG	GG	AG	GG	GG	AG	GG	GG	AG	GG	GG	GG	AG	GG	AG	AG	GG	GG	GG	GG	GG	GG
rs80546	A/G	1a	63156491	NA	NA	NA	NA	NA	NA	NA	AA	AA	AA	AA	AG	AG	AA	AG	AA	AA	AG	AA	AG	AA	AA	AA	AA	AA	AG	GG	AA	AG	AG	AA	AA	AA	AA	AA	AA	AA	AA	AG	AG	AA	AG	AA	AA	AA	AA
rs80577	T/A	1a	63157091	NA	NA	NA	NA	NA	NA	NA	AT	AT	AA	AT	AA	AA	AT	AA	TT	AT	AA	AA	TT	TT	TT	AT	AT	TT	AT	AA	TT	AT	AA	TT	AA	AA	AT	AT	AT	AT	AT	AT	AA	AT	AA	TT	AA	AA	AT
rs80588	T/C	1a	63157176	NA	NA	NA	NA	NA	NA	NA	CT	CT	CT	CC	CC	CC	CC	CC	CT	CT	CC	CC	CT	CT	CT	CC	CT	TT	CT	CC	CT	CC	CT	CT	CC	CC	CT	CC	CT	CT	CT	CT	CC	CT	CC	CT	CC	CC	CT
rs80680	G/A	1a	63169326	NA	NA	NA	NA	NA	NA	NA	GG	GG	GG	GG	GG	GG	AG	AG	GG	GG	AG	GG	AG	GG	GG	GG	GG	GG	GG	AG	GG	GG	AG	GG	GG	AG	GG	GG	GG	GG	GG	GG	AG	GG	AG	GG	AG	GG	GG
rs80689	A/G	1a	63169388	NA	NA	NA	NA	NA	NA	NA	AG	GG	AG	AA	AA	AG	AG	AG	GG	AG	AA	AG	AG	AG	GG	AG	GG	GG	AG	AA	GG	AG	AA	GG	AA	AA	GG	AG	GG	AG	GG	AG	AA	GG	AA	GG	AG	AG	AG
rs80762	C/T	1a	63195776	NA	NA	NA	NA	NA	NA	NA	CC	CC	CC	CC	CC	CC	CC	CC	CC	CC	CC	CC	CC	CC	CC	CC	CC	CC	CC	CC	CC	CC	CC	CC	CC	CC	CC	CC	CC	CC	CC	CC	CC	CC	CC	CC	CC	CC	CC
rs80792	C/T	1a	63203974	NA	NA	NA	NA	NA	NA	NA	CT	CT	TT	CT	CC	CT	CT	CC	CT	CT	CC	CT	CT	TT	TT	CT	TT	TT	CC	CC	TT	CT	CT	TT	CT	CC	CT	TT	TT	CT	TT	TT	CT	CT	CC	TT	TT	TT	CT
rs80814	G/A	1a	63204540	NA	NA	NA	NA	NA	NA	NA	AG	AA	AG	AG	GG	AG	AG	GG	AA	AG	GG	AG	AG	AA	AA	AG	AA	AA	AG	GG	AA	AG	GG	AA	AG	GG	AA	AG	AA	GG	AA	AG	GG	AG	GG	AA	AG	AG	AG
rs80870	A/G	1a	63219303	NA	NA	NA	NA	NA	NA	NA	AG	GG	AG	AG	AA	AG	AA	AA	GG	AG	AA	GG	AG	GG	GG	GG	GG	GG	AG	AA	GG	AG	AA	GG	GG	AA	GG	AG	GG	AG	AA	AA	AA	AA	AG	AG	AG	AG	AG
rs81079	C/T	1a	63237430	NA	NA	NA	NA	NA	NA	NA	CC	CC	CC	CC	CC	CC	CC	CC	CC	CC	CC	CC	CC	CC	CC	CC	CC	CC	CC	CC	CC	CC	CC	CC	CC	CC	CC	CC	CC	CC	CC	CC	CC	CC	CC	CC	CC	CC	CC
rs81081	C/T	1a	63237435	NA	NA	NA	NA	NA	NA	NA	CC	TT	CT	CC	CC	CT	CT	CC	CT	CT	CC	CC	CT	CT	CT	CT	CT	CT	CT	CC	TT	CT	CC	TT	CT	CT	TT	CT	TT	CT	CT	CT	CC	CT	CC	TT	CT	CC	CT
rs81107	G/A	1a	63238135	NA	NA	NA	NA	NA	NA	NA	GG	AA	AG	AG	GG	AG	AG	GG	AA	AG	GG	AG	AG	AA	AA	AG	AA	AA	AG	GG	AA	AG	GG	AA	AG	GG	AA	AG	AA	AG	AG	AG	AG	AG	GG	AA	AG	AG	AG
rs81197	G/A	1a	63268522	NA	NA	NA	NA	NA	NA	NA	AG	AA	AG	AG	GG	AG	GG	GG	AG	AG	GG	AG	AG	AA	AA	AG	AG	AG	AG	GG	AA	AG	GG	AA	AG	AG	AA	AG	AA	AG	AA	AG	GG	AG	GG	AA	AG	GG	AG
rs81213	G/A	1a	63269815	NA	NA	NA	NA	NA	NA	NA	GG	AG	AG	AG	GG	GG	GG	GG	AG	AA	GG	AG	AG	AA	AA	AG	AG	AA	GG	GG	AA	AG	AG	AA	AG	GG	AG	AG	AG	GG	AA	AG	GG	GG	GG	AG	AA	AG	GG
rs81318	C/A	1a	63307051	NA	NA	NA	NA	NA	NA	NA	AC	AA	AC	AC	AC	AC	CC	CC	AA	AC	CC	AC	AC	AA	AA	AA	AA	AA	AC	CC	AA	AC	AC	AA	AC	AC	AA	AC	AC	AC	AC	AC	CC	AC	AC	AA	AA	CC	AC
rs81386	T/C	1a	63311863	NA	NA	NA	NA	NA	NA	NA	CT	CT	CT	CT	TT	TT	CT	TT	CT	CT	TT	TT	CT	CC	CT	CT	CT	CT	CT	TT	CT	CT	TT	CT	TT	TT	CC	CT	TT	TT	CT	CT	TT	CT	TT	CT	CT	CT	TT
rs81524	C/T	1a	63330356	NA	NA	NA	NA	NA	NA	NA	TT	TT	CT	CC	CC	CT	CC	CC	CT	CC	CC	CT	CT	CT	CT	CC	TT	TT	CT	CC	TT	CT	CC	CT	CT	CC	TT	CT	CC	CC	CT	CT	CC	CT	CC	TT	CT	CT	CC
rs81649	A/G	1a	63351848	NA	NA	NA	NA	NA	NA	NA	GG	GG	AG	AG	AA	AG	AG	AA	GG	AG	AA	AG	AG	GG	GG	AG	GG	GG	AG	AA	GG	AG	AG	GG	GG	AA	GG	AG	AG	AG	AG	AG	AG	AG	AA	GG	AG	AG	AG
rs81696	T/C	1a	63354274	NA	NA	NA	NA	NA	NA	NA	CT	CC	CC	CC	CT	CC	CT	CC	CC	CC	CC	CC	CC	CC	CC	CT	CC	CC	CT	TT	CC	CC	CC	CC	CC	TT	CT	CC	CC	CC	CC	CC	CT	CC	CT	CC	TT	CC	CT
rs81705	T/A	1a	63354352	NA	NA	NA	NA	NA	NA	NA	AA	AA	AA	AA	TT	AT	AT	AT	AA	AT	AT	AT	TT	AA	AA	AA	AA	AA	AT	AT	AA	AT	AT	AA	AA	TT	AT	AT	AT	AA	AA	AT	TT	AA	TT	AA	AT	AA	AA
rs81717	A/T	1a	63354406	NA	NA	NA	NA	NA	NA	NA	AT	AA	AA	AA	AT	AA	AT	AT	AA	AA	AT	AT	AT	AA	AA	AT	AA	AA	AT	AA	AA	AA	AT	AA	AA	AT	AA	AA	AA	AA	AA	AT	AT	AA	AT	AA	AT	AA	AA
rs81918	G/T	1a	63365556	NA	NA	NA	NA	NA	NA	NA	GG	GG	GG	GG	GG	GG	GG	GG	GG	GG	GG	GG	GG	GG	GG	GG	GG	GG	GG	GG	GG	GG	GG	GG	GG	GG	GG	GG	GG	GG	GG	GG	GG	GG	GG	GG	GG	GG	GG
rs81924	A/T	1a	63365641	NA	NA	NA	NA	NA	NA	NA	AA	AA	AA	AA	AA	AA	AA	AA	AT	AA	AA	AA	AA	AA	AA	AA	AT	AA	AA	AA	AA	AT	AA	AA	AA	AA	AA	AT	AA	AA	AA	AA	AA	AA	AA	AA	AA	AA	AA
rs81938	G/C	1a	63366149	NA	NA	NA	NA	NA	NA	NA	CC	CG	CC	CC	CC	CC	CC	CC	CC	CC	CC	CC	CG	CG	CG	CC	CG	GG	CG	CC	CG	CG	CC	CG	CG	CC	CG	CC	CC	CG	CC	CC	CC	CG	CC	GG	CC	CC	CG
rs82108	T/C	1a	63408215	NA	NA	NA	NA	NA	NA	NA	CT	CC	CT	CT	TT	TT	CT	TT	CC	CT	TT	CT	TT	CC	CC	CT	CT	CC	CT	TT	CC	TT	TT	CC	TT	TT	CT	CT	CT	CT	CT	CT	TT	CT	TT	CC	CT	CC	CT
rs82241	A/C	1a	63456183	NA	NA	NA	NA	NA	NA	NA	AA	CC	AA	AC	AA	AC	AA	AA	AC	AC	AA	AC	AA	CC	AC	AC	AC	AC	AA	AA	CC	AA	AC	AC	AA	AA	AA	AA	AC	AA	AC	AA	AA	AC	AA	AC	AA	AC	AC
rs82271	A/G	1a	63460202	NA	NA	NA	NA	NA	NA	NA	AG	AG	AG	AG	AA	AG	AG	AA	GG	AG	AA	AG	AA	GG	GG	AG	AG	GG	AG	AA	AG	AG	AA	GG	AG	AA	GG	AG	GG	AG	GG	AG	AG	AG	AA	GG	AG	AG	AG
rs82283	T/A	1a	63460616	NA	NA	NA	NA	NA	NA	NA	AT	AA	AT	AA	TT	AT	AT	TT	AA	AT	TT	AT	TT	AA	AA	AT	AA	AA	AT	TT	AA	TT	TT	AT	TT	TT	AT	AT	AT	AT	AA	AT	TT	AT	TT	AA	TT	AT	AT
rs82350	A/G	1a	63461751	NA	NA	NA	NA	NA	NA	NA	AG	GG	AG	AG	AA	AG	AA	AA	GG	AG	AA	AG	AA	GG	AA	AA	AG	GG	AG	AA	AG	AG	AA	GG	AG	AA	GG	AA	GG	AG	AG	AG	AA	AG	AA	GG	AG	AG	AA
rs82431	A/C	1a	63702787	NA	NA	NA	NA	NA	NA	NA	AC	AA	AC	AC	CC	AC	CC	CC	AA	CC	CC	CC	CC	AC	AA	AA	AA	AC	AC	CC	AC	CC	CC	AC	AC	CC	AA	CC	AA	AC	AC	CC	CC	AA	CC	AA	AC	AC	AC
rs82490	A/G	1a	63749155	NA	NA	NA	NA	NA	NA	NA	AG	GG	AG	AG	AA	AG	AG	AA	GG	AG	AA	AG	AG	AG	GG	GG	GG	AG	AG	AA	GG	AG	AA	GG	AG	AA	AG	GG	GG	GG	GG	AG	AA	AG	AA	GG	AG	AG	AG
rs82557	C/T	1a	63751399	NA	NA	NA	NA	NA	NA	NA	CC	CC	CC	CC	CC	CC	CC	CC	CC	CC	CC	CC	CC	CC	CC	CC	CC	CC	CC	CC	CC	CC	CC	CC	CC	CC	CC	CC	CC	CC	CC	CC	CC	CC	CC	CC	CC	CC	CC
rs82640	C/T	1a	64659664	NA	NA	NA	NA	NA	NA	NA	CC	TT	TT	CT	CC	CT	CT	CC	CT	CC	CC	CC	CC	TT	TT	CT	CT	TT	CT	CC	CT	CT	CC	TT	CC	CC	CT	CC	TT	CC	CT	TT	CT	CT	CC	TT	CT	CC	CT
rs83028	A/C	1a	65072679	NA	NA	NA	NA	NA	NA	NA	AC	CC	AC	AC	AC	AC	AC	AC	AC	CC	AA	AA	AC	AC	CC	AA	AC	AC	AA	AA	AC	CC	AC	CC	CC	AC	AC	AC	AC	CC	CC	AA	AA	AC	AC	AC	AC	CC	AC
rs83078	T/C	1a	65073502	NA	NA	NA	NA	NA	NA	NA	CT	CC	CC	TT	TT	CT	CT	TT	CT	TT	CT	CT	CT	CC	CC	TT	CT	CC	TT	TT	CT	CT	TT	CC	CT	TT	CT	CC	CT	TT	CC	CC	TT	CT	TT	CC	CT	TT	CT
rs83143	T/A	1a	65077075	NA	NA	NA	NA	NA	NA	NA	AT	AA	AA	AT	TT	TT	AT	AT	AA	AT	TT	AA	AT	AA	AA	AT	AA	AA	AT	TT	AA	AT	TT	AA	AT	TT	AT	AT	TT	AT	AT	AA	AT	AT	TT	AA	AT	AT	AT
rs83147	A/T	1a	65077136	NA	NA	NA	NA	NA	NA	NA	AA	TT	AA	AT	AA	AT	AA	AA	AT	AT	AA	AT	AT	TT	AT	AT	AT	TT	AT	AA	AT	AA	AA	TT	AA	AA	TT	AT	AT	AT	AT	TT	AA	AT	AA	TT	AT	AA	AA
rs83204	A/T	1a	65082973	NA	NA	NA	NA	NA	NA	NA	TT	TT	AT	AA	AT	AT	TT	AT	TT	AT	AT	TT	TT	TT	TT	TT	TT	TT	TT	AT	TT	AT	AT	TT	AT	AT	TT	AT	AT	AT	AT	TT	AT	TT	AT	TT	TT	AT	TT
rs83218	T/G	1a	65083135	NA	NA	NA	NA	NA	NA	NA	GG	GG	GG	GG	GG	GG	GT	GT	GG	GG	GG	GT	GT	GG	GG	GT	GG	GG	GG	GG	GG	GG	GT	GG	GG	GT	GG	GG	GG	GG	GG	GT	GT	GG	GT	GG	GG	GG	GG
rs83237	C/T	1a	65083468	NA	NA	NA	NA	NA	NA	NA	CT	TT	CT	CT	CC	CT	CT	CC	TT	CT	CT	CT	CC	TT	TT	TT	TT	CT	CT	CC	TT	TT	CC	TT	CT	CC	CT	CT	CT	CT	CT	CC	CC	CT	CC	TT	CT	CT	CT
rs83255	C/T	1a	65092188	NA	NA	NA	NA	NA	NA	NA	CT	TT	CC	CT	CC	CC	CT	CC	CC	CT	CC	CT	CC	TT	TT	CT	CT	TT	CT	CC	TT	CT	CC	TT	CT	CC	CT	CC	CT	CT	CT	CC	CC	CT	CC	CT	CT	CT	CC
rs83257	G/A	1a	65092190	NA	NA	NA	NA	NA	NA	NA	AG	AA	GG	AG	GG	GG	AG	GG	AG	GG	GG	AG	GG	AA	AA	AG	AG	AA	AG	GG	AA	AG	GG	AA	AG	GG	AG	GG	AG	AG	AG	GG	GG	AG	GG	AG	AG	AG	GG
rs83326	C/T	1a	65100844	NA	NA	NA	NA	NA	NA	NA	CT	TT	CT	CT	CC	CT	CT	CC	TT	CT	CC	TT	CT	TT	TT	TT	TT	TT	CT	CC	TT	CT	CC	TT	TT	CT	TT	CT	CT	TT	CT	CT	CT	CT	CT	TT	CT	CT	CT
rs83332	T/G	1a	65100971	NA	NA	NA	NA	NA	NA	NA	TT	GG	TT	TT	TT	GT	GT	TT	GT	TT	TT	GT	TT	GT	TT	GT	GG	GG	GT	TT	GG	GT	TT	GG	GT	TT	GT	TT	GT	TT	GT	TT	TT	TT	TT	GT	TT	TT	GT
rs83406	A/G	1a	65103860	NA	NA	NA	NA	NA	NA	NA	AA	GG	GG	GG	AG	GG	AG	AA	GG	GG	AG	AG	AG	GG	GG	AG	GG	GG	AG	AG	GG	GG	AG	GG	GG	AG	GG	GG	GG	GG	GG	AG	GG	AG	AA	GG	GG	GG	GG
rs83575	T/C	1a	65125800	NA	NA	NA	NA	NA	NA	NA	CT	CC	CT	CT	TT	CT	CT	TT	CC	CT	TT	CC	CT	CC	CC	CC	CC	CC	CT	TT	CC	CT	CT	CC	CC	CT	CT	CT	TT	CT	CT	CT	CT	CT	TT	CC	CT	CT	CT
rs83626	G/A	1a	65130871	NA	NA	NA	NA	NA	NA	NA	AG	AA	AG	AG	GG	AA	AG	GG	AA	AA	GG	AG	AG	AA	AG	AG	AA	AA	AG	GG	AA	AG	AG	AA	AG	GG	AG	AA	AG	AG	AG	AG	GG	AG	GG	AA	AG	AG	GG
rs83650	G/T	1a	65131263	NA	NA	NA	NA	NA	NA	NA	GT	GG	GT	GT	TT	GT	GT	TT	GG	GT	TT	GT	GT	GG	GG	GT	GT	GG	GT	GT	GG	GT	TT	GG	GG	TT	GG	GT	GT	GT	GT	GT	TT	GT	TT	GG	GT	GT	GT
rs83706	T/C	1a	65245771	NA	NA	NA	NA	NA	NA	NA	CT	CC	TT	CT	TT	CT	CT	TT	CT	CT	TT	TT	CT	CT	CC	CT	CC	CC	CT	TT	CC	CT	TT	CC	TT	TT	CT	CC	CT	TT	TT	TT	TT	CT	TT	CC	CT	TT	CT
rs83723	T/C	1a	65247019	NA	NA	NA	NA	NA	NA	NA	TT	TT	TT	TT	TT	TT	TT	TT	TT	TT	TT	TT	TT	TT	TT	TT	TT	TT	TT	TT	TT	TT	TT	TT	TT	TT	TT	TT	TT	TT	TT	TT	TT	TT	TT	TT	TT	TT	TT
rs83781	G/A	1a	65257591	NA	NA	NA	NA	NA	NA	NA	GG	GG	GG	GG	GG	GG	GG	GG	GG	GG	GG	GG	GG	GG	GG	GG	GG	GG	GG	GG	GG	GG	GG	GG	GG	GG	GG	GG	GG	GG	GG	GG	GG	GG	GG	GG	GG	GG	GG
rs83923	T/C	1a	65309495	NA	NA	NA	NA	NA	NA	NA	CT	CC	TT	CT	TT	CT	CT	TT	CT	CT	TT	CT	CT	CC	CC	CT	CC	CC	CT	TT	CC	CT	CT	CC	CT	TT	CC	CT	CT	CT	CT	CT	CT	CT	TT	CT	CT	CT	CT
rs83986	T/A	1a	65310336	NA	NA	NA	NA	NA	NA	NA	TT	TT	TT	TT	TT	TT	TT	TT	TT	TT	TT	AT	TT	TT	TT	AT	TT	TT	AT	TT	TT	TT	AT	TT	TT	TT	TT	TT	TT	TT	TT	TT	TT	AT	AT	TT	AT	AT	AT
rs84000	A/T	1a	65313039	NA	NA	NA	NA	NA	NA	NA	AT	AT	AT	AT	AA	AA	AT	AA	AT	AT	AA	AT	TT	TT	TT	AT	TT	TT	AT	AA	TT	AT	AA	TT	AT	AA	AT	AT	AT	AT	AT	AT	AT	AA	AT	TT	AT	AT	AT
rs84178	A/G	1a	65361419	NA	NA	NA	NA	NA	NA	NA	AG	AA	AG	AG	GG	AG	GG	GG	AG	AG	GG	AG	GG	AA	AG	GG	AA	AA	GG	GG	AA	AG	GG	AA	AG	GG	AA	AA	AG	AG	GG	GG	GG	AG	GG	AA	AG	GG	AG
rs84208	A/C	1a	65361980	NA	NA	NA	NA	NA	NA	NA	AC	CC	CC	AC	AA	AC	AC	AA	AC	CC	AA	AC	AA	CC	CC	AC	CC	CC	AC	AA	CC	AC	AA	CC	CC	AA	CC	AA	AC	AC	AC	AC	AA	AA	AA	CC	AC	AA	CC
rs84216	C/G	1a	65362226	NA	NA	NA	NA	NA	NA	NA	CC	CG	CC	CC	CC	CC	CC	CC	CC	CC	CC	CC	CG	CG	CG	CC	CC	CC	CC	CC	CG	CC	CC	CG	CG	CC	CC	CC	CG	CC	CG	CC	CC	CC	CC	CG	CC	CG	CC
rs84237	T/C	1a	65362752	NA	NA	NA	NA	NA	NA	NA	CT	CC	TT	CT	TT	TT	CT	TT	CT	CT	CT	CT	CT	CC	CC	CT	CT	CC	TT	TT	CC	CT	TT	CC	TT	CT	CT	CT	TT	CT	CC	CT	TT	TT	TT	CC	TT	CT	CT
rs84246	C/G	1a	65362855	NA	NA	NA	NA	NA	NA	NA	CC	GG	CG	CC	CC	CG	CG	CC	CC	CG	CC	CC	CG	CG	CG	CG	CG	CC	CG	CC	GG	CG	CC	CG	CC	CC	CG	CG	CG	CC	CG	CC	CC	CG	CC	CG	CG	CG	CC
rs84340	T/A	1a	65385645	NA	NA	NA	NA	NA	NA	NA	AT	AA	AT	AT	TT	TT	AT	TT	AT	AT	TT	AT	AT	AA	AA	TT	AA	AA	AT	TT	AA	AT	TT	AT	AT	TT	AA	AT	AA	AT	TT	AT	TT	AT	TT	AA	AT	AT	AT
rs84376	C/A	1a	65407783	NA	NA	NA	NA	NA	NA	NA	AC	AA	AA	AA	AC	AA	AC	AC	AA	AA	AC	AC	AA	AA	AC	AC	AA	AA	CC	AC	AA	AA	AC	AA	AC	AC	AC	AA	AA	AA	AA	AC	AA	AC	AA	AA	AC	AA	AA
rs84403	G/A	1a	65408220	NA	NA	NA	NA	NA	NA	NA	AG	AG	GG	GG	GG	AG	AG	GG	GG	AG	AG	GG	AG	AA	AG	AG	AA	AA	GG	GG	AG	AG	GG	AG	AG	GG	AG	GG	GG	AG	GG	AG	GG	AG	GG	AG	AG	AG	AG
rs84419	G/A	1a	65408398	NA	NA	NA	NA	NA	NA	NA	AG	GG	AA	AA	AA	AA	AG	AA	AA	AG	AA	AG	AG	AG	AG	GG	AG	AG	AG	AG	AG	AA	AA	AG	AA	AA	AG	AA	AA	AA	AG	AG	AA	AG	AA	AG	AA	AA	AG
rs84529	A/C	1a	65482093	NA	NA	NA	NA	NA	NA	NA	AC	CC	AC	AC	AA	CC	AC	AA	AC	AC	AA	AC	AC	CC	AC	CC	CC	CC	AC	AA	CC	AC	AC	CC	CC	AA	CC	AC	CC	AC	AC	AC	AA	AC	AA	AC	AC	CC	AC
rs84545	C/G	1a	65482662	NA	NA	NA	NA	NA	NA	NA	CG	CG	CG	CC	CC	CG	CG	CC	CC	CC	CC	CC	CG	GG	CG	CG	GG	GG	CG	CC	GG	CG	CG	GG	CG	CC	GG	CG	CC	CG	CG	CG	CC	CG	CC	GG	GG	CG	CC
rs84590	G/T	1a	65483782	NA	NA	NA	NA	NA	NA	NA	GG	GG	GT	GT	GG	GG	GT	GG	GG	GG	GG	GG	GT	GT	GT	GG	GT	GT	GG	GG	GT	GG	GG	GT	GG	GG	GG	GT	GG	GT	GG	GT	GG	GG	GG	GT	GT	GG	GG
rs84604	T/C	1a	65483942	NA	NA	NA	NA	NA	NA	NA	CC	CC	CT	CT	CT	CC	CC	CC	CT	CT	CT	CC	CC	CC	CC	CC	CC	CC	CC	CC	CC	CT	CC	CC	CT	CT	CC	CT	CT	CC	CT	CC	CT	CC	CC	CC	CC	CT	CC
rs84655	T/G	1a	65490954	NA	NA	NA	NA	NA	NA	NA	TT	TT	TT	TT	TT	TT	TT	TT	TT	TT	TT	TT	TT	TT	TT	TT	TT	TT	TT	TT	TT	TT	TT	TT	TT	TT	TT	TT	TT	TT	TT	TT	TT	TT	TT	TT	TT	TT	TT
rs84736	C/T	1a	65523680	NA	NA	NA	NA	NA	NA	NA	CC	CC	CT	CT	CT	CC	CC	CT	CT	CC	CT	CC	CC	CC	CC	CC	CC	CC	CC	CC	CC	CT	CC	CC	CC	CC	CC	CT	CC	CT	CC	CC	CC	CC	CT	CC	CC	CT	CC
rs84764	C/A	1a	65525497	NA	NA	NA	NA	NA	NA	NA	CC	CC	CC	CC	CC	CC	CC	AC	CC	CC	AC	CC	AC	CC	CC	CC	CC	CC	CC	CC	CC	CC	CC	CC	CC	CC	CC	CC	CC	CC	CC	CC	CC	CC	CC	CC	CC	CC	CC
rs84920	A/G	1a	65528672	NA	NA	NA	NA	NA	NA	NA	AG	GG	AG	AG	AA	AG	AG	AA	AG	AG	AA	AG	AG	GG	GG	AG	GG	GG	AG	AA	GG	AG	AA	GG	GG	AA	GG	AG	AG	AG	AG	AG	AA	AG	AA	GG	AG	AG	AG
rs84948	C/A	1a	65529173	NA	NA	NA	NA	NA	NA	NA	AC	AA	AA	AA	AA	AA	AC	AC	AA	AA	AC	AA	CC	AA	AA	AC	AA	AA	AC	AC	AA	AA	AC	AA	AA	AC	AA	AA	AA	AA	AA	AA	AC	AC	AA	AA	AC	AA	AC
rs85092	A/G	1a	65564956	NA	NA	NA	NA	NA	NA	NA	AG	GG	AG	AG	AA	AA	AG	AA	AG	AG	AA	AG	AG	GG	AG	AG	AG	GG	AG	AG	GG	GG	AA	GG	AG	AA	GG	AG	AG	AG	AG	AG	AA	AG	AA	GG	AG	GG	AG
rs85097	A/T	1a	65565012	NA	NA	NA	NA	NA	NA	NA	AA	TT	AA	TT	AA	AA	AT	AA	TT	AT	AA	AT	AT	AT	AT	TT	AT	AT	AT	AA	TT	AT	AA	AT	AT	AA	TT	AT	TT	AA	TT	AT	AA	AT	AA	AT	AT	AT	AT
rs85146	T/C	1a	65565808	NA	NA	NA	NA	NA	NA	NA	CT	CC	CC	CC	TT	CC	CT	CC	CC	CT	TT	TT	CT	CC	CC	CT	CC	CT	CT	CT	CC	CC	CT	CC	CC	TT	CT	CT	CC	CC	CC	CT	CT	CT	CT	CC	CT	CC	CT
rs85162	C/T	1a	65566433	NA	NA	NA	NA	NA	NA	NA	CC	CC	CC	CC	CC	CC	CC	CC	CC	CC	CC	CC	CC	CC	CC	CC	CC	CC	CC	CC	CC	CC	CC	CC	CC	CC	CC	CC	CC	CC	CC	CC	CC	CC	CC	CC	CC	CC	CC
rs85385	T/C	1a	65601033	NA	NA	NA	NA	NA	NA	NA	CC	CC	CC	CC	CT	CC	TT	CT	CC	CC	CC	CT	CT	CC	CT	CT	CC	CC	CC	CT	CC	CC	CT	CC	CC	CT	CC	CC	CC	CC	CC	CT	CT	CT	CT	CC	CC	CC	CC
rs85518	G/A	1a	65786227	NA	NA	NA	NA	NA	NA	NA	GG	AA	GG	AG	GG	AG	GG	GG	AG	AG	GG	GG	AA	AA	AA	AG	AG	AA	AG	AG	AA	AG	GG	AG	AG	GG	AA	GG	AG	AG	AG	GG	GG	GG	GG	AA	AG	AG	AA
rs85570	A/T	1a	65787374	NA	NA	NA	NA	NA	NA	NA	AA	AA	AT	AT	AA	AA	AA	AT	AT	AT	AT	AA	AA	AA	AT	AA	AA	AA	AA	AT	AA	AT	AT	AA	AT	AT	AA	AT	AA	AT	AA	AA	AT	AA	AT	AA	AA	AT	AA
rs85577	T/A	1a	65787447	NA	NA	NA	NA	NA	NA	NA	AT	AT	AT	AT	TT	AT	AT	TT	AT	AT	TT	AT	AT	AT	AA	AT	AA	AA	AT	TT	AA	AT	TT	AA	AT	TT	AA	AT	AT	AT	AT	AT	TT	AT	TT	AA	AT	AT	AT
rs85581	A/G	1a	65787465	NA	NA	NA	NA	NA	NA	NA	AG	GG	GG	GG	AG	GG	AG	AG	GG	GG	AG	AG	GG	GG	GG	AG	GG	GG	AG	AG	GG	GG	GG	GG	GG	AG	GG	GG	GG	AG	GG	AA	AG	AG	GG	GG	AG	GG	AG
rs85611	A/T	1a	65889085	NA	NA	NA	NA	NA	NA	NA	AA	TT	AT	AT	AA	AT	AT	AA	AT	AA	AA	AT	AT	TT	TT	AT	TT	TT	AA	AT	TT	AA	AA	AT	AA	AA	TT	AT	AA	AT	AT	AA	AA	AT	AA	AT	AT	AT	AT
rs85796	A/G	1a	65935055	NA	NA	NA	NA	NA	NA	NA	AG	GG	AG	AG	AA	GG	AG	AA	AG	AG	AA	AG	AG	AG	GG	AG	GG	GG	AG	AA	GG	AG	AG	GG	AG	AA	GG	AG	AG	AG	AG	AG	AG	AG	AA	AG	AG	AG	AG
rs85810	A/G	1a	65935245	NA	NA	NA	NA	NA	NA	NA	AA	AA	AG	AA	AG	AA	AA	AG	AA	AA	AA	AA	AA	AA	AA	AA	AA	AA	AA	AA	AA	AG	AG	AA	AG	AA	AA	AG	AA	AG	AA	AA	AG	AG	AG	AA	AA	AG	AA
rs85967	T/A	1a	65943139	NA	NA	NA	NA	NA	NA	NA	AA	AA	AT	AT	AT	AT	AA	AT	AT	AT	AT	AA	AA	AA	AA	AA	AA	AA	AA	AT	AA	AT	TT	AA	AT	AT	AA	AT	AT	AT	AT	AA	TT	AA	AT	AA	AA	AT	AA
rs85988	A/T	1a	65963462	NA	NA	NA	NA	NA	NA	NA	AT	TT	AT	AT	AA	TT	AT	AA	AT	TT	AA	AT	AT	TT	TT	AT	TT	TT	AT	AA	TT	AT	AT	TT	AT	AA	TT	AT	AT	AT	AT	AT	AA	TT	AA	TT	AT	AT	AT
rs86086	G/C	1a	65976828	NA	NA	NA	NA	NA	NA	NA	GG	CG	CG	CG	GG	GG	GG	GG	GG	CG	GG	CG	CG	CC	CC	GG	CG	CC	GG	GG	CC	GG	GG	CC	GG	GG	CG	CG	CG	GG	CG	GG	GG	GG	GG	CG	CG	GG	GG
rs86109	T/C	1a	66313260	NA	NA	NA	NA	NA	NA	NA	CT	CT	TT	TT	TT	TT	CT	TT	TT	CT	TT	CC	CT	CT	CT	CT	CT	CT	CT	TT	CT	CT	TT	CT	CT	TT	CT	TT	TT	TT	TT	CC	TT	CC	CT	CT	CT	TT	CT
rs86200	A/G	1a	66318739	NA	NA	NA	NA	NA	NA	NA	AG	GG	GG	GG	GG	GG	AA	AA	AG	AG	AA	AG	AG	AG	GG	AG	AG	GG	AG	GG	GG	AG	GG	GG	GG	AG	GG	GG	GG	AG	AG	AG	AG	AG	AG	GG	GG	GG	AA
rs86236	A/T	1a	66472067	NA	NA	NA	NA	NA	NA	NA	AT	AT	AT	AT	AT	TT	TT	TT	TT	TT	AA	AT	AT	AT	AT	TT	AA	TT	AT	AA	TT	TT	TT	AT	AT	AT	TT	AA	AT	TT	AT	AA	AA	TT	AA	TT	TT	AT	TT
rs86241	C/T	1a	66472160	NA	NA	NA	NA	NA	NA	NA	CT	CT	CT	CT	CT	TT	TT	CT	CT	CT	CT	TT	CT	TT	CT	TT	CT	CT	CC	CT	TT	TT	TT	CT	TT	CT	TT	CC	CC	TT	CT	CC	CC	TT	CC	CT	TT	CT	TT
rs86248	G/A	1a	66472210	NA	NA	NA	NA	NA	NA	NA	GG	GG	GG	GG	GG	GG	GG	GG	GG	GG	GG	GG	GG	GG	GG	GG	GG	GG	GG	GG	GG	GG	GG	GG	GG	GG	GG	GG	GG	GG	GG	GG	GG	GG	GG	GG	GG	GG	GG
rs86455	A/G	1a	66532113	NA	NA	NA	NA	NA	NA	NA	AA	AA	AG	AG	AA	AA	GG	AA	AG	AA	AG	AA	AA	AA	AA	AA	AA	AG	AA	AA	AA	AA	AA	AA	AA	AG	AA	GG	AA	AG	GG	AA	AA	AA	AA	AA	AA	AA	AA
rs86578	A/G	1a	66560993	NA	NA	NA	NA	NA	NA	NA	AG	AA	AG	GG	AG	AG	AG	AG	AG	AG	AA	AA	AA	AA	AA	AA	AA	AA	AA	AG	AA	AA	AG	AA	AA	AG	AA	AG	AG	AG	AG	AA	AG	AA	AG	AA	AA	AG	AA
rs86610	G/T	1a	66561268	NA	NA	NA	NA	NA	NA	NA	GT	GG	GT	GT	GT	GG	GT	GT	GT	GT	GT	GG	GG	GG	GG	GG	GG	GG	GG	GT	GG	GT	GT	GG	GG	GG	GG	GT	GT	GT	GT	GG	GT	GG	TT	GG	GG	GT	GT
rs86615	T/G	1a	66584059	NA	NA	NA	NA	NA	NA	NA	GT	GG	GG	GG	TT	GT	TT	GT	GT	GT	TT	GT	GT	GT	GG	GT	GG	GG	GT	GT	GG	TT	TT	GT	GG	TT	GG	GT	GT	TT	GT	GG	TT	GG	GT	GG	TT	GG	GG
rs86631	T/C	1a	66584244	NA	NA	NA	NA	NA	NA	NA	CT	TT	CT	TT	CT	CT	CT	CT	CT	TT	CT	TT	TT	TT	TT	TT	TT	TT	TT	CC	TT	CC	CT	TT	TT	CT	TT	CT	CT	TT	CT	CT	CC	TT	CT	TT	CT	CT	TT
rs86643	G/C	1a	66584331	NA	NA	NA	NA	NA	NA	NA	CG	GG	CG	CG	CG	CG	CG	CG	CG	GG	CG	GG	GG	GG	GG	GG	GG	CG	GG	CG	GG	CG	CG	GG	GG	GG	GG	CG	CG	GG	CG	CG	CG	GG	GG	GG	GG	CG	GG
rs86669	G/A	1a	66584796	NA	NA	NA	NA	NA	NA	NA	GG	AG	GG	GG	GG	GG	GG	GG	GG	GG	GG	AG	AG	AG	AG	AG	AG	AG	GG	GG	AG	GG	GG	AG	AG	GG	AG	GG	GG	GG	GG	AG	GG	AG	GG	AG	AG	GG	GG
rs86683	G/C	1a	66584971	NA	NA	NA	NA	NA	NA	NA	CG	CC	CC	CC	CG	CC	GG	CG	CC	CC	CG	CG	CG	CC	CC	CG	CG	CC	CG	CC	CC	CC	CG	CC	CC	CC	CC	CC	CC	CG	CC	CG	CG	CG	CC	CC	CC	CC	CG
rs86689	C/T	1a	66585011	NA	NA	NA	NA	NA	NA	NA	CC	CC	CT	CT	CT	CT	CT	CT	CT	CT	CT	CC	CC	CC	CC	CC	CC	CC	CC	CT	CC	CT	CT	CC	CC	CT	CC	CT	CT	CC	CT	CC	CT	CC	CT	CC	CC	CT	CC
rs86704	C/T	1a	66585225	NA	NA	NA	NA	NA	NA	NA	CT	CC	CT	CT	CC	CT	TT	CC	CT	CT	CT	CC	CC	CC	CC	CC	CC	CC	CC	CC	CC	TT	CC	CC	CC	CT	CT	CT	CT	CC	TT	CC	CC	CC	CT	CC	CC	TT	CC
rs86727	T/C	1a	66585477	NA	NA	NA	NA	NA	NA	NA	TT	TT	CT	CT	TT	CT	CT	CT	CT	CT	CT	TT	CT	TT	TT	TT	TT	TT	CT	CT	TT	CT	CT	TT	TT	CT	TT	CT	CT	TT	CT	TT	CT	TT	TT	TT	TT	CT	TT
rs86744	T/G	1a	66587183	NA	NA	NA	NA	NA	NA	NA	GT	TT	GT	GT	GT	TT	GT	GT	GT	GT	GT	TT	TT	TT	TT	GT	TT	TT	TT	GT	TT	GT	GT	TT	TT	GT	TT	GT	GT	GT	GT	TT	GT	TT	GT	TT	TT	GT	TT
rs86873	G/A	1a	66605935	NA	NA	NA	NA	NA	NA	NA	AG	AA	GG	AG	GG	AG	AG	GG	AG	AG	AG	GG	AG	AG	AA	AA	AG	AG	AG	GG	AA	AG	AG	AG	AA	AG	AA	AG	AA	GG	AG	AG	AG	AG	AG	AA	AG	GG	AG
rs86901	G/A	1a	66606332	NA	NA	NA	NA	NA	NA	NA	GG	AG	AA	AG	GG	AG	AG	GG	GG	AG	GG	AG	GG	GG	AG	AG	GG	AG	AG	GG	AG	GG	GG	AG	AG	GG	AG	AG	AG	GG	AG	AG	GG	AA	AG	AG	GG	AG	GG
rs87000	A/C	1a	66618759	NA	NA	NA	NA	NA	NA	NA	AC	AC	AC	AC	AA	AC	AA	AA	AC	AC	AA	AC	AC	AC	CC	CC	AC	CC	AC	AC	AC	AC	AC	CC	CC	AA	AC	AC	AC	AA	AC	AA	AA	AA	AC	CC	AC	AC	AC
rs87037	T/G	1a	66627679	NA	NA	NA	NA	NA	NA	NA	TT	GT	TT	TT	TT	TT	GT	TT	TT	TT	TT	GT	GT	TT	GT	GT	TT	GT	GT	TT	GT	TT	TT	GT	TT	TT	TT	TT	TT	TT	TT	GT	TT	TT	TT	GT	GT	TT	GT
rs87078	C/A	1a	66657481	NA	NA	NA	NA	NA	NA	NA	CC	AA	AC	AA	CC	AC	AC	AC	AC	AC	AC	AA	AC	AC	AA	CC	AC	AC	AC	AC	AA	AC	CC	AA	AC	CC	AA	AC	AC	CC	AC	AC	CC	AC	AC	AC	AC	AC	CC
rs87084	C/G	1a	66659767	NA	NA	NA	NA	NA	NA	NA	CC	CG	CC	CG	CC	CG	CG	CC	CG	CG	CC	CG	CG	CG	GG	CG	CC	GG	CG	GG	GG	CG	CC	GG	GG	CG	GG	GG	CG	CC	CG	CG	CC	CG	CG	GG	CG	CG	CG
rs87138	T/A	1a	66679691	NA	NA	NA	NA	NA	NA	NA	TT	AT	AT	AT	TT	AT	TT	TT	AT	AT	TT	AT	TT	TT	AT	TT	TT	TT	TT	AT	AT	AT	TT	AA	TT	TT	AT	TT	TT	TT	AT	AT	AT	TT	AT	AT	TT	AT	TT
rs87271	A/G	1a	66696941	NA	NA	NA	NA	NA	NA	NA	AA	AA	AA	AA	AG	AA	AG	AA	AA	AA	AG	AA	AG	AG	AA	AG	AG	AA	AG	AA	AA	AA	AA	AA	AG	AG	AA	AA	AG	AG	AA	GG	AG	AG	AA	AA	AA	AG	AG
rs87276	C/A	1a	66696983	NA	NA	NA	NA	NA	NA	NA	CC	AA	AC	CC	CC	AC	CC	CC	AC	AC	AC	AC	AC	AC	AA	AA	AC	AA	AC	AA	AC	AC	CC	AA	AC	CC	AA	AC	AC	CC	AC	CC	CC	AC	AC	AA	AC	AC	AC
rs87323	G/A	1a	66713748	NA	NA	NA	NA	NA	NA	NA	GG	GG	GG	GG	GG	GG	GG	GG	GG	GG	GG	GG	GG	GG	GG	GG	GG	AG	GG	GG	GG	GG	GG	GG	GG	GG	GG	GG	GG	GG	GG	GG	GG	GG	GG	GG	GG	GG	GG
rs87340	G/A	1a	66714643	NA	NA	NA	NA	NA	NA	NA	GG	AA	AG	GG	AG	AG	GG	GG	AG	AG	GG	AG	AG	AG	AA	AG	AG	AA	AG	GG	AA	AA	AG	AA	AA	GG	AG	AG	AG	GG	AG	AA	GG	AG	GG	AG	AG	AA	AG
rs87343	T/C	1a	66714704	NA	NA	NA	NA	NA	NA	NA	TT	CC	CT	TT	CT	CT	TT	TT	TT	CT	TT	CT	CT	CT	CC	CT	CT	CC	CT	CT	CC	CT	TT	CC	CT	TT	CC	CT	CT	TT	CT	CT	TT	CT	CT	CT	TT	CT	CT
rs87417	C/T	1a	66720095	NA	NA	NA	NA	NA	NA	NA	CT	TT	CT	CT	CC	CT	CT	CT	TT	CT	CC	TT	CT	CT	TT	TT	CT	TT	CT	CT	TT	TT	CT	TT	TT	CC	TT	TT	TT	CT	CC	CT	CC	TT	CT	CT	TT	CC	TT
rs87448	G/A	1a	66723630	NA	NA	NA	NA	NA	NA	NA	AG	AG	GG	AA	AA	AG	AA	AA	AG	AG	AA	AG	GG	AG	AG	AA	AG	GG	AA	AG	GG	AG	AA	GG	AG	AG	GG	AG	AG	AA	AA	GG	AG	GG	AG	GG	AG	AG	AA
rs87468	G/T	1a	66728744	NA	NA	NA	NA	NA	NA	NA	GG	TT	GT	GT	GT	GT	GG	GG	GT	GT	GG	GT	GT	GT	GT	GG	GG	TT	GT	TT	TT	GT	GG	TT	TT	GG	GT	GT	GT	GG	GT	GT	GG	GG	GT	GT	GG	GT	GG
rs87575	T/C	1a	66730919	NA	NA	NA	NA	NA	NA	NA	TT	CT	CT	TT	TT	CT	TT	TT	CT	CC	TT	CT	CT	CT	CC	CT	TT	CT	TT	CT	CT	CT	TT	CC	CC	TT	CC	CT	CT	TT	CT	CT	TT	CT	CT	CT	CT	CT	CT
rs87737	G/T	1a	66782733	NA	NA	NA	NA	NA	NA	NA	GG	GT	GG	GG	GG	GG	GG	GG	GG	GG	GG	GG	GG	GT	TT	GG	GG	GT	GT	GG	GT	GG	GG	GT	GG	GG	GT	GG	GG	GG	GT	GG	GG	GG	GG	GT	GG	GG	GG
rs87747	G/C	1a	66783037	NA	NA	NA	NA	NA	NA	NA	CC	GG	CG	CC	CC	CG	CG	CC	CG	CG	CC	CG	CG	CG	CG	CC	CG	GG	CG	CG	GG	CG	CC	CG	CG	CC	GG	CG	CG	CG	CG	CC	CC	CC	CC	GG	CG	CG	CC
rs87903	A/T	1a	66790595	NA	NA	NA	NA	NA	NA	NA	AA	TT	TT	AT	AT	AT	AT	AA	TT	AT	AA	AT	AT	AA	TT	AT	TT	TT	AT	AT	TT	AT	AT	TT	TT	AA	AT	AA	AT	AT	AT	TT	AT	AT	AA	TT	AT	AT	AT
rs88211	T/C	1a	66832562	NA	NA	NA	NA	NA	NA	NA	CT	CC	CT	TT	CT	CT	CC	TT	CT	CT	TT	CC	CT	CT	CC	TT	CC	CC	CC	CT	CC	TT	TT	CC	CC	TT	CT	CC	CT	TT	CC	CT	CT	TT	TT	CC	CT	CT	CT
rs88214	T/C	1a	66832628	NA	NA	NA	NA	NA	NA	NA	CT	CC	CT	CC	CT	CT	CC	TT	CT	CT	TT	CT	CT	CT	CC	CT	CC	CC	CT	CT	CC	TT	TT	CC	CC	CT	CT	CC	CT	TT	CT	CC	CT	TT	TT	CC	CT	CT	CC
rs88503	A/G	1a	66904685	NA	NA	NA	NA	NA	NA	NA	GG	AG	AA	AA	AA	AA	AG	AA	AA	AA	AA	AA	AG	AG	AG	AG	AG	AG	AG	AA	AG	AA	AA	AA	AG	AA	AA	AA	AA	AA	AA	AG	AA	AG	AA	AG	AG	AA	AG
rs88590	A/G	1a	66922586	NA	NA	NA	NA	NA	NA	NA	AA	AA	AA	AA	AA	AA	AA	AA	AG	AA	AA	AA	AA	AA	AA	AA	AG	AA	AA	AG	AG	AG	AA	AA	AA	AA	AA	AG	AA	AA	AA	AA	AA	AA	AA	AA	AA	AA	AA
rs88624	C/G	1a	66923062	NA	NA	NA	NA	NA	NA	NA	CG	GG	GG	GG	CG	GG	CG	GG	GG	GG	CG	CG	CG	GG	CG	CG	CG	GG	CG	CG	GG	GG	CC	GG	GG	GG	GG	GG	GG	GG	GG	GG	CG	CG	GG	GG	GG	GG	CG
rs88720	C/G	1a	66925819	NA	NA	NA	NA	NA	NA	NA	CC	CC	CG	CC	CC	CC	CC	CC	CG	CG	CC	CC	CC	CC	CG	CC	CC	CG	CC	CG	GG	CG	CC	CG	CC	CC	CC	CC	CC	CC	CG	CC	CC	CC	CC	CG	CC	CG	CC
rs88825	A/T	1a	66945244	NA	NA	NA	NA	NA	NA	NA	AT	AT	AA	AA	AA	AA	AT	AA	AA	AA	AA	AT	AT	AT	TT	AT	AT	AT	TT	AA	AT	AA	AA	AA	AA	AA	AT	AA	AA	AA	AA	AT	AA	AT	AA	TT	AT	AA	AT
rs88899	T/C	1a	66954062	NA	NA	NA	NA	NA	NA	NA	CT	TT	TT	TT	TT	TT	CT	CT	TT	TT	CT	CT	CT	CC	TT	TT	TT	TT	TT	TT	CT	TT	CC	TT	TT	CT	TT	TT	TT	CT	TT	CT	CT	CT	CT	TT	CT	TT	CT
rs88900	C/T	1a	66954063	NA	NA	NA	NA	NA	NA	NA	CT	CT	CC	CC	CC	CC	CC	CC	CC	CC	CC	CC	CC	CC	CC	CT	CC	CC	TT	CC	CT	CC	CC	TT	CC	CC	CC	CC	CC	CC	CC	CC	CC	CT	CC	CT	CC	CC	CT
rs88903	G/A	1a	66954111	NA	NA	NA	NA	NA	NA	NA	GG	AG	GG	GG	GG	GG	GG	GG	GG	GG	GG	GG	GG	GG	AG	AG	AG	GG	AG	GG	AG	GG	GG	AG	GG	GG	AG	GG	GG	GG	GG	GG	GG	AG	GG	AG	GG	GG	AG
rs89093	T/A	1a	67021535	NA	NA	NA	NA	NA	NA	NA	AT	AA	AA	AA	AT	AA	AT	AT	AA	AA	AT	AT	AT	AT	AA	AT	AA	AA	AA	AA	AA	AA	AT	AA	AA	AT	AA	AA	AA	TT	AA	AT	AT	AT	AT	AA	AA	AA	AT
rs89168	T/C	1a	67057682	NA	NA	NA	NA	NA	NA	NA	CT	CC	CT	CT	TT	CT	CT	TT	CT	CT	TT	CT	CT	CT	CC	CT	CT	CC	CT	CT	CC	CT	TT	CC	CT	TT	CC	CT	CT	TT	CT	TT	TT	TT	TT	CC	CT	CT	CT
rs89182	T/C	1a	67057871	NA	NA	NA	NA	NA	NA	NA	TT	CC	CT	CT	TT	CT	CT	TT	CC	CT	TT	CT	CT	CT	CC	CC	CT	CC	CT	TT	CC	CT	TT	CC	TT	CT	CC	CT	TT	TT	CT	CT	TT	CT	TT	CC	CT	CT	CC
rs89241	A/G	1a	67059098	NA	NA	NA	NA	NA	NA	NA	AG	GG	AG	AG	AG	AG	AG	AA	AG	AG	AA	AG	AG	AG	GG	AG	GG	GG	AG	AG	GG	AG	AA	GG	AG	AA	GG	AG	AG	AA	AG	AG	AA	GG	AA	GG	AA	AG	AG
rs89279	C/T	1a	67078265	NA	NA	NA	NA	NA	NA	NA	CT	CC	CT	CT	TT	CT	TT	TT	CT	CT	TT	CC	CT	CT	CT	TT	CC	CC	CT	CT	CC	CT	TT	CT	CT	TT	CC	CT	CT	TT	TT	CT	CT	CT	TT	CC	CT	CT	TT
rs89297	A/G	1a	67078679	NA	NA	NA	NA	NA	NA	NA	AG	GG	AG	AA	AA	AA	AG	AA	GG	AG	AA	AG	AG	AG	GG	AG	GG	AG	AG	AG	GG	AA	AA	GG	AG	AA	GG	AG	GG	AA	AG	AG	AG	AG	AG	AG	AG	AG	GG
rs89327	T/G	1a	67110098	NA	NA	NA	NA	NA	NA	NA	GT	GG	GT	GT	TT	GT	GT	TT	GT	GT	TT	GT	GT	GT	GG	GG	GG	GG	GT	GT	GG	GT	TT	GG	GT	TT	GT	GG	GG	TT	GT	GT	GT	GT	TT	GG	GT	GT	GT
rs89371	T/A	1a	67126454	NA	NA	NA	NA	NA	NA	NA	AT	AA	AT	AT	TT	AT	AT	TT	AT	AT	TT	AT	AT	AT	AA	AT	AA	AA	AT	AT	AA	AT	TT	AA	AT	TT	AA	AT	AT	TT	AT	AT	TT	AT	TT	AA	AT	AT	AT
rs89674	G/A	1a	67188052	NA	NA	NA	NA	NA	NA	NA	AG	AG	AG	AG	AG	AG	AG	GG	AG	AG	GG	AG	AG	AG	AG	AG	AA	AA	AG	AG	AA	AG	GG	AA	AG	GG	AA	AG	AG	GG	AG	AG	GG	AG	GG	AA	AG	AG	GG
rs89677	G/A	1a	67188089	NA	NA	NA	NA	NA	NA	NA	AA	AA	AG	AG	AG	AA	AA	AG	AG	AG	AG	AA	AA	AA	AA	AA	AA	AA	AA	AG	AA	AG	AG	AA	AG	AG	AA	AG	AG	AG	AG	AA	AA	AA	AG	AA	AA	AG	AA
rs89702	T/C	1a	67188403	NA	NA	NA	NA	NA	NA	NA	CC	CC	CC	CT	CT	TT	CT	CT	CC	CT	CT	CC	CT	CC	CC	CC	CC	CC	CC	TT	CC	CT	TT	CC	CT	CT	CC	CC	CT	CT	TT	CT	CT	CC	TT	CC	CC	CT	CC
rs89797	C/T	1a	67211465	NA	NA	NA	NA	NA	NA	NA	CC	TT	CT	CT	CC	CT	CT	CC	CC	CT	CC	CT	CC	CT	TT	TT	TT	TT	CT	CT	CT	CC	CC	TT	CT	CC	CT	CT	CT	CC	CC	CT	CT	TT	CC	CT	CT	CT	CT
rs89860	A/G	1a	67244706	NA	NA	NA	NA	NA	NA	NA	AA	GG	AG	AG	AA	AG	AA	AA	AA	AG	AA	AG	AG	AG	GG	AG	GG	GG	AG	GG	GG	AG	AA	GG	AG	AA	AG	AG	AG	AG	AA	AA	AG	AG	AA	AG	AG	AA	AG
rs90042	G/T	1a	67272414	NA	NA	NA	NA	NA	NA	NA	GG	TT	GT	GT	GG	GT	GG	GG	GG	GT	GG	GG	GT	GT	GT	GG	GT	GT	GG	TT	TT	GT	GG	TT	GT	GG	TT	GT	GT	GG	TT	GT	GG	GG	GG	TT	GG	GG	GT
rs90043	T/C	1a	67272421	NA	NA	NA	NA	NA	NA	NA	TT	CC	CT	CT	TT	CT	TT	TT	TT	CT	TT	TT	CT	CT	CT	TT	CT	CT	CT	CC	CC	CT	TT	CC	CT	TT	CC	CT	CT	TT	CC	CT	TT	CT	TT	CC	TT	CT	CT
rs90106	A/G	1a	67273432	NA	NA	NA	NA	NA	NA	NA	AG	GG	AG	AG	AA	AG	AG	AG	AG	AG	AA	GG	GG	AG	GG	AG	GG	AG	AG	AA	AG	AG	AG	GG	GG	GG	GG	GG	AG	AG	AA	AG	AG	AG	AG	GG	AG	AG	GG
rs90141	A/C	1a	67274282	NA	NA	NA	NA	NA	NA	NA	AC	AA	AC	CC	AC	AA	AA	CC	AC	CC	CC	AC	AA	AC	AC	AC	AC	AA	AC	AC	AA	AA	CC	AA	AC	CC	AA	AC	AA	AC	AC	AC	CC	AC	CC	AA	AA	AC	AC
rs90224	A/T	1a	67279069	NA	NA	NA	NA	NA	NA	NA	TT	TT	TT	TT	AT	TT	AT	AT	TT	TT	AT	AT	AT	AT	TT	TT	AT	AT	TT	AT	TT	TT	AT	TT	AT	AT	TT	TT	TT	TT	TT	AT	AT	AT	AT	TT	TT	TT	AT
rs90230	G/A	1a	67279288	NA	NA	NA	NA	NA	NA	NA	AG	AA	AA	AG	AG	AA	AG	AG	AA	AA	AG	AG	AG	AG	AA	AG	AA	AA	GG	AA	AA	AA	AG	AG	AA	GG	AA	AA	AA	AG	AA	AG	AG	AG	AG	AA	AG	AA	GG
rs90465	T/A	1a	67389179	NA	NA	NA	NA	NA	NA	NA	TT	TT	AT	AT	AT	AT	TT	AT	TT	AT	AA	TT	TT	TT	TT	TT	TT	TT	TT	AT	TT	AT	AT	TT	AT	AA	AT	AT	TT	AT	AT	TT	AT	TT	AA	TT	TT	AT	TT
rs90505	G/A	1a	67414173	NA	NA	NA	NA	NA	NA	NA	GG	GG	GG	GG	GG	GG	GG	GG	GG	GG	GG	GG	GG	GG	GG	GG	GG	GG	GG	GG	GG	GG	GG	GG	GG	GG	GG	GG	GG	GG	GG	GG	GG	GG	GG	GG	GG	GG	GG
rs90553	C/T	1a	67415495	NA	NA	NA	NA	NA	NA	NA	TT	CC	CT	CT	TT	CT	CT	CT	CT	CT	TT	CT	CT	CT	CC	CT	CT	CC	CT	CT	CC	CT	CT	CC	CT	TT	CC	CT	CT	TT	CT	CT	TT	CT	TT	CC	CT	CT	CT
rs90565	C/A	1a	67426505	NA	NA	NA	NA	NA	NA	NA	AA	AA	AC	AA	CC	AA	AC	CC	AC	AA	CC	AA	AC	AC	AA	CC	AA	AA	AC	AC	AC	AC	CC	AA	AA	AC	AC	AA	AC	AC	AA	AA	AC	AC	AC	AA	AC	AC	AC
rs90579	T/C	1a	67426634	NA	NA	NA	NA	NA	NA	NA	CT	CC	TT	CT	TT	CT	TT	TT	CC	CT	TT	CT	CT	TT	CC	CT	CC	CC	CT	CT	CC	CT	TT	CT	CT	TT	CC	CT	CT	TT	CT	TT	TT	CT	TT	CC	CT	TT	CT
rs90614	A/C	1a	67428954	NA	NA	NA	NA	NA	NA	NA	AC	CC	AC	AC	AA	AC	AC	AA	AC	AC	AA	CC	AC	AC	AC	AC	CC	CC	AC	AC	CC	CC	AC	CC	AC	AA	AC	AC	CC	AA	AC	AC	AA	AC	AA	CC	AC	AC	AC
rs90630	G/A	1a	67429191	NA	NA	NA	NA	NA	NA	NA	GG	AG	AG	AG	GG	AG	AG	GG	AG	AG	GG	AG	AG	AG	AG	AG	AG	AA	AG	AG	AA	AG	GG	AA	AG	AG	AA	AG	AG	GG	AG	AG	GG	AG	GG	AG	AG	AG	AG
rs90708	G/A	1a	67430124	NA	NA	NA	NA	NA	NA	NA	GG	GG	GG	GG	GG	GG	GG	GG	GG	GG	GG	GG	GG	GG	GG	GG	GG	GG	GG	GG	GG	GG	GG	GG	GG	GG	GG	GG	GG	GG	GG	GG	GG	GG	GG	GG	GG	GG	GG
rs90837	A/T	1a	67438997	NA	NA	NA	NA	NA	NA	NA	AT	TT	AT	AT	AT	AA	AT	AA	AT	TT	AA	AT	AT	AT	AT	AT	AT	TT	AT	AT	TT	AT	AA	TT	AA	AA	TT	AT	AT	AA	AT	AA	AA	AT	AA	AT	AT	AT	AT
rs90838	T/C	1a	67439079	NA	NA	NA	NA	NA	NA	NA	CT	CC	CT	CT	CT	TT	TT	TT	CT	CT	TT	TT	CT	CT	CC	CT	CT	CC	CT	CT	CC	CT	TT	CC	CT	TT	CC	CT	CT	TT	CT	TT	TT	TT	TT	CC	TT	CT	TT
rs90886	A/T	1a	67465663	NA	NA	NA	NA	NA	NA	NA	AT	TT	AT	AA	AA	AT	AT	AA	AA	AT	AA	AA	AT	AA	AT	AT	TT	TT	AT	AT	TT	AT	AA	TT	AT	AT	AT	AT	AT	AA	TT	AA	AA	AT	AA	TT	AT	AT	AA
rs90910	T/C	1a	67466037	NA	NA	NA	NA	NA	NA	NA	CT	CC	CC	CC	CT	CT	TT	CT	CC	CT	CT	CC	CT	CC	CC	CT	CT	CC	CT	CT	CT	CT	TT	CT	CT	TT	CC	CT	CT	TT	CT	CT	TT	CT	CT	CC	TT	CC	CT
rs90960	C/T	1a	67468085	NA	NA	NA	NA	NA	NA	NA	TT	CC	CC	CT	CC	CC	CT	CC	CC	CC	CT	CT	CT	CT	CC	TT	CC	CC	CC	CC	CC	CC	CC	CC	CC	CC	CC	CC	CT	CT	CC	CT	CT	CT	CC	CC	CT	CC	CC
rs90971	G/A	1a	67468217	NA	NA	NA	NA	NA	NA	NA	GG	GG	GG	GG	GG	GG	GG	GG	GG	GG	GG	GG	GG	GG	GG	GG	GG	GG	GG	GG	GG	GG	GG	GG	GG	GG	GG	GG	GG	GG	GG	GG	GG	GG	GG	GG	GG	GG	GG
rs91017	C/G	1a	67470588	NA	NA	NA	NA	NA	NA	NA	CG	GG	CG	CG	CC	CG	GG	CC	CG	CG	CC	CC	CC	CC	CG	CG	CG	GG	CG	CG	CG	CG	CC	GG	CG	CC	GG	CG	CG	CC	CC	CG	CC	CG	CC	GG	GG	CG	CC
rs91028	A/C	1a	67470703	NA	NA	NA	NA	NA	NA	NA	AA	CC	AC	AC	AA	CC	CC	AA	AC	AC	AC	AC	CC	AC	AC	AC	CC	CC	CC	AA	AC	AC	AA	CC	AC	AA	CC	CC	AC	AA	AC	AC	AA	AC	AA	CC	AA	AC	AC
rs91122	G/A	1a	67472934	NA	NA	NA	NA	NA	NA	NA	AG	AA	AA	AG	GG	GG	AG	GG	GG	GG	GG	AG	AG	AG	AA	AG	AA	AA	AG	AG	AG	GG	GG	AG	AG	GG	AA	AG	GG	GG	AG	AG	GG	AG	GG	AA	GG	GG	GG
rs91192	A/G	1a	67474065	NA	NA	NA	NA	NA	NA	NA	AG	GG	AG	AG	AA	AG	AA	AA	AG	AG	AA	AG	AG	AG	GG	AG	GG	GG	AG	AG	GG	AG	AA	AG	AG	AA	AG	AG	AG	AA	AG	AG	AA	AG	AA	GG	AG	AG	AG
rs91271	C/T	1a	67832804	NA	NA	NA	NA	NA	NA	NA	CC	CC	CT	CT	CC	CC	CC	CC	CC	CT	CC	CC	CC	CC	CC	CC	CC	CC	CC	CT	CC	CT	CT	CC	CT	CC	CC	CC	CT	CT	CT	CC	CT	CC	CC	CC	CC	CT	CC
rs91273	C/T	1a	67832981	NA	NA	NA	NA	NA	NA	NA	CC	TT	CT	CT	CC	CT	CC	CC	CT	CT	CC	CT	CT	CC	CT	CT	CT	TT	CT	CC	CT	CC	CC	CT	CC	CT	TT	CT	CT	CC	CT	CC	CC	CC	CC	CT	CC	CT	CT
rs91274	A/G	1a	67832982	NA	NA	NA	NA	NA	NA	NA	AG	GG	AG	GG	AA	GG	AA	AG	GG	GG	AA	AG	AG	AA	GG	AG	GG	GG	AG	GG	GG	GG	AG	GG	GG	AG	GG	GG	GG	AG	AG	AA	AG	AA	AG	GG	AG	GG	AG
rs91414	A/T	1a	68434960	NA	NA	NA	NA	NA	NA	NA	AT	TT	TT	TT	AT	TT	TT	TT	TT	TT	AT	AT	AT	TT	TT	AT	TT	TT	AT	AT	TT	TT	AT	TT	TT	AT	TT	TT	TT	TT	TT	AT	AA	TT	AT	AT	AT	TT	AT
rs91545	A/G	1a	68439831	NA	NA	NA	NA	NA	NA	NA	AG	GG	GG	GG	AG	GG	AG	AG	GG	GG	AG	AA	AG	GG	GG	AG	GG	GG	AA	AA	GG	GG	AG	GG	GG	GG	GG	GG	GG	GG	GG	GG	AG	AG	AG	GG	AG	AG	AG
rs91736	G/A	1a	68485541	NA	NA	NA	NA	NA	NA	NA	GG	GG	AG	GG	AG	GG	GG	GG	GG	GG	AG	GG	AG	AG	AG	AG	AG	GG	GG	AG	GG	GG	GG	GG	GG	AG	GG	GG	GG	AG	GG	AG	GG	AG	AG	GG	AG	GG	AG
rs91771	T/A	1a	68486225	NA	NA	NA	NA	NA	NA	NA	TT	AA	AT	TT	TT	AT	AA	TT	AT	AT	TT	AT	AT	AA	AA	AT	AA	AT	AT	TT	AT	TT	TT	AT	AT	TT	TT	AT	AT	TT	AT	TT	TT	AT	TT	AT	AT	AA	AT
rs91777	G/A	1a	68486284	NA	NA	NA	NA	NA	NA	NA	AG	AA	AA	AA	GG	AA	AG	AG	AG	AA	AG	AA	AG	AA	AG	AG	AA	AA	GG	AG	AA	AA	AA	AA	AA	AG	AA	AA	AA	AA	AA	AG	GG	AG	AG	AG	AA	AA	GG
rs91841	T/C	1a	68487516	NA	NA	NA	NA	NA	NA	NA	CT	CC	CC	CC	CC	CC	CT	CT	CC	CC	CT	CT	CT	CC	CC	CT	CC	CC	CC	TT	CC	CC	CT	CC	CC	CT	CC	CC	CC	CC	CC	CT	CC	CT	CT	CC	CT	CC	CT
rs91874	T/C	1a	68487905	NA	NA	NA	NA	NA	NA	NA	CT	CC	CC	CC	CT	CC	CT	CT	CC	CC	CT	CT	CT	CC	CC	CT	CC	CC	CT	CT	CC	CC	CT	CC	CT	CT	CT	CC	CC	CC	CC	CT	CT	CT	CT	CC	CC	CC	CT
rs91889	G/T	1a	68488084	NA	NA	NA	NA	NA	NA	NA	GG	GG	GT	GG	GT	GT	GG	GT	GT	GG	GG	GG	GG	GG	GG	GG	GG	GG	GG	GG	GG	GT	GT	GG	GG	GG	GG	GT	GT	GG	GG	GG	GG	GG	GG	GG	GG	GT	GG
rs91891	T/C	1a	68488100	NA	NA	NA	NA	NA	NA	NA	CT	CC	CC	CC	TT	CC	CT	CT	CC	CC	TT	TT	CT	CC	CC	TT	CC	CC	TT	TT	CC	CC	TT	CT	CC	TT	CT	CC	CC	CT	CT	TT	TT	CT	TT	CT	TT	CT	CT
rs91924	C/T	1a	68491684	NA	NA	NA	NA	NA	NA	NA	CT	CC	CC	CC	CC	CC	CT	CC	CC	CC	CC	CT	CT	CT	CT	CC	CT	CT	CT	CC	CT	CC	CC	CC	CC	CC	CT	CC	CC	CC	CC	CT	CC	CT	CC	CT	CC	CC	CT
rs91931	A/G	1a	68491728	NA	NA	NA	NA	NA	NA	NA	AA	AA	AG	AG	AG	AA	AA	AG	AG	AG	AG	AA	AA	AA	AA	AA	AA	AA	AA	AG	AA	AG	AA	AA	AG	AG	AA	AG	AG	AG	AG	AA	AG	AG	AG	AA	AA	AG	AA
rs92029	T/C	1a	68493825	NA	NA	NA	NA	NA	NA	NA	CT	CT	TT	TT	TT	TT	CT	TT	TT	TT	TT	TT	CT	CT	CT	CT	CT	CT	CT	TT	CT	TT	TT	CT	CT	TT	CT	TT	TT	TT	TT	CT	TT	CT	TT	CC	CT	TT	CT
rs92047	A/G	1a	68505791	NA	NA	NA	NA	NA	NA	NA	AA	AA	AA	AA	AA	AA	AA	AA	AA	AA	AA	AA	AA	AA	AA	AA	AA	AA	AA	AA	AA	AA	AG	AA	AA	AA	AA	AA	AG	AA	AA	AA	AA	AA	AA	AA	AA	AA	AA
rs92118	A/G	1a	68507238	NA	NA	NA	NA	NA	NA	NA	AG	GG	GG	GG	AG	GG	GG	AG	GG	GG	AG	GG	AG	GG	GG	AA	GG	GG	AA	AG	GG	GG	AG	GG	GG	AG	GG	GG	GG	GG	GG	AG	AG	AG	AG	GG	AG	GG	GG
rs92186	T/G	1a	68515548	NA	NA	NA	NA	NA	NA	NA	TT	TT	TT	TT	GT	GT	TT	TT	TT	GT	GT	TT	TT	TT	TT	TT	TT	TT	TT	GT	TT	TT	GT	TT	TT	TT	TT	TT	TT	TT	GT	TT	TT	TT	TT	TT	TT	TT	TT
rs92200	A/G	1a	68515690	NA	NA	NA	NA	NA	NA	NA	AA	AA	AA	AA	AA	AA	AA	AA	AA	AA	AA	AA	AA	AA	AA	AA	AA	AA	AA	AA	AA	AA	AA	AA	AA	AA	AA	AA	AA	AA	AA	AA	AA	AA	AA	AA	AA	AA	AA
rs92309	A/T	1a	68551579	NA	NA	NA	NA	NA	NA	NA	AT	TT	AA	AA	AA	AT	AT	AA	AT	AT	AA	AT	AT	TT	TT	TT	TT	TT	AA	AA	AT	AT	AT	TT	AT	AA	TT	TT	AT	AT	TT	AA	AT	AA	AA	TT	AT	AT	AT
rs92329	T/C	1a	68551736	NA	NA	NA	NA	NA	NA	NA	CT	CC	CT	CT	TT	CT	CT	TT	CT	CT	TT	CT	CT	CC	CC	CT	CC	CC	CT	TT	CT	CT	TT	CC	TT	TT	CC	CT	CT	CT	CT	CT	TT	CT	TT	CT	TT	CT	CT
rs92349	G/A	1a	68589861	NA	NA	NA	NA	NA	NA	NA	AA	AA	AG	AG	AG	AG	AG	AG	AG	AG	GG	AG	GG	AA	AA	AG	AA	AA	AG	GG	AA	AG	AG	AA	AA	GG	AA	AG	AA	AG	AA	AG	GG	AA	GG	AA	AG	AG	AG
rs92378	C/G	1a	68590172	NA	NA	NA	NA	NA	NA	NA	CC	CC	CC	CC	CC	CC	CC	CC	CC	CC	CC	CC	CC	CC	CC	CC	CC	CC	CC	CC	CC	CC	CC	CC	CC	CC	CC	CC	CC	CC	CC	CC	CC	CC	CC	CC	CC	CC	CC
rs92393	T/G	1a	68590584	NA	NA	NA	NA	NA	NA	NA	GT	GG	GT	GT	TT	GT	GT	TT	GT	GT	TT	GT	GT	GG	GG	GT	GG	GG	GT	TT	GG	GT	TT	GG	GT	TT	GG	GT	GT	GT	GT	GT	TT	GT	TT	GG	GT	GT	GT
rs92476	A/C	1a	68680202	NA	NA	NA	NA	NA	NA	NA	AC	CC	AC	AC	AA	AC	AC	AA	AC	AC	AA	AC	AC	CC	CC	AC	CC	CC	AC	AA	CC	AC	AC	CC	AC	AA	CC	AC	AC	AC	AC	AC	AA	AC	AA	CC	AC	AC	AC
rs92541	T/C	1a	68757960	NA	NA	NA	NA	NA	NA	NA	CT	CT	TT	CC	TT	CC	CT	TT	CT	CT	TT	CT	CT	CC	CT	CC	CT	CT	CT	TT	CC	CC	TT	CT	CC	TT	CT	CT	TT	TT	TT	CT	CT	CT	TT	CC	CT	CT	CT
rs92586	G/A	1a	68758879	NA	NA	NA	NA	NA	NA	NA	AA	AA	AG	GG	GG	GG	GG	GG	AG	AG	GG	AG	AG	AA	AA	AG	AG	AG	AG	GG	AA	GG	GG	AA	AG	GG	AA	AG	AG	AG	AA	AG	AG	GG	GG	AA	AG	AG	AG
rs92692	C/T	1a	68765169	NA	NA	NA	NA	NA	NA	NA	CT	TT	CT	CT	CC	CT	CT	CC	CT	CT	CC	CT	CT	CT	TT	CT	TT	CT	CT	CT	TT	CT	CC	TT	CC	CC	TT	CT	CT	CT	CT	CT	CC	CT	CC	TT	CC	CT	CT
rs92866	G/A	1a	68824001	NA	NA	NA	NA	NA	NA	NA	AG	AA	AA	AA	AG	AA	AG	AG	AA	AA	AG	AG	AG	AG	AA	AG	AA	AA	AG	AA	AA	AA	AG	AA	AA	AG	AA	AA	AA	AA	AA	AG	AG	AG	AA	AA	AG	AA	AG
rs92877	A/G	1a	68824117	NA	NA	NA	NA	NA	NA	NA	AG	GG	AG	AG	AG	AG	AA	AA	AG	GG	GG	AA	AG	AA	AG	AG	GG	GG	AA	AG	GG	AG	AA	AG	AG	AG	AG	GG	GG	GG	AG	AA	AG	AA	AA	GG	AG	AG	AG
rs93067	C/T	1a	68848045	NA	NA	NA	NA	NA	NA	NA	CC	TT	CC	TT	CC	CC	CT	CC	CC	CC	CC	CC	CC	CT	CT	CC	CT	TT	CT	CC	CT	CC	CC	CT	CC	CC	CT	CT	CC	CC	CT	CC	CC	CT	CC	TT	CC	CT	CT
rs93151	G/A	1a	68873260	NA	NA	NA	NA	NA	NA	NA	AG	AA	AG	GG	AG	AG	AG	GG	AG	AG	GG	GG	AA	AG	AA	AG	AA	AA	AG	GG	AG	GG	AG	AA	GG	GG	AG	AG	GG	AG	AG	AA	GG	AG	GG	AG	AG	AG	AG
rs93177	C/G	1a	68873849	NA	NA	NA	NA	NA	NA	NA	CG	GG	GG	CG	CC	GG	GG	CG	CG	CG	CC	CG	CG	GG	GG	CG	GG	GG	CG	CG	GG	GG	CG	CG	CC	CG	GG	GG	GG	CG	GG	CG	CC	GG	CG	GG	GG	GG	GG
rs93329	T/C	1a	68877423	NA	NA	NA	NA	NA	NA	NA	CT	CC	CC	CC	CT	CC	CT	CT	CC	CC	CT	CT	CT	CC	CC	CT	CC	CC	CT	CC	CT	CC	CC	CC	CC	CC	CC	CT	CT	CC	CC	CC	CT	CT	CT	CC	CT	CC	CT
rs93368	A/G	1a	68878094	NA	NA	NA	NA	NA	NA	NA	AA	AA	AA	AA	AA	AA	AA	AA	AA	AA	AA	AA	AA	AA	AA	AA	AA	AA	AG	AG	AA	AA	AA	AA	AA	AA	AA	AA	AA	AA	AG	AA	AA	AA	AA	AA	AA	AA	AA
rs93429	A/C	1a	68888117	NA	NA	NA	NA	NA	NA	NA	AC	AC	CC	AC	AA	AC	AC	AA	AC	AC	AA	AC	AC	AC	CC	AC	CC	CC	AC	AC	AC	AC	AA	AC	AC	AA	CC	AC	AC	AC	AC	AA	AA	AC	AA	AC	AC	AC	AA
rs93505	C/T	1a	68912632	NA	NA	NA	NA	NA	NA	NA	CT	CC	CC	CC	CC	CC	CC	CT	CC	CC	CT	CT	CT	CT	CC	CC	CC	CC	CT	CC	CC	CC	CT	CC	CC	CT	CC	CC	CC	CC	CC	CT	CC	CC	CT	CC	CT	CC	CC
rs93905	T/C	1a	69014859	NA	NA	NA	NA	NA	NA	NA	CC	CC	CT	CC	TT	CT	CT	TT	CC	TT	TT	CT	CT	CT	CC	CT	CC	CC	CT	CT	CC	CT	CT	CC	TT	TT	CT	CT	CT	CT	CC	TT	CT	CT	TT	CC	CT	CT	CT
rs93918	A/C	1a	69015116	NA	NA	NA	NA	NA	NA	NA	AA	CC	AC	CC	AA	AC	AC	AA	AC	CC	AA	AC	CC	AC	CC	AC	CC	CC	AC	AA	AC	AC	AC	CC	AC	AA	CC	AC	AC	AA	AC	AC	AC	AC	AC	CC	AC	AC	AC
rs93923	T/A	1a	69015197	NA	NA	NA	NA	NA	NA	NA	AT	TT	TT	TT	AT	TT	TT	TT	TT	AT	AA	AT	AT	AT	TT	AT	TT	TT	AT	TT	TT	TT	AT	TT	TT	TT	TT	TT	TT	AT	AT	AT	AT	TT	AT	TT	AT	TT	TT
rs93974	T/C	1a	69020559	NA	NA	NA	NA	NA	NA	NA	CT	CC	TT	CT	TT	CT	CT	TT	TT	CC	TT	CT	CT	TT	CT	CT	CC	CT	CT	CT	CC	CT	TT	CC	CT	TT	CT	CT	CT	TT	CT	CT	TT	CT	TT	CT	CT	CT	CT
rs93990	C/T	1a	69020676	NA	NA	NA	NA	NA	NA	NA	CT	TT	CC	CT	CC	CT	CC	CC	CC	CT	CC	CT	CC	CT	CT	CC	CT	CT	CT	CC	TT	CT	CC	CT	CC	CT	TT	CT	CT	CC	CT	CC	CT	CC	CC	CT	CC	CC	CT
rs94001	T/G	1a	69020735	NA	NA	NA	NA	NA	NA	NA	GT	GG	TT	GT	TT	GT	GT	TT	GT	TT	TT	TT	TT	GT	GT	GT	GT	GG	GT	GT	GT	GT	TT	GT	GT	TT	GG	GT	GT	TT	GT	TT	TT	TT	TT	GT	GT	GT	GT
rs94070	T/C	1a	69031113	NA	NA	NA	NA	NA	NA	NA	CT	CC	CT	CC	CC	CT	CT	CT	CC	CC	CT	CC	CT	CC	CC	CC	CC	CC	CC	CC	CC	CC	CT	CC	CC	CC	CC	CC	CC	CT	CC	CT	CT	CC	CT	CC	CC	CC	CC
rs94136	G/A	1a	69032545	NA	NA	NA	NA	NA	NA	NA	AG	AA	AG	AG	GG	GG	AG	GG	AG	AG	GG	AG	AG	AG	AA	AG	AA	AA	AG	AG	AG	AG	GG	AA	AG	GG	AA	AG	AG	GG	AG	AG	GG	AG	GG	AA	AG	AG	AG
rs94250	G/A	1a	69038963	NA	NA	NA	NA	NA	NA	NA	GG	GG	GG	GG	GG	GG	GG	GG	GG	GG	GG	GG	GG	GG	GG	GG	GG	GG	GG	GG	GG	GG	GG	GG	GG	GG	GG	GG	GG	GG	GG	GG	GG	GG	GG	GG	GG	GG	GG
rs94315	A/G	1a	69041433	NA	NA	NA	NA	NA	NA	NA	AA	AA	AA	AA	AA	AA	AA	AA	AA	AA	AA	AA	AA	AA	AA	AA	AA	AA	AA	AA	AA	AA	AA	AA	AA	AA	AA	AA	AA	AA	AA	AA	AA	AA	AA	AA	AA	AA	AA
rs94349	C/T	1a	69050086	NA	NA	NA	NA	NA	NA	NA	CC	CC	CC	CC	CC	CC	CC	CC	CC	CC	CC	CC	CC	CC	CC	CC	CC	CC	CC	CC	CC	CC	CC	CC	CC	CC	CC	CC	CC	CC	CC	CC	CC	CC	CC	CC	CC	CC	CC
rs94413	G/T	1a	69054361	NA	NA	NA	NA	NA	NA	NA	GT	TT	GT	GT	GG	GT	GT	GG	GT	GT	GG	GT	GT	GT	TT	GT	TT	TT	GT	GG	TT	GT	GG	TT	TT	GG	TT	GT	GT	GG	GT	GT	GT	TT	GG	TT	GT	GT	GT
rs94467	T/C	1a	69055750	NA	NA	NA	NA	NA	NA	NA	CT	CT	CT	CT	TT	CT	CT	TT	CT	CT	TT	TT	TT	TT	CC	CT	CT	CC	TT	TT	CC	TT	TT	CC	TT	CT	CT	CT	CT	TT	TT	CT	TT	CT	TT	CC	TT	CT	CT
rs94552	G/A	1a	69059892	NA	NA	NA	NA	NA	NA	NA	AG	AA	AG	AA	GG	AG	GG	GG	AG	AG	GG	AG	AG	AG	AA	AG	AG	AA	AG	AG	AA	AG	GG	AA	AG	GG	AA	AG	GG	GG	AG	GG	AG	AG	GG	AG	GG	AG	AG
rs94681	T/C	1a	69079354	NA	NA	NA	NA	NA	NA	NA	TT	TT	TT	TT	TT	TT	TT	TT	TT	TT	TT	TT	TT	TT	TT	TT	TT	TT	TT	TT	TT	TT	TT	TT	TT	TT	TT	TT	TT	TT	TT	TT	TT	TT	TT	TT	TT	TT	TT
rs94712	A/G	1a	69088934	NA	NA	NA	NA	NA	NA	NA	AG	AG	AA	AG	AA	AA	AG	AA	AG	AG	AA	AG	AA	AG	AG	AG	AG	AG	AG	AG	AG	AG	AA	GG	AA	AA	AG	AG	AG	AG	AA	AA	AA	AA	AA	AG	AG	AA	AA
rs94731	C/T	1a	69089126	NA	NA	NA	NA	NA	NA	NA	CT	CT	CT	CC	CC	CC	CC	CC	CT	CC	CC	CC	CT	CC	CT	CC	CC	CT	CC	CC	CT	CC	CC	CT	CC	CC	CT	CT	CC	CC	CT	CT	CC	CC	CC	CT	CC	CC	CT
rs94772	T/C	1a	69090210	NA	NA	NA	NA	NA	NA	NA	CT	CC	CT	CT	TT	CT	TT	CT	TT	TT	TT	CT	CT	CT	CC	CC	CC	CC	CT	CC	CC	CT	TT	CC	CT	TT	CC	TT	CC	CT	CT	TT	CT	CT	TT	CC	CC	TT	CT
rs94776	A/G	1a	69090270	NA	NA	NA	NA	NA	NA	NA	AG	GG	AG	AA	AA	AG	AG	AA	AA	AG	AA	AA	AG	AA	GG	GG	GG	GG	AG	GG	GG	AG	AA	GG	AG	AA	AG	AG	AG	AA	AA	AA	AA	AG	AA	GG	AG	AA	AG
rs94788	T/A	1a	69090376	NA	NA	NA	NA	NA	NA	NA	AT	AA	AT	AT	TT	TT	AT	TT	AT	AT	TT	AA	TT	AA	AA	AT	AA	AA	AT	AT	AA	TT	TT	AT	AT	TT	AA	AT	AT	TT	TT	AT	TT	TT	TT	AA	AA	AT	AT
rs94794	C/T	1a	69090442	NA	NA	NA	NA	NA	NA	NA	CT	TT	CC	CC	CC	CT	CC	CC	CT	CT	CC	TT	CC	CT	TT	CT	TT	TT	CT	CT	TT	CT	CC	CT	CT	CC	CT	CT	CT	CC	TT	CT	CC	CT	CC	TT	TT	CC	CC
rs94932	A/G	1a	69093342	NA	NA	NA	NA	NA	NA	NA	AG	AG	AG	AG	AA	AG	AA	AA	AG	AA	AA	AA	AA	AA	AG	AG	AG	GG	AA	AG	GG	AA	AA	AG	AA	AA	AG	AG	AG	AA	AG	AG	AA	AG	AA	GG	AA	AG	AG
rs94944	T/G	1a	69093515	NA	NA	NA	NA	NA	NA	NA	GG	GG	GT	GT	TT	GT	GT	TT	GT	GT	TT	GT	GT	GT	GG	GT	GT	GG	GT	GT	GG	GT	TT	GT	GT	TT	GG	GT	TT	GT	GT	GT	TT	TT	TT	GG	GT	GT	GT
rs94984	G/A	1a	69161680	NA	NA	NA	NA	NA	NA	NA	GG	GG	AG	GG	GG	GG	AG	GG	GG	GG	AA	AG	GG	GG	GG	AG	GG	GG	AG	GG	GG	GG	GG	GG	GG	AG	AG	GG	GG	AG	GG	AG	GG	GG	AG	GG	AG	GG	AG
rs94996	A/G	1a	69162389	NA	NA	NA	NA	NA	NA	NA	AG	AA	AA	AA	AG	AA	AG	AG	AA	AA	AG	AG	AG	AG	AA	AG	AA	AA	AG	AA	AA	AA	AG	AA	AA	AG	AA	AA	AA	AG	AA	AG	AG	AG	AG	AA	AG	AA	AG
rs95026	G/A	1a	69162732	NA	NA	NA	NA	NA	NA	NA	AA	AA	AG	AG	GG	AA	AG	GG	AA	AG	GG	AG	AG	AG	AA	AG	AG	AA	AG	AA	AA	GG	AG	AA	AG	AG	AA	AA	AG	AG	AG	AA	GG	AA	AA	AG	AG	AG	AG
rs95072	G/T	1a	69164640	NA	NA	NA	NA	NA	NA	NA	GT	TT	TT	GT	TT	TT	GG	GT	GT	GT	GG	GT	GT	TT	TT	TT	GT	TT	GG	GG	TT	GT	GG	TT	GT	GG	GT	GT	GT	GG	GT	GT	GG	GT	GT	TT	GT	GT	GT
rs95190	T/C	1a	69167398	NA	NA	NA	NA	NA	NA	NA	TT	CT	CT	CT	TT	CT	CT	TT	CT	TT	TT	CT	CT	CT	CC	TT	CC	CC	CT	CT	CT	CT	TT	CC	CT	TT	CC	CT	CT	TT	CC	CT	TT	CT	TT	CC	CT	CT	TT
rs95215	T/G	1a	69167767	NA	NA	NA	NA	NA	NA	NA	GT	GG	GG	GT	TT	GG	TT	TT	GG	TT	TT	GT	GG	TT	GG	GT	GG	GG	TT	GT	TT	GT	TT	GG	GT	GT	GT	GT	GT	TT	GT	TT	TT	GT	TT	GT	GT	TT	TT
rs95354	G/C	1a	69446564	NA	NA	NA	NA	NA	NA	NA	CG	CC	CG	CG	GG	CG	CG	GG	CG	CG	GG	CG	CG	CG	CC	CG	CC	CC	CG	CG	CC	CG	GG	CC	CG	GG	CC	CG	CG	GG	CG	CG	CG	CG	GG	CC	CG	CG	CG
rs95528	C/T	1a	69883541	NA	NA	NA	NA	NA	NA	NA	CC	TT	CT	CC	CC	CT	CC	CC	CC	CC	CC	CT	CC	CC	TT	CT	CC	TT	CT	CT	CT	CC	CC	TT	CT	CC	CT	CC	CT	CC	CT	CT	CC	CT	CT	CT	CT	CC	TT
rs95591	C/T	1a	69886319	NA	NA	NA	NA	NA	NA	NA	CC	CT	CT	CC	CC	CT	CC	CC	TT	CT	CT	CT	CT	CT	CT	CT	CT	CT	CT	CT	CT	CT	CC	TT	TT	CC	TT	CT	CT	CT	TT	CC	CC	CT	CT	TT	CT	CT	CT
rs95662	T/G	1a	69896157	NA	NA	NA	NA	NA	NA	NA	TT	GG	GT	GT	TT	GT	TT	GT	TT	GT	TT	GT	GG	GT	GG	TT	GG	GT	GG	GT	GG	GT	GT	GT	GT	TT	GT	GT	GG	GT	GT	GT	TT	GG	GT	GG	GT	GT	GT
rs95700	A/G	1a	69897335	NA	NA	NA	NA	NA	NA	NA	AA	AG	AG	AA	AA	AG	AA	AA	AG	GG	AA	AG	AG	GG	GG	AG	AG	GG	AG	AG	GG	AG	GG	GG	AG	AA	GG	AG	AG	AG	AA	AG	AA	AG	AG	GG	GG	AG	AG
rs95757	A/G	1a	69898390	NA	NA	NA	NA	NA	NA	NA	AA	AA	AA	AA	AA	AA	AG	AA	AA	AA	AG	AG	AG	AG	AA	AG	AG	AA	AG	AA	AA	AA	AG	AA	AG	AG	AA	AA	AA	AG	AA	AG	AG	AA	AA	AA	AA	AA	AG
rs95763	C/T	1a	69898498	NA	NA	NA	NA	NA	NA	NA	CC	CC	CC	CC	CC	CC	TT	CC	CC	CC	CT	CC	CC	CT	CC	CT	CT	CC	CT	CC	CC	CC	CT	CC	CC	CT	CC	CC	CC	CC	CC	CC	CT	CC	CC	CC	CC	CC	CT
rs95783	C/G	1a	69898974	NA	NA	NA	NA	NA	NA	NA	CC	CC	CC	CC	CG	CC	CG	CG	CC	CC	CG	CG	CC	CC	CC	CC	CG	CC	CC	CC	CC	CC	CC	CC	CC	CC	CC	CC	CC	CG	CC	CG	CG	CG	CG	CC	CG	CC	CG
rs95833	T/C	1a	69900492	NA	NA	NA	NA	NA	NA	NA	CT	CC	CC	CC	CT	CC	CT	CT	CC	CC	CT	CT	CT	CT	CC	CT	CT	CC	CT	CC	CC	CC	CT	CC	CC	CT	CT	CC	CC	CT	CC	CC	CT	CT	CC	CT	CC	CC	CT
rs95838	T/C	1a	69904989	NA	NA	NA	NA	NA	NA	NA	CC	TT	TT	TT	CC	TT	CC	CC	TT	TT	CC	CT	CT	CT	TT	CT	CT	TT	CT	TT	TT	TT	CT	TT	TT	CC	TT	TT	TT	CC	TT	CT	CC	CT	TT	TT	CT	TT	CT
rs96049	C/T	1a	69932424	NA	NA	NA	NA	NA	NA	NA	CC	CT	CC	CC	CC	CC	CC	CC	CC	CC	CT	CT	CC	CT	CT	CT	CT	CT	CC	CC	CC	CC	CC	CC	CT	CC	CC	CC	CC	CC	CC	CT	CC	CT	CC	CC	CT	CC	CT
rs96105	C/T	1a	69932895	NA	NA	NA	NA	NA	NA	NA	CC	CT	CC	CC	CC	CC	CC	CC	CC	CC	CT	CT	CT	CT	CT	CT	CT	CT	CT	CC	CT	CC	CC	CT	CT	CC	CT	CC	CC	CC	CC	CT	CC	CT	CC	CT	CT	CC	CT
rs96161	T/A	1a	69935881	NA	NA	NA	NA	NA	NA	NA	AT	AA	AA	AA	AT	AT	AT	AT	AA	AA	AT	TT	TT	AT	AA	AT	AT	AA	AT	AA	AA	AA	AT	AA	AA	AT	AA	AA	AA	AT	AT	AA	AT	AT	AA	AA	AT	AT	AT
rs96207	G/A	1a	69937416	NA	NA	NA	NA	NA	NA	NA	AG	AA	AA	AA	AA	AA	AG	AG	AG	AA	AG	AG	AG	AA	AA	AG	AG	AA	AA	AG	AA	AG	AG	AA	AA	AA	AA	AA	AA	AG	AA	AG	AG	AG	AA	AA	AA	AA	AG
rs96248	C/A	1a	69983448	NA	NA	NA	NA	NA	NA	NA	AA	AA	AC	AC	AC	AC	AC	AC	AC	AC	AC	AA	AA	AA	AA	AA	AA	AA	AA	AC	AA	AC	AC	AA	AA	AC	AA	AC	AA	AC	AC	AA	AA	AA	AC	AA	AA	AC	AA
rs96250	T/A	1a	69983465	NA	NA	NA	NA	NA	NA	NA	TT	AT	AT	AT	AT	AT	TT	TT	AT	AT	TT	AT	TT	TT	AT	TT	TT	AT	TT	AT	AT	AA	TT	AT	AT	TT	AT	AT	AA	TT	AT	TT	TT	TT	AT	TT	TT	AT	TT
rs96301	T/C	1a	70047386	NA	NA	NA	NA	NA	NA	NA	CT	TT	TT	CT	TT	TT	CT	CT	TT	TT	CT	CT	CT	CT	TT	TT	TT	TT	TT	TT	TT	TT	CT	TT	TT	CT	TT	TT	TT	CT	TT	CT	TT	CT	TT	CT	TT	TT	TT
rs96348	T/C	1a	70129184	NA	NA	NA	NA	NA	NA	NA	TT	CT	CT	TT	TT	TT	TT	TT	TT	TT	TT	CC	TT	CT	TT	CT	CT	CT	CT	TT	CT	TT	TT	CT	CT	CT	CT	TT	TT	TT	TT	CT	TT	CT	CT	CT	CT	TT	CT
rs96380	T/A	1a	70129859	NA	NA	NA	NA	NA	NA	NA	TT	AA	TT	AT	TT	TT	TT	TT	TT	TT	TT	AA	TT	AT	AT	TT	TT	AA	TT	TT	AT	TT	TT	TT	AT	AT	AT	TT	AT	TT	TT	TT	AT	TT	AT	TT	TT	TT	TT
rs96410	A/G	1a	70132540	NA	NA	NA	NA	NA	NA	NA	AG	AA	AG	AG	AG	AG	AG	AG	AG	AG	AG	AA	AA	AA	AA	AA	AA	AA	AA	AG	AA	AG	AG	AG	AA	AA	AA	AG	AG	AG	AG	AA	AG	AA	AG	AA	AA	AG	AA
rs96417	G/A	1a	70132596	NA	NA	NA	NA	NA	NA	NA	AG	GG	GG	GG	GG	AG	AG	AG	AG	AG	AG	GG	GG	GG	GG	GG	GG	GG	GG	GG	GG	AG	AG	AG	GG	GG	GG	AG	AG	AG	AG	GG	AG	GG	GG	GG	GG	AG	GG
rs96511	C/T	1a	70180079	NA	NA	NA	NA	NA	NA	NA	CC	CT	CC	CT	CC	CC	CC	CC	CT	CC	CC	CT	CC	CC	CT	CT	CC	CT	CC	CC	CT	CC	CC	CC	CC	CC	CT	CC	CC	CC	CC	CC	CT	CT	CC	CC	CT	CC	CC
rs96639	C/T	1a	70208004	NA	NA	NA	NA	NA	NA	NA	CC	CT	CC	CC	CC	CC	CC	CC	CT	CC	CC	CT	CT	CT	CT	CT	CC	CT	CC	CC	CC	CC	CC	CC	CT	CC	CT	CC	CC	CC	CC	CC	CT	TT	CC	CT	CT	CC	CT
rs96690	A/C	1a	70210892	NA	NA	NA	NA	NA	NA	NA	AA	CC	AC	AC	AA	AA	AA	AA	AC	AC	AA	CC	AC	AC	CC	AC	CC	AC	AA	AC	CC	AC	AA	AC	AC	AC	CC	AC	AC	AC	AC	AC	AC	AA	AC	AC	AC	AA	AC
rs96705	G/A	1a	70211364	NA	NA	NA	NA	NA	NA	NA	GG	AA	AG	AG	GG	GG	GG	GG	AG	AG	GG	AA	AG	AG	AA	AG	GG	AG	GG	AG	AA	AG	GG	AG	AG	AG	AA	AG	GG	GG	AA	GG	AG	AG	AG	AG	AG	AG	AG
rs96751	G/A	1a	70212708	NA	NA	NA	NA	NA	NA	NA	GG	AG	GG	GG	GG	AG	GG	GG	AG	AG	GG	AG	AG	GG	AA	AG	AG	AA	GG	GG	AG	GG	GG	AG	GG	GG	AG	GG	GG	GG	GG	AG	GG	AG	GG	AG	AG	GG	GG
rs96804	T/C	1a	70215912	NA	NA	NA	NA	NA	NA	NA	TT	CT	CT	CT	TT	CT	TT	TT	CT	CT	TT	CT	TT	TT	CC	TT	TT	CT	TT	CT	CC	CC	TT	CT	TT	TT	CT	CC	CT	TT	CT	TT	CT	CT	CC	TT	TT	CC	CT
rs96832	A/G	1a	70216212	NA	NA	NA	NA	NA	NA	NA	AA	GG	AG	AG	AA	AA	AA	AA	AG	AG	AA	GG	AG	AA	GG	AG	AG	GG	AA	AG	GG	AG	AA	AG	AG	AG	AG	AG	AG	AA	AG	AG	AG	AG	AG	AG	AG	AG	AG
rs96843	C/T	1a	70218521	NA	NA	NA	NA	NA	NA	NA	CC	TT	CT	CT	CC	CT	CT	CC	CC	CT	CC	TT	CT	CT	CT	CT	CC	TT	CC	CC	TT	CC	CC	TT	CT	CC	TT	CT	CT	CC	CT	CT	CC	CC	CT	TT	CT	CT	CT
rs96965	T/G	1a	70252100	NA	NA	NA	NA	NA	NA	NA	GG	TT	GT	GT	GG	TT	GG	GG	GT	GT	GG	TT	GT	GG	GT	GT	GT	GT	GG	GT	TT	GT	GG	GT	GT	GG	TT	TT	TT	GG	GT	GT	GT	GG	GT	GT	GT	GG	GG
rs96971	C/T	1a	70252163	NA	NA	NA	NA	NA	NA	NA	CC	CT	CC	CC	CC	CC	CC	CC	CC	CC	CC	CT	CT	CT	CT	CT	CC	CT	CC	CC	CT	CC	CC	CC	CT	CC	CC	CC	CC	CC	CC	CC	CT	CC	CC	CT	CT	CC	CC
rs97011	G/T	1a	70278680	NA	NA	NA	NA	NA	NA	NA	GG	GT	GT	GT	GG	GT	GG	GG	GT	GT	GG	TT	GT	GT	TT	GT	GT	TT	GG	GT	TT	GT	GG	GT	TT	GG	TT	GT	GT	GG	GT	GG	TT	GG	GG	GT	GT	GT	GG
rs97161	G/A	1a	70290956	NA	NA	NA	NA	NA	NA	NA	GG	AA	AG	AG	AG	AG	GG	GG	AG	AG	GG	AG	AG	GG	AA	AG	AG	AA	GG	AG	AA	AG	GG	AG	AG	AG	GG	AG	AG	GG	AG	AG	AG	AG	AG	AG	AG	AG	AA
rs97164	T/C	1a	70290986	NA	NA	NA	NA	NA	NA	NA	TT	CC	CT	CT	CT	CT	TT	TT	CT	CT	TT	CT	CT	CT	CC	CT	CT	CC	TT	CT	CC	CT	TT	CT	CT	CT	CT	CT	CT	TT	CT	CT	CT	CT	TT	CT	CT	CT	CT
rs97208	A/T	1a	70291876	NA	NA	NA	NA	NA	NA	NA	AA	AT	AT	AT	AA	AT	AA	AT	AT	AT	AA	TT	AT	AT	TT	AT	AT	TT	AA	AT	TT	AT	AA	AT	AT	AT	TT	AT	AT	AA	AT	AT	AT	AT	AT	AT	AT	TT	AA
rs97325	T/C	1a	70301522	NA	NA	NA	NA	NA	NA	NA	CT	CT	CT	CT	TT	CT	TT	TT	CT	CT	TT	TT	CT	TT	CT	TT	TT	TT	TT	CT	CT	CT	TT	TT	TT	TT	CT	TT	TT	TT	TT	TT	CT	TT	TT	TT	TT	CT	TT
rs97350	T/G	1a	70302374	NA	NA	NA	NA	NA	NA	NA	GT	GG	GT	GT	GT	GT	GT	GT	GT	GT	GT	GG	GG	GG	GG	GG	GG	GG	GT	GT	GG	TT	GT	GT	GG	GG	GG	GT	GT	GT	GG	GG	GT	GG	GT	GG	GG	GT	GG
rs97410	A/T	1a	70304094	NA	NA	NA	NA	NA	NA	NA	AT	AA	AA	AA	AT	AA	AA	AT	AA	AA	AT	AA	AA	AT	AA	AT	AT	AA	AT	AA	AA	AA	AA	AA	AA	AT	AA	AA	AA	AT	AA	AT	AA	AT	AT	AT	AT	AA	AT
rs97412	A/T	1a	70304110	NA	NA	NA	NA	NA	NA	NA	AT	AA	AT	AT	AT	AT	AA	TT	AT	AT	AT	AT	AA	AT	AT	AT	AT	AT	AA	AT	AT	AT	AT	AA	AA	AT	AA	AT	AT	AT	AT	AT	AT	AT	AT	AT	AA	AT	AT
rs97557	G/A	1a	70308534	NA	NA	NA	NA	NA	NA	NA	AG	GG	GG	AG	GG	AG	AG	AG	GG	AG	AG	GG	AG	AG	AG	AG	AG	GG	AG	AG	GG	GG	GG	GG	AG	AA	GG	GG	AG	AG	GG	AG	GG	AA	GG	AG	AG	AG	AG
rs97603	T/C	1a	70322655	NA	NA	NA	NA	NA	NA	NA	TT	CC	CT	CT	TT	CT	TT	TT	CT	CT	TT	CC	CT	CT	CT	CT	CT	CC	CT	CT	CC	CT	TT	CT	CT	CT	CC	CT	CT	TT	CT	CT	CT	CT	CT	CT	CT	CT	CT
rs97701	G/T	1a	70327763	NA	NA	NA	NA	NA	NA	NA	GG	TT	GT	GT	GG	GT	GG	GG	GT	GT	GG	TT	GT	GG	TT	GT	GT	GT	GG	GT	TT	GT	GG	GT	GT	GT	TT	GT	GT	GG	GT	TT	GG	GT	GT	GT	GT	GT	GT
rs97809	A/C	1a	70357394	NA	NA	NA	NA	NA	NA	NA	AC	AC	CC	AC	AC	CC	AA	AC	AC	AC	AC	AC	AA	AA	AC	AA	AA	AC	AA	CC	AC	CC	AC	CC	AA	AA	AC	AC	CC	AC	CC	AA	CC	AA	CC	AA	AC	CC	AA
rs97840	G/C	1a	70357637	NA	NA	NA	NA	NA	NA	NA	CG	CC	CC	CC	CG	CC	CG	CG	CC	CC	CG	CC	CG	CG	CC	CG	CC	CC	CG	CC	CC	CC	CG	CC	CG	CG	CC	CC	CC	CG	CC	CG	CC	CG	CC	CG	CG	CC	CG
rs97869	T/G	1a	70375000	NA	NA	NA	NA	NA	NA	NA	TT	GT	GT	TT	TT	TT	TT	TT	GT	GT	TT	GT	TT	TT	GT	TT	TT	GT	TT	TT	TT	TT	TT	GT	TT	TT	TT	TT	TT	TT	GT	TT	GT	TT	GT	TT	TT	GT	TT
rs97873	C/T	1a	70375048	NA	NA	NA	NA	NA	NA	NA	CT	CT	CC	CC	CT	CC	CT	CC	CC	CC	CT	CC	CT	CT	CC	CT	CT	CC	CC	CC	CC	CC	CC	CC	CT	CT	CC	CC	CC	CT	CC	CT	CC	CT	CC	CT	CT	CC	TT
rs97953	C/G	1a	70377706	NA	NA	NA	NA	NA	NA	NA	CG	CG	CC	CC	CC	CC	CC	CC	CC	CC	CC	CG	GG	CG	CG	CG	CG	CG	CC	CC	CG	CC	CC	CC	CC	CG	CG	CC	CC	CC	CC	CG	CG	CG	CC	CG	CG	CC	CC
rs97982	A/C	1a	70378135	NA	NA	NA	NA	NA	NA	NA	CC	AA	AC	AA	CC	AA	CC	CC	CC	AC	CC	AC	AC	AC	AA	AC	AC	AA	CC	CC	AA	CC	CC	AC	AC	AA	AA	AC	AC	CC	AC	AA	AC	AC	AA	AC	AC	CC	AC
rs97987	T/C	1a	70410264	NA	NA	NA	NA	NA	NA	NA	CT	CC	CC	CT	CT	CT	CT	CT	CT	CT	TT	CC	CC	TT	CC	CT	CT	CC	CT	CT	CT	CT	CT	CT	CC	CT	CC	CC	CC	TT	CC	CC	CC	CT	CT	CT	CT	CC	CT
rs97994	T/C	1a	70412806	NA	NA	NA	NA	NA	NA	NA	TT	CT	CT	CT	TT	TT	TT	TT	CT	TT	TT	CC	TT	CT	CC	TT	TT	CT	TT	CT	CC	CT	TT	TT	CC	CT	CC	CC	TT	TT	CT	CT	CT	TT	CT	CT	TT	CT	TT
rs98041	C/T	1a	70491884	NA	NA	NA	NA	NA	NA	NA	CC	CC	CC	CT	CT	CT	CT	CT	CT	CT	CT	CC	CC	CC	CC	CC	CC	CC	CT	CT	CC	CT	CT	CT	CC	CC	CC	CT	CT	CT	CT	CC	CT	CC	CC	CC	CC	CT	CC
rs98042	A/G	1a	70491885	NA	NA	NA	NA	NA	NA	NA	AG	GG	GG	GG	AG	GG	AG	AG	GG	GG	AG	GG	AG	AG	GG	AG	AG	GG	AG	GG	GG	GG	AG	AG	AG	AG	GG	GG	GG	AG	GG	AG	GG	AG	GG	AG	GG	GG	AG
rs98269	T/C	1a	70497522	NA	NA	NA	NA	NA	NA	NA	TT	CC	TT	TT	TT	TT	TT	TT	TT	TT	TT	CT	CT	CT	CT	TT	TT	CC	TT	TT	TT	TT	TT	TT	CT	TT	CT	TT	TT	TT	TT	CT	TT	CT	TT	TT	CT	TT	TT
rs98378	G/A	1a	70509541	NA	NA	NA	NA	NA	NA	NA	GG	GG	AG	AG	AG	GG	GG	AG	GG	GG	AG	GG	GG	GG	GG	GG	GG	GG	AA	GG	GG	AG	AA	AG	GG	GG	GG	AG	AG	GG	GG	GG	AG	GG	AG	AG	GG	AA	GG
rs98419	G/A	1a	70510305	NA	NA	NA	NA	NA	NA	NA	AG	GG	AA	AG	AG	AG	AG	AG	AG	AG	GG	AG	GG	GG	AG	GG	GG	AA	GG	GG	AG	AG	GG	AG	GG	GG	GG	AG	AG	AG	AG	AG	AG	AG	AG	GG	GG	AG	GG
rs98430	A/G	1a	70510562	NA	NA	NA	NA	NA	NA	NA	AG	AA	AG	AG	AG	AG	AG	GG	AG	AG	AG	AA	AA	AA	AA	AA	AA	AA	AG	AG	AA	AG	AG	AG	AA	AA	AA	AG	AG	AG	AG	AA	AG	AA	AG	AG	AA	AG	AA
rs98445	A/G	1a	70510828	NA	NA	NA	NA	NA	NA	NA	AG	GG	GG	AG	AG	GG	AA	AG	GG	GG	AG	GG	AG	AG	GG	AG	AG	GG	AG	GG	GG	GG	AG	GG	AG	AG	GG	GG	GG	AG	GG	AG	GG	AG	GG	AG	GG	GG	AG
rs98447	A/C	1a	70510832	NA	NA	NA	NA	NA	NA	NA	AC	AA	AC	AC	AC	AC	AA	AA	AC	AC	AC	AA	AA	AA	AA	AA	AA	AA	AC	AC	AA	AC	AC	AC	AA	AA	AA	AC	AC	AC	AC	AA	AC	AA	AC	AA	AA	AC	AA
rs98644	T/C	1a	70526309	NA	NA	NA	NA	NA	NA	NA	TT	TT	CT	CT	CT	CC	CT	CT	CT	CT	CT	TT	TT	TT	TT	TT	TT	TT	CT	CT	TT	CT	TT	CT	TT	TT	TT	CT	CT	CT	CT	TT	CT	TT	CT	TT	TT	CT	TT
rs98798	A/G	1a	70531776	NA	NA	NA	NA	NA	NA	NA	AA	AG	AA	AA	AA	AA	AA	AA	AA	AA	AA	AG	AA	AA	AA	AG	AG	AG	AA	AA	AA	AA	AA	AA	AG	AA	AG	AA	AA	AA	AA	AG	AA	AA	AA	AA	AG	AA	AG
rs98820	G/A	1a	70540918	NA	NA	NA	NA	NA	NA	NA	AG	GG	AG	GG	AG	AG	AG	AG	AG	AG	GG	GG	GG	GG	GG	GG	GG	GG	GG	AG	GG	GG	AG	GG	GG	GG	GG	GG	GG	AG	GG	GG	GG	GG	GG	GG	GG	AG	GG
rs98822	C/G	1a	70540932	NA	NA	NA	NA	NA	NA	NA	CG	GG	CG	GG	CG	GG	CG	CG	CG	GG	CC	GG	CG	CG	GG	CG	CG	GG	CG	GG	GG	GG	CG	GG	GG	CG	GG	CG	GG	CG	GG	CG	GG	CG	GG	CG	CG	CG	CG
rs98825	G/A	1a	70540953	NA	NA	NA	NA	NA	NA	NA	AG	GG	AG	GG	AG	AG	AG	AG	AG	AG	AG	GG	GG	GG	GG	GG	GG	GG	AG	AG	GG	AG	AG	AG	GG	GG	GG	AG	AG	AG	AG	GG	AG	GG	AG	GG	GG	AG	GG
rs98888	T/C	1a	70549087	NA	NA	NA	NA	NA	NA	NA	CT	CC	CT	CT	CT	CC	CC	CT	CT	CT	TT	CC	CC	CC	CT	CC	CC	CC	CC	CT	CC	CT	TT	CC	CC	CC	CC	CT	CT	CT	CT	CC	CT	CC	CT	CT	CC	CT	CC
rs98922	T/C	1a	70549371	NA	NA	NA	NA	NA	NA	NA	TT	TT	TT	TT	TT	CT	TT	CT	CT	TT	CT	TT	TT	TT	TT	TT	CT	TT	TT	CT	TT	CT	CT	CT	TT	TT	TT	TT	CT	TT	CT	TT	CT	TT	CT	TT	CT	CT	CT
rs99128	T/C	1a	70629554	NA	NA	NA	NA	NA	NA	NA	TT	CT	TT	TT	TT	TT	TT	TT	TT	TT	CT	CT	CT	CT	CT	CT	CT	CT	CT	TT	CT	TT	TT	TT	CT	TT	CT	TT	TT	TT	TT	CT	TT	CT	TT	CT	CT	TT	CT
rs99148	A/T	1a	70629834	NA	NA	NA	NA	NA	NA	NA	AA	AT	AA	AA	AA	AA	AA	AA	AA	AA	AA	AT	AT	AT	AT	AT	AT	AT	AT	AA	AT	AA	AA	AA	AT	AA	AA	AA	AA	AA	AA	AA	AA	AT	AA	AT	AT	AA	AT
rs99163	A/G	1a	70630146	NA	NA	NA	NA	NA	NA	NA	AA	AG	GG	GG	GG	GG	GG	AG	GG	GG	AG	GG	AG	AA	AG	AG	AG	GG	AA	AG	GG	GG	AG	AG	AG	AG	GG	GG	GG	AA	GG	AG	GG	AG	GG	AG	AG	GG	AA
rs99243	A/G	1a	70631459	NA	NA	NA	NA	NA	NA	NA	AA	AG	AA	AA	AA	AA	AA	AA	AA	AA	AA	AG	AA	AG	AG	AG	AG	AG	AA	AA	AG	AA	AA	AA	AG	AA	AA	AA	AA	AA	AA	AG	AG	AG	AA	AG	AA	AA	AG
rs99358	T/C	1a	70633760	NA	NA	NA	NA	NA	NA	NA	CT	CC	CT	CT	CT	CT	CT	CT	CC	CT	CT	CC	CT	CC	CC	CT	CT	CC	CT	CC	CC	CC	CT	CC	CC	TT	CC	CT	CT	TT	CC	CT	CC	CC	CC	CC	CT	CC	CC
rs99434	T/C	1a	70771254	NA	NA	NA	NA	NA	NA	NA	CT	TT	TT	TT	CT	TT	CT	TT	TT	TT	CT	TT	CT	CT	TT	CT	CT	CT	TT	TT	TT	TT	CT	TT	CT	TT	TT	TT	TT	CT	TT	TT	TT	TT	TT	CT	CT	TT	CT
rs99435	T/A	1a	70771256	NA	NA	NA	NA	NA	NA	NA	TT	AT	TT	TT	TT	TT	TT	TT	TT	TT	TT	AT	AT	AT	AT	AT	AT	AT	TT	TT	AT	TT	AT	TT	TT	AT	AT	TT	TT	TT	TT	AT	TT	AT	TT	AT	AT	TT	AT
rs99503	A/T	1a	70772499	NA	NA	NA	NA	NA	NA	NA	AT	AA	AT	AT	AT	AT	AT	AT	AT	AT	AT	AA	AA	AA	AA	AA	AT	AA	AT	AT	AA	AT	AT	AT	AA	AA	AA	AT	AT	AT	AT	AA	AT	AT	AT	AA	AA	AT	AA
rs99550	A/G	1a	70873958	NA	NA	NA	NA	NA	NA	NA	AG	GG	AA	AA	AA	AG	AA	AG	AA	AG	AA	AG	AA	AG	AG	AG	AG	GG	AA	AG	AG	AG	AA	AG	AA	AG	GG	AG	AG	AA	AG	AG	AA	AG	AG	AG	AG	AA	AG
rs99630	C/A	1a	70875559	NA	NA	NA	NA	NA	NA	NA	AC	AA	AA	AC	CC	CC	CC	AC	AC	AC	CC	AA	AA	AC	AC	CC	AC	AA	CC	AC	AA	CC	CC	AC	AC	AC	AA	CC	AA	CC	AC	AC	CC	AC	AC	AC	AC	AC	AC
rs99636	T/A	1a	70875627	NA	NA	NA	NA	NA	NA	NA	TT	AT	TT	AT	TT	TT	TT	AT	TT	TT	TT	AT	AT	AT	AT	TT	TT	AT	TT	TT	AT	TT	TT	TT	TT	AA	AT	TT	TT	TT	TT	AT	TT	AT	TT	AT	AT	TT	AT
rs99850	A/T	1a	70923222	NA	NA	NA	NA	NA	NA	NA	AT	TT	AT	AT	AA	AA	AA	AA	AA	TT	AA	TT	AT	AT	TT	AT	AT	AT	AT	AT	AT	AT	AT	AA	AT	AA	TT	AA	AT	AA	AT	AT	AT	AT	TT	TT	AT	AA	AT
rs99906	G/A	1a	71212878	NA	NA	NA	NA	NA	NA	NA	GG	AA	AG	AG	GG	AG	GG	GG	AG	AG	GG	AA	AG	AA	AA	AG	AG	AA	GG	AG	AA	AG	GG	AG	AG	AG	AA	AG	AG	GG	AG	AG	AA	AG	AG	AG	AG	AG	GG
rs99922	T/C	1a	71213404	NA	NA	NA	NA	NA	NA	NA	TT	CT	CT	TT	TT	CT	TT	TT	TT	CC	TT	TT	TT	TT	CT	TT	TT	TT	TT	CT	CT	CT	TT	TT	TT	TT	CT	CT	TT	TT	CT	TT	CT	TT	CC	TT	TT	CT	TT
rs99948	G/A	1a	71301137	NA	NA	NA	NA	NA	NA	NA	AG	GG	GG	GG	AG	GG	AG	AG	GG	GG	AG	GG	AG	AG	GG	AG	AG	GG	AG	GG	GG	GG	AG	GG	AG	AG	GG	GG	GG	AG	GG	AG	GG	AG	GG	AG	AG	GG	AG
rs99951	G/T	1a	71301151	NA	NA	NA	NA	NA	NA	NA	GT	GG	GG	GT	GT	GT	GT	GT	GT	GT	GT	GG	GG	GG	GG	GG	GG	GG	GT	GT	GG	GT	GT	GT	GG	GG	GG	GT	GT	GT	GT	GG	GT	GG	GT	GG	GG	GT	GG
rs100013	T/A	1a	71301973	NA	NA	NA	NA	NA	NA	NA	TT	AT	TT	TT	TT	TT	TT	TT	TT	TT	TT	AT	AT	AT	AT	TT	AT	AT	TT	TT	AT	TT	TT	TT	TT	AT	TT	TT	TT	TT	TT	TT	TT	AT	TT	AT	AT	TT	AT
rs100054	A/C	1a	71326634	NA	NA	NA	NA	NA	NA	NA	AA	AC	AC	AC	AA	AC	AA	AA	AC	AC	AA	CC	AA	AC	CC	AC	AC	CC	AA	AC	CC	AC	AA	AC	AC	AA	CC	AC	AC	AA	AC	AC	AC	AC	AC	AC	AC	AC	AC
rs100152	T/C	1a	71422842	NA	NA	NA	NA	NA	NA	NA	TT	TT	TT	TT	TT	TT	TT	TT	TT	TT	TT	TT	TT	TT	TT	TT	TT	TT	TT	TT	TT	TT	TT	TT	TT	TT	TT	TT	TT	TT	TT	TT	TT	TT	TT	TT	TT	TT	TT
rs100312	T/C	1a	71434732	NA	NA	NA	NA	NA	NA	NA	CC	CC	CC	CC	CT	CC	CT	CT	CC	CC	CT	CT	CT	CC	CC	CT	CC	CC	CT	CC	CT	CC	CT	CC	CC	CT	CC	CT	CC	CT	CC	CT	CT	CT	CT	CC	CT	CC	CT
rs100539	T/C	1a	71531570	NA	NA	NA	NA	NA	NA	NA	CT	CC	CC	CC	CT	CC	CT	CT	CC	CC	CT	CC	CT	CT	CC	CT	TT	CT	CT	CC	CC	CC	CC	CC	CT	CT	CC	CC	CC	CT	CT	CT	CC	CC	CC	CT	CT	CC	CT
rs100674	C/T	1a	71591641	NA	NA	NA	NA	NA	NA	NA	CC	CC	CC	CT	CC	CC	CC	CC	CT	CC	CC	CT	CC	CC	CT	CC	CC	CT	CC	CT	CT	CC	CC	CT	CC	CC	CT	CT	CC	CC	CC	CC	CC	CC	CT	CC	CC	CT	CC
rs100746	T/C	1a	71635007	NA	NA	NA	NA	NA	NA	NA	TT	CC	CT	CC	CT	CT	TT	TT	CC	CT	TT	CC	CT	CT	CC	CT	CC	CC	CT	CT	CC	CC	TT	CC	CT	CC	CT	CC	CT	CT	CC	TT	CC	CT	CT	CT	CT	CT	CT
rs100807	C/T	1a	71636303	NA	NA	NA	NA	NA	NA	NA	CC	TT	CT	CT	CT	CT	CC	CC	CC	CT	CC	TT	CT	CT	TT	CT	CT	TT	CC	CT	TT	CT	CC	CT	CC	CT	TT	CT	CT	CC	TT	CT	CT	CT	TT	CT	CT	CT	CT
rs100986	C/T	1a	71644471	NA	NA	NA	NA	NA	NA	NA	CT	CC	CT	CT	TT	TT	CC	TT	TT	TT	TT	CC	CT	CT	CC	CT	CC	CT	CT	CT	CC	CT	TT	CT	CT	CT	CC	CT	CT	CT	CT	TT	CT	CT	CT	CC	CC	CT	TT
rs101140	T/C	1a	71654967	NA	NA	NA	NA	NA	NA	NA	TT	CC	CT	CT	TT	CT	TT	TT	CC	CT	TT	CC	CT	TT	CT	CT	CT	CC	TT	TT	CC	CT	TT	CT	CT	CT	CC	TT	CT	TT	CT	CT	CT	TT	CT	CT	CT	CT	CT
rs101283	G/A	1a	71664461	NA	NA	NA	NA	NA	NA	NA	GG	GG	GG	GG	GG	GG	GG	GG	AG	GG	GG	AG	AG	AG	GG	AG	GG	AG	GG	GG	AG	GG	GG	AG	GG	AG	AG	GG	GG	GG	AG	GG	AG	GG	AG	GG	AG	GG	AG
rs101315	T/C	1a	71665640	NA	NA	NA	NA	NA	NA	NA	CC	CT	CT	CT	CC	CT	TT	CC	CT	CC	CC	TT	CT	CT	TT	TT	TT	CT	CC	CT	TT	CT	CT	CT	CT	CT	TT	TT	CT	CC	CT	CT	CT	CT	CT	CT	CT	CT	CT
rs101409	C/T	1a	71688802	NA	NA	NA	NA	NA	NA	NA	CC	TT	CT	CT	CC	CT	CC	CC	CT	CC	CC	CT	CT	CT	CT	CT	CC	CT	CC	CT	TT	CC	CT	TT	CC	CT	TT	CT	CC	CC	CC	CT	CT	CC	CC	TT	TT	CT	CT
rs101503	T/G	1a	71691072	NA	NA	NA	NA	NA	NA	NA	TT	GG	GT	TT	TT	GT	TT	TT	GT	GT	TT	GG	TT	TT	GG	GT	TT	GG	TT	TT	GG	GT	TT	GT	GT	GT	GG	GT	TT	TT	GT	GT	TT	GT	GT	GT	GG	GT	GT
rs101557	T/C	1a	71692017	NA	NA	NA	NA	NA	NA	NA	CT	TT	CT	TT	TT	TT	TT	TT	TT	TT	CT	TT	TT	TT	TT	TT	TT	TT	TT	TT	TT	TT	CT	CT	TT	TT	CT	CT	TT	TT	CT	TT	CT	TT	TT	TT	CT	TT	TT
rs101664	T/C	1a	71703071	NA	NA	NA	NA	NA	NA	NA	TT	CC	CT	TT	TT	CT	TT	TT	CT	CT	TT	CC	CT	CT	CC	CT	CT	CC	CT	CT	CC	CT	TT	CT	CT	TT	CC	CT	CC	TT	CT	CT	CT	CT	CT	CT	CT	CT	CT
rs101766	T/C	1a	71716700	NA	NA	NA	NA	NA	NA	NA	TT	CT	TT	TT	TT	TT	TT	TT	TT	TT	TT	CT	CT	CT	CT	CT	CT	CT	TT	TT	CT	CT	TT	TT	CT	TT	CC	TT	TT	TT	TT	TT	TT	TT	CT	CC	TT	CT	CT
rs101786	T/C	1a	71717150	NA	NA	NA	NA	NA	NA	NA	TT	CT	CT	CT	TT	CC	CT	CT	CT	CT	TT	CC	CT	CT	CT	CT	TT	CC	CT	CC	CC	CT	CC	CT	CT	CT	CC	CT	CT	TT	TT	CT	TT	CT	CT	TT	CT	TT	CT
rs101787	A/T	1a	71717161	NA	NA	NA	NA	NA	NA	NA	AA	AA	AT	AA	AA	AT	AA	AA	AT	AA	AA	TT	AA	AA	AA	AA	AA	AT	AA	AA	AT	AT	AA	AT	AA	AA	AT	AA	AT	AA	AA	AA	AA	AA	AT	AA	AA	AA	AA
rs101806	T/C	1a	71772674	NA	NA	NA	NA	NA	NA	NA	CT	CC	CC	CC	CT	CC	CT	CT	CC	CC	CT	CC	CT	CT	CC	CT	CT	CC	CT	CC	CC	CC	CT	CC	CT	CT	CC	CC	CC	CT	CC	CT	CC	CT	CC	CT	CT	CC	CT
rs101810	T/C	1a	71772766	NA	NA	NA	NA	NA	NA	NA	CT	TT	CT	CT	CT	CT	CT	CT	CT	CT	CT	TT	TT	TT	TT	TT	TT	TT	CT	CT	TT	CT	CT	CT	TT	TT	TT	CT	CT	CT	CT	TT	CT	TT	CT	TT	TT	CT	TT
rs101866	A/G	1a	71775143	NA	NA	NA	NA	NA	NA	NA	AA	AG	AG	AA	AA	AA	AG	AG	AG	AA	AA	AG	AG	AG	AG	AG	AG	GG	AA	AA	GG	AA	AA	AA	GG	AA	AG	AA	AA	AA	AA	AG	AG	AG	AA	AG	GG	AA	AG
rs101949	G/A	1a	71778687	NA	NA	NA	NA	NA	NA	NA	AG	GG	AG	AG	AG	AG	AG	AG	AA	AG	AG	GG	GG	GG	GG	GG	GG	GG	AG	AG	GG	GG	GG	AG	GG	GG	GG	GG	AG	AG	AG	GG	AG	GG	AG	GG	GG	AG	GG
rs101952	A/C	1a	71778998	NA	NA	NA	NA	NA	NA	NA	AA	CC	AC	AC	AA	AC	AC	AA	AC	AC	AA	CC	AC	CC	CC	AC	AA	AC	AC	AC	CC	CC	AC	AC	CC	AC	AC	AA	CC	AA	AA	AC	AC	AC	CC	AA	AC	AC	AC
rs102014	T/G	1a	71822785	NA	NA	NA	NA	NA	NA	NA	GT	GT	TT	GT	TT	TT	GT	TT	GT	TT	TT	TT	TT	GG	GT	GT	GT	GT	TT	TT	TT	TT	TT	TT	GT	GT	GT	TT	TT	TT	GT	GG	TT	GT	TT	GT	GT	TT	GT
rs102064	T/G	1a	71823812	NA	NA	NA	NA	NA	NA	NA	TT	GT	TT	GT	TT	TT	TT	TT	TT	TT	TT	GT	GG	GT	GT	TT	TT	GT	TT	TT	TT	TT	TT	TT	TT	TT	TT	TT	TT	TT	TT	GT	TT	GT	TT	GT	GT	TT	TT
rs102139	C/T	1a	71839809	NA	NA	NA	NA	NA	NA	NA	CC	CT	CT	CC	CC	CT	CC	CT	CT	CT	CC	TT	CT	CT	CT	CC	CT	TT	CC	CT	TT	CT	CT	CC	CT	TT	CT	CT	CT	CC	CT	CC	CT	CT	CC	CT	CC	CC	TT
rs102184	T/C	1a	71840810	NA	NA	NA	NA	NA	NA	NA	TT	CC	CT	CT	TT	CT	TT	TT	CT	CT	TT	CC	CT	CT	CC	CT	CT	CC	TT	CT	CC	CT	TT	CT	CT	CT	CC	CT	CT	TT	CT	CT	CT	CT	TT	CT	CT	CT	CT
rs102293	T/A	1a	71887873	NA	NA	NA	NA	NA	NA	NA	TT	AA	AT	AT	TT	AT	AT	AT	AT	AT	TT	AT	TT	AT	AA	AA	TT	AT	AT	AA	AA	TT	TT	AT	AT	AT	AA	AT	AA	TT	AT	TT	AT	TT	AA	AT	AT	AT	TT
rs102316	T/C	1a	71888237	NA	NA	NA	NA	NA	NA	NA	TT	CC	CC	CT	TT	CC	TT	TT	TT	TT	TT	CC	TT	CT	CC	CT	CT	CC	CT	TT	CT	TT	CT	CT	CT	CT	CT	CT	TT	TT	CT	CT	CT	CC	CT	CT	TT	CT	CC
rs102379	A/G	1a	71889682	NA	NA	NA	NA	NA	NA	NA	AA	AA	AG	AG	AG	AA	AA	AG	AA	AA	AA	AA	AA	AA	AA	AA	AA	AA	AA	AA	AA	AA	AA	AA	AA	AA	AA	AG	AA	AG	AA	AA	AA	AA	AG	AA	AA	AA	AA
rs102393	T/C	1a	71889891	NA	NA	NA	NA	NA	NA	NA	CT	TT	CT	TT	CT	CT	CT	CT	CT	CT	CT	TT	TT	TT	TT	TT	TT	TT	CT	CC	TT	CT	CT	CT	TT	TT	CT	CT	CT	TT	CT	CT	CT	TT	CT	TT	TT	CT	TT
rs102426	G/C	1a	71890534	NA	NA	NA	NA	NA	NA	NA	GG	GG	CG	CG	GG	CG	GG	GG	GG	CG	GG	GG	GG	GG	CG	GG	CG	CG	GG	CG	CG	CC	GG	CG	GG	GG	CG	CG	CG	GG	CG	GG	GG	GG	GG	GG	GG	CG	GG
rs102458	A/G	1a	71902395	NA	NA	NA	NA	NA	NA	NA	AG	GG	GG	GG	GG	GG	AG	AG	GG	GG	AG	GG	AG	AG	AG	AG	AA	GG	AG	AG	GG	GG	AG	GG	AA	AG	GG	GG	GG	AG	GG	GG	GG	GG	GG	AG	AA	GG	AG
rs102591	T/G	1a	71918413	NA	NA	NA	NA	NA	NA	NA	TT	GG	GT	GT	TT	GT	TT	TT	GT	GT	TT	GG	GT	GT	GG	GT	GT	GG	TT	GT	GG	GT	TT	GT	GT	GT	GG	GT	GT	TT	TT	GT	GT	GT	GT	GT	GT	GT	GT
rs102639	A/C	1a	71919874	NA	NA	NA	NA	NA	NA	NA	AA	CC	AC	AC	AA	AC	AA	AA	AC	AA	AA	CC	AC	AC	CC	AC	AA	CC	AA	AC	CC	AC	AA	AC	AC	AC	AC	AC	AA	AA	AC	AA	AC	AC	AC	AC	AA	AC	CC
rs102654	T/C	1a	71920312	NA	NA	NA	NA	NA	NA	NA	CC	TT	TT	CT	CT	CT	CT	CT	CC	CT	TT	TT	TT	TT	TT	TT	TT	TT	CT	TT	TT	TT	CT	CT	TT	TT	TT	TT	TT	TT	CT	TT	CT	TT	CT	TT	TT	TT	TT
rs102742	A/G	1a	71926320	NA	NA	NA	NA	NA	NA	NA	AA	GG	AG	GG	AG	AA	AG	AA	AG	AG	AG	GG	AG	AA	GG	AG	AG	GG	AA	AG	GG	GG	AA	AG	AA	GG	GG	AG	AA	AG	GG	AG	AA	AG	AG	AA	AG	AG	AA
rs102779	T/C	1a	71926711	NA	NA	NA	NA	NA	NA	NA	TT	CC	CT	TT	CT	CT	CT	CT	CT	CT	TT	CC	CT	CT	CC	CT	CT	CC	TT	CT	CC	CT	TT	CT	CT	CT	CT	CT	CT	TT	CT	CT	CT	CT	CT	CT	CT	CT	CT
rs784130	G/T	1b	164744	NA	NA	NA	NA	NA	NA	NA	GT	GT	GG	GT	GG	TT	GT	GT	GT	GG	GG	GT	GT	TT	TT	GT	GT	GG	GG	GT	GT	GT	GT	GT	TT	GT	GT	GG	GT	GT	GT	GG	GT	GT	GG	GT	GG	GG	GT
rs784135	A/G	1b	164867	NA	NA	NA	NA	NA	NA	NA	GG	AA	AA	AA	AA	AG	GG	AA	AG	AG	AA	AA	AA	AG	AG	AG	AG	AA	AA	AG	AG	AA	AG	AG	AG	AG	AG	GG	AG	AG	AG	AG	AA	AG	AA	AG	AG	AA	AA
rs784154	A/G	1b	324376	NA	NA	NA	NA	NA	NA	NA	AG	AG	AA	AA	AA	AG	AG	AA	AA	AA	AG	AA	AA	GG	AA	AA	AG	AA	AA	AG	AG	AA	AA	AA	AG	AG	AA	AG	AG	AG	AG	AA	AA	AG	AG	AA	AA	AA	AG
rs784158	A/G	1b	324401	NA	NA	NA	NA	NA	NA	NA	AG	AG	AA	AA	AA	AG	AG	AA	AA	AG	AG	AA	AA	AG	AA	AG	AG	AA	AA	AG	AA	AA	AA	AA	AG	GG	AA	AG	AG	AG	AG	AA	AG	AG	AG	AA	AG	AA	AG
rs784205	T/C	1b	325045	NA	NA	NA	NA	NA	NA	NA	CT	TT	TT	TT	TT	CT	CT	TT	CT	CT	CT	CT	TT	CT	TT	CT	TT	TT	TT	CT	TT	TT	TT	TT	CT	CC	TT	CT	TT	CT	CT	TT	CT	CT	CT	CT	CT	TT	TT
rs784261	T/G	1b	358167	NA	NA	NA	NA	NA	NA	NA	TT	GT	TT	GT	GG	TT	GT	GT	TT	GT	TT	GT	GG	TT	TT	GT	GT	GT	GT	TT	GT	GT	TT	GT	TT	TT	GT	GT	TT	GT	TT	TT	TT	TT	GT	GT	TT	GT	GT
rs784270	A/C	1b	358228	NA	NA	NA	NA	NA	NA	NA	CC	AC	AA	AA	AA	CC	AC	AA	AC	AC	CC	AC	AA	CC	CC	AC	AC	AC	AA	AC	AC	AA	AC	AC	CC	CC	AC	AC	AC	AC	AC	AC	AC	AC	AC	AC	AC	AC	AC
rs784324	G/A	1b	361038	NA	NA	NA	NA	NA	NA	NA	GG	AG	AG	GG	AG	GG	AG	GG	AG	GG	GG	AG	AG	GG	AG	AG	GG	AA	AG	GG	AG	AG	AG	GG	GG	GG	AG	GG	GG	GG	GG	AG	AG	AG	GG	GG	GG	GG	AG
rs784382	T/C	1b	362839	NA	NA	NA	NA	NA	NA	NA	TT	TT	CT	CT	CT	TT	TT	TT	TT	CT	TT	TT	CT	TT	CT	CT	CT	CT	CT	TT	CT	CT	TT	CT	TT	TT	TT	TT	TT	TT	CT	TT	TT	CT	TT	TT	TT	TT	TT
rs784412	C/G	1b	452763	NA	NA	NA	NA	NA	NA	NA	GG	CG	CC	CC	CC	GG	CG	CC	CC	CG	CC	CG	CC	GG	CG	CG	CG	CC	CC	CG	CG	CC	CG	CC	GG	GG	CG	CG	CG	CG	CG	CG	CG	CC	CG	CG	CG	CC	CG
rs784560	T/C	1b	462513	NA	NA	NA	NA	NA	NA	NA	CC	CT	TT	CT	TT	CC	CT	CT	CT	CT	CT	CC	CT	CT	CC	CT	CT	CT	TT	CC	CT	TT	TT	CC	CC	CC	CT	CC	CC	CT	CT	CC	CT	CT	CT	CT	CC	CT	CT
rs784610	G/A	1b	463212	NA	NA	NA	NA	NA	NA	NA	AA	AG	GG	GG	AG	AA	AG	AG	AG	AG	AG	AG	GG	AA	AG	AG	AG	GG	GG	AG	AG	GG	AG	AG	AA	AA	AG	AG	AG	AG	AG	AG	AG	AG	AG	AG	GG	GG	AG
rs784715	C/G	1b	483603	NA	NA	NA	NA	NA	NA	NA	GG	CG	CC	CC	CC	CG	CG	CC	CG	CG	CG	CC	CC	CG	CG	CC	CG	CC	CC	GG	CC	CC	CG	CC	CG	CG	CC	CC	CG	CG	CG	CC	CG	CC	CG	CG	CG	CC	CG
rs784757	C/T	1b	484747	NA	NA	NA	NA	NA	NA	NA	TT	CT	CC	CC	CC	TT	CT	CC	CT	CT	CT	CT	CC	TT	CT	CT	CT	CC	CC	CT	CT	CC	CT	CT	TT	TT	CT	CT	CT	CT	CT	CT	CT	CT	CT	CT	CT	CC	CT
rs784765	A/G	1b	484862	NA	NA	NA	NA	NA	NA	NA	GG	AG	AA	AA	AG	GG	AG	AA	AG	AG	AG	AG	AA	AG	AG	AG	AG	AA	AA	AG	AG	AA	AG	AG	GG	GG	AG	AG	AG	AG	AG	AG	AG	AG	AG	AG	AG	AA	AG
rs784772	G/A	1b	484932	NA	NA	NA	NA	NA	NA	NA	AA	AG	GG	GG	AG	AA	AG	GG	AG	GG	AA	AG	GG	AA	AG	AA	GG	GG	GG	AG	AG	GG	AG	AG	AA	AA	AA	AG	AG	AG	AG	AG	AG	AG	AG	AA	AG	AG	AG
rs784848	A/T	1b	486729	NA	NA	NA	NA	NA	NA	NA	TT	AT	AA	AA	AA	AT	AT	AA	AA	AT	AT	AT	AA	TT	AT	AT	AT	AA	AA	AT	AT	AA	AT	AT	AT	TT	AT	AT	AT	AT	AT	AA	AT	AT	AT	AT	AT	AA	AT
rs784991	G/A	1b	584039	NA	NA	NA	NA	NA	NA	NA	AA	AG	GG	GG	GG	AA	GG	GG	GG	AG	AG	AG	GG	AG	AG	AG	AG	GG	GG	AG	AG	GG	AA	GG	AA	AA	GG	GG	AG	GG	GG	GG	AG	AG	AG	AG	AG	GG	AG
rs785112	A/G	1b	586399	NA	NA	NA	NA	NA	NA	NA	AA	AG	AG	AA	AA	AA	AA	AA	AA	AG	AG	AA	AA	AA	AA	AA	AA	AG	AG	AA	AA	AG	AA	AA	AA	AA	AA	AA	AG	AA	AG	AA	AA	AA	AG	AA	AA	AG	AA
rs785117	G/A	1b	591804	NA	NA	NA	NA	NA	NA	NA	GG	GG	AA	AG	AG	GG	GG	GG	GG	GG	AG	GG	AG	GG	AG	GG	AG	AG	GG	GG	AG	AG	AG	GG	GG	AG	AG	GG	GG	AG	GG	AG	AG	GG	GG	GG	AG	GG	AG
rs785130	T/C	1b	591893	NA	NA	NA	NA	NA	NA	NA	TT	TT	CC	CT	TT	TT	CT	TT	CT	CT	CT	CT	CT	TT	TT	CT	CT	CT	TT	CT	CT	CT	CT	TT	TT	TT	TT	CT	TT	TT	CT	TT	CT	CT	CT	TT	TT	TT	CT
rs785218	G/A	1b	593564	NA	NA	NA	NA	NA	NA	NA	AA	AG	GG	GG	GG	AA	AG	GG	AG	GG	GG	AG	GG	AA	AG	AG	GG	GG	GG	AG	GG	GG	GG	GG	AG	AA	GG	GG	AG	GG	GG	AG	GG	AG	GG	AG	AG	GG	GG
rs785326	C/T	1b	612479	NA	NA	NA	NA	NA	NA	NA	CC	CT	CT	CC	CT	CC	CC	CT	CT	CC	CC	CT	CT	CC	CC	CC	CT	CT	CT	CC	CC	CC	CC	CT	CC	CC	CT	CC	CC	CT	CT	CT	CC	CC	CC	CC	CC	CC	CT
rs785365	C/T	1b	614603	NA	NA	NA	NA	NA	NA	NA	TT	TT	CT	TT	TT	TT	TT	CT	CT	CT	TT	TT	CT	TT	TT	CT	TT	CT	CT	CT	TT	CT	TT	TT	TT	TT	TT	TT	TT	TT	TT	TT	TT	TT	TT	CT	TT	CT	TT
rs785433	G/A	1b	615422	NA	NA	NA	NA	NA	NA	NA	GG	GG	GG	GG	GG	GG	GG	GG	GG	GG	GG	GG	GG	GG	AG	GG	AG	GG	GG	GG	GG	GG	GG	GG	GG	GG	GG	GG	GG	GG	GG	GG	GG	GG	GG	GG	GG	AG	GG
rs785482	T/C	1b	639175	NA	NA	NA	NA	NA	NA	NA	TT	TT	TT	CT	CT	TT	TT	CT	TT	TT	TT	CT	CT	TT	TT	TT	TT	CT	CT	TT	TT	TT	TT	TT	TT	TT	CT	TT	TT	CT	TT	TT	TT	CT	TT	TT	TT	CT	TT
rs785636	C/T	1b	654016	NA	NA	NA	NA	NA	NA	NA	CC	CC	CC	CC	CC	CC	CC	CC	CC	CC	CC	CC	CC	CC	CC	CC	CC	CC	CC	CC	CC	CC	CC	CC	CC	CC	CC	CC	CC	CC	CC	CC	CC	CC	CC	CC	CC	CC	CC
rs785708	T/C	1b	665221	NA	NA	NA	NA	NA	NA	NA	TT	TT	CC	TT	CT	TT	CT	CC	TT	TT	CT	TT	CC	TT	CT	CT	CT	CT	CT	CT	TT	CT	TT	CT	TT	TT	TT	TT	TT	TT	TT	CT	TT	TT	TT	TT	TT	CC	TT
rs785742	T/G	1b	667466	NA	NA	NA	NA	NA	NA	NA	GG	TT	TT	TT	TT	GG	GT	TT	GT	GT	GT	TT	TT	GG	TT	GT	GT	TT	TT	GT	GT	TT	GT	TT	GG	GG	GT	GT	GT	GT	GT	GT	TT	GT	TT	GT	GT	TT	GT
rs785749	G/T	1b	667692	NA	NA	NA	NA	NA	NA	NA	TT	GT	GG	GG	GG	TT	GT	GG	GG	GT	GT	GT	GG	TT	GG	GT	GG	GG	GG	GG	GT	GG	GT	GG	TT	GT	GG	GT	GG	GT	GG	GG	GT	GT	GT	GT	GT	GG	GT
rs785760	A/T	1b	667761	NA	NA	NA	NA	NA	NA	NA	TT	AA	AA	AA	AA	TT	AT	AA	AA	AT	AT	AT	AA	TT	AA	AT	AT	AA	AA	AT	AT	AA	AT	AA	TT	AT	AA	AT	AA	AT	AA	AA	AT	AA	AT	AA	AA	AA	AT
rs785780	T/A	1b	668142	NA	NA	NA	NA	NA	NA	NA	AT	AT	AT	AT	AT	TT	AT	AT	AT	TT	TT	TT	AT	TT	AT	AT	AT	AT	AT	AT	AT	AT	TT	AT	TT	TT	TT	TT	TT	TT	AT	TT	AT	TT	AT	TT	AT	AT	AT
rs785812	A/C	1b	669365	NA	NA	NA	NA	NA	NA	NA	CC	AC	AA	AA	AA	AC	AA	AA	AC	AC	AA	AC	AA	AC	AC	AC	AA	AA	AA	AC	AA	AA	AC	AA	AC	AC	AA	AA	AA	AA	AA	AC	AC	AA	AA	AC	AA	AA	AA
rs785852	A/T	1b	670097	NA	NA	NA	NA	NA	NA	NA	AT	AA	AT	AT	AT	AA	AA	AT	AT	AT	AA	AA	AT	AA	AT	AA	AA	AT	TT	AA	AT	AT	AT	AA	AA	AA	AA	AT	AA	AA	AA	AT	AT	AA	AA	TT	AA	AT	AA
rs785939	T/G	1b	676433	NA	NA	NA	NA	NA	NA	NA	GT	TT	TT	TT	TT	GG	GT	GT	TT	GT	GT	TT	TT	GG	TT	GT	GT	TT	TT	TT	GT	TT	GT	TT	GT	GT	GG	TT	GT	GT	GT	TT	GT	GT	GT	TT	GT	TT	GT
rs785947	T/G	1b	679470	NA	NA	NA	NA	NA	NA	NA	GG	GG	GG	GT	GG	GG	GG	GG	GG	GG	GG	GT	GT	GG	GG	GT	GG	GG	GG	GG	GG	GG	GG	GT	GG	GG	GG	GG	GT	GG	GG	GG	GG	GG	GG	GG	GG	GG	GG
rs785969	A/G	1b	680985	NA	NA	NA	NA	NA	NA	NA	AA	AG	AG	AG	AG	AA	AG	AG	AA	GG	GG	AG	AG	AA	AG	AA	AG	AG	AG	AG	AG	GG	AG	GG	AA	AA	AA	AG	AA	AA	AA	AG	AG	AG	AA	AA	AG	AG	AG
rs785976	T/A	1b	681056	NA	NA	NA	NA	NA	NA	NA	AA	AA	AA	AT	AA	AA	AT	AT	AA	AT	AT	AA	AA	AA	AA	AA	AT	AA	AT	AA	AA	AT	AA	AT	AA	AA	AA	AT	AA	AA	AA	AT	AT	AA	AA	AA	AA	AA	AA
rs786063	A/G	1b	684666	NA	NA	NA	NA	NA	NA	NA	AG	AA	AG	AA	AG	AG	AG	AA	AG	AA	AG	AG	AG	AA	GG	AG	AA	AG	AG	AA	AA	AG	AG	AG	AA	AG	AG	AA	AA	AA	AA	AA	AA	AG	AA	AA	AA	AG	AG
rs786096	C/T	1b	685154	NA	NA	NA	NA	NA	NA	NA	TT	CC	CC	CC	CC	TT	CT	CC	CT	CT	CC	CC	CC	TT	CT	CT	CT	CC	CC	CC	CT	CC	CT	CC	CT	CT	CT	CC	CC	CT	CT	CC	CT	CC	CC	CC	CC	CC	CC
rs786174	A/T	1b	717623	NA	NA	NA	NA	NA	NA	NA	AT	AT	AA	AA	AA	TT	AA	AA	AA	AA	AT	AA	AA	AT	AA	AT	AA	AA	AA	AA	AT	AA	AA	AA	AT	AT	AA	AT	AT	AT	AA	AT	AA	AT	AT	AT	AA	AT	AA
rs786275	A/T	1b	751238	NA	NA	NA	NA	NA	NA	NA	TT	AT	AA	AA	AA	TT	AT	AA	AT	AA	AA	AT	AA	TT	AT	AT	AT	AA	AA	AT	TT	AA	AT	AT	AT	TT	AT	AT	AT	TT	TT	AT	AA	AT	AT	AT	AT	AA	AT
rs786278	A/G	1b	751273	NA	NA	NA	NA	NA	NA	NA	AA	AG	GG	GG	GG	AA	AG	GG	AG	AG	AG	AG	GG	AG	GG	AG	AG	AG	GG	AA	AG	GG	AG	AG	AG	AA	AG	AG	AG	AG	AG	AG	GG	AG	AG	AG	AG	GG	AG
rs786393	G/C	1b	927946	NA	NA	NA	NA	NA	NA	NA	CC	GG	GG	GG	CG	CC	CG	GG	CG	CG	CG	CG	GG	CC	CG	CG	CG	GG	GG	CC	CG	GG	CG	GG	CG	CG	CG	CG	GG	CG	CG	CG	GG	CG	CG	CG	CG	GG	GG
rs786461	A/G	1b	929464	NA	NA	NA	NA	NA	NA	NA	GG	AG	AA	AA	AA	GG	AG	AA	AG	AG	AG	AG	AA	GG	AG	AG	AG	AA	AA	AG	GG	AA	AG	AG	AG	AG	GG	AA	AG	AG	AG	AG	AG	AG	AG	AG	AG	AA	AG
rs786478	A/G	1b	930389	NA	NA	NA	NA	NA	NA	NA	GG	AG	AA	AA	AG	GG	AG	AA	AG	AG	AG	AG	AA	GG	AA	AG	AG	AG	AA	AG	AG	AA	AG	AG	GG	GG	AG	AG	AG	AG	GG	AG	AG	AG	GG	AG	AG	AA	AG
rs786534	C/T	1b	935133	NA	NA	NA	NA	NA	NA	NA	CT	CC	CC	CC	CC	TT	CT	CC	TT	CC	CT	CC	CC	CT	CT	CT	CT	CC	CC	CC	CT	CC	CT	TT	CT	TT	CT	CT	CC	CT	CT	CT	CT	CT	CT	CT	CT	CC	CC
rs786562	T/A	1b	935724	NA	NA	NA	NA	NA	NA	NA	AA	AT	TT	TT	TT	AA	AT	TT	AT	AT	AT	AT	TT	AA	AT	AT	AT	TT	AT	AT	AT	TT	AT	AT	AT	AA	AA	AT	AT	AT	AT	AT	AA	AT	AT	AT	AT	TT	AT
rs786666	T/C	1b	944135	NA	NA	NA	NA	NA	NA	NA	CT	CT	TT	TT	TT	CC	TT	TT	TT	CT	CT	CT	TT	CC	CT	CT	CT	TT	TT	TT	CT	TT	CT	CT	CT	CC	CT	TT	TT	CT	CT	TT	TT	CT	CT	CT	CT	TT	CT
rs786667	G/A	1b	944169	NA	NA	NA	NA	NA	NA	NA	AG	AG	GG	GG	GG	AG	GG	GG	GG	AG	GG	GG	GG	AG	AG	GG	AG	GG	GG	GG	AG	AG	GG	AG	GG	AG	GG	GG	GG	GG	AG	GG	GG	GG	AG	GG	AG	GG	AG
rs786778	A/G	1b	1003762	NA	NA	NA	NA	NA	NA	NA	GG	AG	AG	AA	AA	AG	AG	AA	AA	AG	AG	AG	AA	GG	AG	AA	AG	AA	AA	AG	AG	AA	AG	AA	GG	AG	AG	AG	AG	AG	AG	AA	AG	AG	GG	AG	GG	AG	AG
rs786789	A/T	1b	1003904	NA	NA	NA	NA	NA	NA	NA	TT	AT	AT	AA	AA	TT	AA	AA	TT	AT	AT	AT	AA	TT	AT	AT	AT	AA	AA	AT	AT	AA	TT	AT	TT	TT	AT	AT	AT	AT	AT	AT	AT	AT	AT	AT	AT	AA	AT
rs786818	C/T	1b	1004816	NA	NA	NA	NA	NA	NA	NA	CT	CT	CC	CC	CC	TT	CT	CC	CT	CT	TT	TT	CT	CT	CT	CT	CT	CC	CC	CC	CT	CC	CC	CT	TT	TT	CT	CT	CT	CT	CC	CT	CC	CT	CC	CT	CT	CC	CT
rs786981	G/C	1b	1011754	NA	NA	NA	NA	NA	NA	NA	GG	CG	CC	CC	CC	GG	CG	CC	CG	CG	CG	CG	CC	GG	CG	CG	CC	CC	CC	CG	CG	CC	CG	CG	GG	GG	CC	CG	CG	CG	CG	CG	CG	CG	CG	CG	CG	CG	CG
rs786989	A/G	1b	1011863	NA	NA	NA	NA	NA	NA	NA	GG	AA	AA	AA	AA	AG	AG	AA	AG	AG	AG	AG	AA	GG	AA	AA	AG	AG	AA	AA	AG	AA	AG	GG	GG	GG	AG	AG	AA	AG	AG	AG	AG	AG	AG	AG	AG	AA	AG
rs787028	T/A	1b	1419307	NA	NA	NA	NA	NA	NA	NA	AT	AT	AA	AA	AA	TT	AT	AA	AT	AA	AA	AA	AA	TT	AA	AT	AA	AA	AA	AT	AA	AA	AA	AA	AT	TT	AT	AA	AT	AT	AA	AT	AA	AA	AA	AT	AT	AA	AT
rs787108	G/A	1b	1423110	NA	NA	NA	NA	NA	NA	NA	AG	GG	GG	GG	AG	AG	AG	GG	GG	AG	AG	AG	GG	AG	AG	GG	GG	GG	GG	AG	GG	GG	GG	GG	AG	AG	GG	AG	GG	AG	GG	AG	GG	GG	GG	AG	GG	GG	GG
rs787109	A/G	1b	1423125	NA	NA	NA	NA	NA	NA	NA	AG	AA	AA	AA	AA	AG	AG	AA	AA	AG	AG	AG	AA	AG	AG	AA	AA	AA	AA	AG	AA	AA	AA	AA	AG	AG	AA	AA	AA	AG	AA	AG	AA	AA	AA	AG	AA	AA	AA
rs787117	T/C	1b	1423258	NA	NA	NA	NA	NA	NA	NA	TT	TT	TT	TT	TT	TT	TT	TT	TT	TT	TT	TT	TT	TT	TT	TT	TT	TT	TT	TT	TT	TT	TT	TT	TT	TT	TT	TT	TT	TT	TT	TT	TT	TT	TT	TT	TT	TT	TT
rs787191	A/G	1b	1442624	NA	NA	NA	NA	NA	NA	NA	GG	AG	AA	AA	AA	GG	AA	AG	AG	AG	AG	AG	AA	AG	AA	AG	GG	AA	AA	AG	AG	AA	AG	AA	GG	AG	AG	AG	AG	AG	AG	AG	AG	AG	AG	GG	AG	AA	AG
rs787444	C/G	1b	1845792	NA	NA	NA	NA	NA	NA	NA	CG	CG	CC	CC	CC	GG	GG	CC	CG	CG	CC	CC	CC	GG	CG	CG	GG	CC	CC	CC	GG	CC	CC	CC	GG	CG	GG	CG	CC	CG	CG	CG	CG	CG	CG	CG	CG	CC	CG
rs787472	A/C	1b	1846482	NA	NA	NA	NA	NA	NA	NA	AC	AC	AA	AA	AC	AC	AC	AC	AC	AC	AC	CC	AC	CC	AC	AC	CC	AA	AA	AC	AC	AA	AA	AA	AC	CC	AC	AC	AC	AC	AC	AC	AC	AC	AA	AC	AA	AA	CC
rs787626	A/G	1b	1858827	NA	NA	NA	NA	NA	NA	NA	GG	AG	AG	AA	AA	AG	AG	AA	AG	AG	AA	GG	AA	GG	AG	AA	GG	AA	AA	GG	AG	AA	AA	AG	GG	AG	AG	AG	AG	AG	AG	GG	AG	AA	AA	AG	AG	AA	AG
rs787690	G/A	1b	1860997	NA	NA	NA	NA	NA	NA	NA	GG	AG	AA	AA	AA	AG	AA	AA	AG	AG	AA	AG	AA	GG	AG	AG	AG	AA	AA	AA	GG	AA	AA	AA	AG	AG	AA	AG	AG	AG	AG	AA	AA	AG	AG	AA	AA	AA	AG
rs787760	A/C	1b	1867500	NA	NA	NA	NA	NA	NA	NA	CC	AC	AA	AA	AA	CC	AC	AA	AC	AC	AA	AC	AA	CC	AC	AC	CC	AA	AA	AC	AC	AA	AC	AA	CC	AC	AC	AC	AC	AC	AC	AA	AC	AC	AC	AC	AC	AA	CC
rs787766	A/C	1b	1867554	NA	NA	NA	NA	NA	NA	NA	CC	AC	AA	AA	AA	CC	AC	AA	AC	AC	AA	AC	AA	CC	AC	AC	AC	AA	AA	AC	AC	AA	AC	AA	CC	CC	AC	AC	AC	AC	AA	AA	AC	AC	AC	AC	AC	AA	AC
rs787886	T/A	1b	1886515	NA	NA	NA	NA	NA	NA	NA	AT	AT	TT	TT	TT	AA	TT	TT	TT	TT	TT	AT	TT	AA	AT	TT	AT	TT	TT	AT	AT	TT	TT	TT	AA	AA	TT	TT	AT	AT	AT	TT	AT	AT	TT	TT	TT	TT	TT
rs787901	G/A	1b	1886708	NA	NA	NA	NA	NA	NA	NA	AA	AG	GG	GG	GG	AA	AG	GG	AG	AG	GG	AG	GG	AA	GG	AG	AA	GG	GG	AG	AG	GG	AG	GG	AA	AA	AA	AG	AG	AG	AG	GG	AA	AG	GG	AG	AG	GG	AG
rs787906	G/C	1b	1887025	NA	NA	NA	NA	NA	NA	NA	CC	CG	GG	GG	GG	CC	GG	GG	CG	CG	GG	CG	GG	CC	CG	CG	CC	CG	GG	CC	CG	GG	GG	GG	CC	CC	CG	CG	CG	CG	CG	GG	CC	CG	CG	CG	CG	GG	CG
rs788065	T/G	1b	1914913	NA	NA	NA	NA	NA	NA	NA	GG	GT	TT	GT	TT	GG	GT	TT	GT	GT	TT	GT	TT	GG	GT	GT	GG	TT	TT	GG	GT	TT	GT	TT	GG	GT	TT	GT	GG	GT	GT	GT	GT	GT	GT	GT	GT	TT	GT
rs788131	C/T	1b	1926087	NA	NA	NA	NA	NA	NA	NA	CC	CT	CT	TT	TT	CC	CC	CT	CC	CT	CT	TT	CT	CT	CT	CC	CT	TT	CT	CC	CT	TT	CT	TT	CC	CT	CT	CT	CT	CT	CC	CT	CT	CT	CT	CT	CC	CT	CT
rs788149	T/G	1b	1926320	NA	NA	NA	NA	NA	NA	NA	GG	GT	TT	TT	TT	GG	GT	TT	GT	GT	TT	GT	TT	GG	GT	GT	GG	TT	TT	GT	GT	TT	TT	TT	GG	GG	GT	GT	GT	GT	GT	GT	GT	GT	TT	GT	TT	TT	GT
rs788150	A/G	1b	1926330	NA	NA	NA	NA	NA	NA	NA	AA	AG	GG	GG	AG	AA	AG	GG	AG	AG	GG	AG	GG	AA	AG	AG	AA	GG	AG	AG	AG	GG	GG	GG	AA	AA	AG	AG	AG	AG	AG	AG	AG	AG	GG	AG	GG	GG	AG
rs788248	G/A	1b	1929111	NA	NA	NA	NA	NA	NA	NA	AG	AG	GG	GG	GG	AG	GG	AG	AG	AG	GG	GG	GG	AA	AG	AG	AG	GG	AG	AA	GG	GG	GG	GG	AG	AA	AG	AG	GG	GG	AG	GG	AG	AG	AG	AG	GG	GG	AG
rs788290	A/C	1b	1955934	NA	NA	NA	NA	NA	NA	NA	CC	AC	AA	AA	AA	CC	AC	AA	AA	AC	AA	CC	AC	CC	CC	AC	CC	AA	AA	AC	AA	AA	AA	AA	CC	AC	AC	AC	AC	AA	AC	AA	AC	CC	AA	AC	AC	AA	CC
rs788346	G/A	1b	1957014	NA	NA	NA	NA	NA	NA	NA	GG	AG	AA	AA	AA	GG	AG	AA	AA	AG	AA	AG	AA	AG	AG	AG	GG	AA	AA	AA	GG	AA	AA	AA	GG	GG	AG	AG	GG	AA	AG	AG	AG	AG	AG	AG	AG	AG	AG
rs788584	A/G	1b	1975249	NA	NA	NA	NA	NA	NA	NA	AG	AG	GG	GG	GG	AA	GG	GG	GG	AG	GG	GG	GG	AG	AG	AG	AG	GG	GG	GG	AG	GG	GG	GG	AG	GG	AG	GG	GG	AG	AG	AG	GG	AG	GG	AG	GG	GG	GG
rs788814	T/C	1b	1990444	NA	NA	NA	NA	NA	NA	NA	CT	CT	TT	TT	TT	CT	CC	CT	CT	CT	TT	CT	TT	CT	TT	CT	CC	TT	TT	CT	CT	TT	TT	TT	CC	CT	CT	CT	CT	CT	TT	CT	CT	CC	CT	CT	CT	CT	TT
rs788855	A/G	1b	1994016	NA	NA	NA	NA	NA	NA	NA	GG	AG	AA	AA	AA	AG	AG	AA	AG	AG	AA	GG	AA	GG	AG	AA	GG	AA	AA	AG	AG	AA	AA	AA	GG	GG	AG	AG	AG	AG	AG	AG	AG	AG	AG	AG	AG	AA	AG
rs788892	T/A	1b	1996048	NA	NA	NA	NA	NA	NA	NA	AA	TT	TT	TT	TT	AT	AT	TT	AT	AT	TT	AT	TT	AA	AT	AT	AA	TT	TT	AT	AT	TT	AT	TT	AA	AA	AT	AT	TT	AT	AT	TT	TT	AT	TT	AT	TT	TT	AT
rs788922	T/A	1b	2212718	NA	NA	NA	NA	NA	NA	NA	AT	AT	TT	TT	TT	AT	TT	TT	TT	TT	TT	TT	TT	AT	TT	AT	AT	TT	TT	AT	AT	TT	AT	TT	AT	AT	TT	TT	TT	TT	TT	TT	TT	TT	TT	AT	AT	TT	TT
rs788957	A/T	1b	2213381	NA	NA	NA	NA	NA	NA	NA	TT	AT	AA	AA	AA	TT	AT	AA	AA	AT	AT	AT	AA	TT	AA	AA	AT	AA	AA	AT	AA	AA	AT	AA	AT	TT	AT	AT	AT	AT	AA	AA	AT	AT	AT	AT	AA	AA	AT
rs789020	G/A	1b	2214446	NA	NA	NA	NA	NA	NA	NA	GG	AG	GG	GG	GG	GG	GG	GG	GG	GG	AG	GG	AG	GG	GG	GG	GG	AG	AG	GG	GG	AG	GG	GG	GG	GG	GG	GG	GG	AG	GG	GG	GG	GG	GG	AG	GG	AG	GG
rs789074	T/C	1b	2288602	NA	NA	NA	NA	NA	NA	NA	CT	TT	TT	TT	TT	CT	TT	TT	CT	CT	TT	TT	TT	TT	TT	CT	CT	TT	TT	TT	CT	TT	TT	TT	CT	TT	CT	TT	TT	TT	TT	CT	TT	TT	TT	TT	TT	TT	TT
rs789149	G/C	1b	2295661	NA	NA	NA	NA	NA	NA	NA	CG	CG	CG	CC	CC	GG	CG	CC	CG	CG	CC	CG	CC	CG	GG	CG	GG	CC	CC	CC	CG	CC	CC	CC	CG	GG	CG	CG	CC	CG	CG	CC	CG	CG	GG	CC	CC	CC	CC
rs789286	T/C	1b	2371140	NA	NA	NA	NA	NA	NA	NA	CC	CT	TT	TT	TT	CT	TT	TT	CT	CT	CT	CT	TT	CC	CT	CT	TT	TT	CT	CT	CT	TT	CT	TT	CT	CT	CT	CT	CT	CT	CT	TT	CT	CT	CT	CT	TT	TT	CT
rs789383	A/T	1b	2383091	NA	NA	NA	NA	NA	NA	NA	AA	AT	TT	TT	TT	AA	AT	TT	AT	AT	AT	AT	TT	AA	AT	AT	AT	TT	TT	AT	AT	TT	TT	TT	AA	AT	AT	AT	AT	AT	AT	AT	AT	AT	AT	AT	AT	TT	AT
rs789399	C/T	1b	2383514	NA	NA	NA	NA	NA	NA	NA	TT	CT	CC	CC	CC	TT	CT	CC	CT	CT	CT	CT	CC	CT	CT	CT	CT	CC	CC	CT	CT	CC	CT	CC	CT	TT	CT	CT	CT	CT	CC	CT	CT	CT	CT	CT	CC	CC	CC
rs789437	A/T	1b	2384740	NA	NA	NA	NA	NA	NA	NA	AT	TT	TT	TT	TT	AA	AT	TT	AT	TT	TT	TT	TT	AT	TT	TT	AT	TT	TT	TT	TT	TT	TT	TT	AA	AT	AA	TT	TT	AT	AT	AT	AT	AT	TT	AT	TT	TT	TT
rs789488	C/T	1b	2388251	NA	NA	NA	NA	NA	NA	NA	CC	CC	CC	CT	CC	CC	CT	CT	CT	CT	CT	CC	CT	CC	CT	CC	CC	CT	CT	CC	CC	CT	CC	CC	CC	CC	CC	CC	CT	CC	CC	CC	CC	CC	CT	CC	CC	CT	CC
rs789491	C/T	1b	2388294	NA	NA	NA	NA	NA	NA	NA	CC	CC	CT	CC	TT	CC	CT	CC	CC	CC	CC	CT	CC	CC	CC	CT	CC	CT	CC	CT	CC	CT	CC	CT	CT	CC	CC	CC	CC	CC	CC	CC	CC	CC	CC	CC	CT	CT	CC
rs789538	C/T	1b	2397767	NA	NA	NA	NA	NA	NA	NA	CC	CC	CC	CT	CC	CC	CC	CT	CC	CC	CC	CC	CT	CC	CT	CC	CT	CC	CT	CC	CC	CC	CC	CC	CC	CC	CC	CC	CC	CC	CC	CC	CT	CC	CC	CC	CC	CC	CC
rs789554	A/G	1b	2397985	NA	NA	NA	NA	NA	NA	NA	AA	AA	AG	AG	AA	AA	AG	AG	AA	AA	AA	AA	AG	AA	AA	AA	AA	AG	AG	AA	AG	AG	AA	AG	AA	AA	AA	AA	AA	AA	AA	AA	AA	AA	AA	AA	AA	AG	AG
rs789562	C/T	1b	2398168	NA	NA	NA	NA	NA	NA	NA	CT	TT	TT	TT	TT	CT	CT	TT	CT	CT	CT	TT	TT	CT	CT	TT	CT	TT	TT	CT	TT	TT	CT	TT	CT	CT	CT	CT	TT	CT	TT	CT	CC	CT	CT	TT	CT	TT	CT
rs789618	A/G	1b	2398935	NA	NA	NA	NA	NA	NA	NA	GG	AG	AA	AA	AA	GG	AA	AA	AA	AA	AG	AA	AA	GG	AA	AG	AG	AA	AA	AG	AG	AA	AG	AA	GG	GG	AA	AA	AA	AG	AA	AA	AG	AG	AG	AG	AG	AA	AG
rs789636	G/A	1b	2399852	NA	NA	NA	NA	NA	NA	NA	AA	AA	AA	AA	AA	AA	AA	AA	AG	AA	AG	AA	AG	AA	AG	AA	AA	AA	AA	AA	AG	AG	AA	GG	AA	AA	AA	AA	AA	AA	AA	AA	AA	AA	AA	AA	AA	AG	AA
rs789646	G/A	1b	2400085	NA	NA	NA	NA	NA	NA	NA	GG	GG	AG	GG	AG	GG	GG	GG	AG	GG	AG	GG	AG	GG	GG	GG	GG	AG	GG	GG	GG	GG	AG	AG	GG	GG	AG	GG	AG	GG	AG	GG	AG	AG	GG	GG	AG	AG	AG
rs789667	T/A	1b	2400298	NA	NA	NA	NA	NA	NA	NA	AA	AT	AT	AA	AT	AA	AA	AA	AA	AA	AT	AT	AT	AA	AT	AT	AA	AA	AA	AA	AT	AT	AT	AA	AA	AA	AA	AA	AA	AA	AA	AA	AT	AT	AA	AA	AA	AA	AA
rs789683	C/T	1b	2405552	NA	NA	NA	NA	NA	NA	NA	CC	CT	CT	TT	CC	CC	CC	CT	CC	CC	CT	CC	CT	CC	CC	CT	CC	CT	CT	CC	CC	CC	CC	CT	CC	CC	CC	CC	CC	CC	CT	CT	CT	CC	CT	CC	CC	CT	CC
rs789867	C/T	1b	2452563	NA	NA	NA	NA	NA	NA	NA	CC	CC	CC	CC	CC	CT	CC	CC	CC	CC	CT	CT	CC	CC	CC	CT	CC	CC	CC	CC	CC	CC	CC	CC	CC	CT	CC	CC	CT	CT	CC	CC	CT	CC	CC	CC	CC	CC	CC
rs790302	C/T	1b	2511667	NA	NA	NA	NA	NA	NA	NA	CC	TT	TT	TT	CT	CT	CT	TT	CT	TT	CT	TT	TT	CT	CT	TT	CC	TT	TT	CT	CT	TT	CT	TT	CT	CC	TT	CT	CT	CT	CT	TT	CT	CC	CT	TT	CT	TT	CT
rs790351	A/T	1b	2512095	NA	NA	NA	NA	NA	NA	NA	TT	AT	AA	AA	AT	TT	AA	AA	AT	AA	AT	AT	AA	AT	TT	AT	AT	AA	AA	AT	AT	AA	AT	AA	TT	AT	AT	AA	AT	AT	TT	AT	AT	AT	AT	AT	AT	AA	AA
rs790466	T/C	1b	2538355	NA	NA	NA	NA	NA	NA	NA	CC	CC	TT	TT	TT	CT	CT	TT	CT	TT	TT	CT	TT	CC	CT	CC	CT	TT	TT	CC	CC	CT	TT	TT	CT	CT	CT	CT	CT	CC	TT	CT	CT	CC	CT	CT	CT	TT	TT
rs790588	C/G	1b	2610112	NA	NA	NA	NA	NA	NA	NA	GG	CC	CC	CC	CG	GG	CG	CC	CG	CG	CG	CC	CC	CG	CG	CG	GG	CC	CG	CG	CG	CC	CG	CC	GG	CG	CG	CC	CG	GG	CG	CG	CG	CG	CG	CG	CG	CC	CG
rs790621	T/G	1b	2611224	NA	NA	NA	NA	NA	NA	NA	TT	GT	TT	TT	TT	GG	GT	TT	GT	GT	GT	GT	GT	GG	GT	GT	GG	TT	TT	GT	GT	GT	GT	TT	GG	GG	GT	GT	GG	TT	GT	TT	GT	GT	TT	GT	GT	TT	GT
rs790777	T/G	1b	2624034	NA	NA	NA	NA	NA	NA	NA	TT	GT	GG	GG	GG	TT	TT	GG	TT	TT	GT	GT	GG	TT	GT	GT	TT	GT	GT	GG	GT	GT	GT	GG	TT	TT	GT	GT	GT	GT	GT	GT	TT	GT	GT	GT	GT	GG	GT
rs790820	A/C	1b	2651369	NA	NA	NA	NA	NA	NA	NA	CC	AC	AA	AA	AA	CC	AC	AA	AC	AA	AA	AC	AA	CC	AC	AA	AC	AA	AA	AA	AC	AA	AC	AA	CC	CC	AC	AC	CC	AC	AC	AC	AC	AC	AC	AC	AC	AA	AC
rs790912	T/C	1b	2702054	NA	NA	NA	NA	NA	NA	NA	TT	CT	CC	CC	CC	CT	CC	CC	CT	CT	CC	CC	CC	CT	CT	CT	TT	CC	CC	TT	CT	CC	CC	CC	CT	TT	CT	CT	CT	CT	CC	CT	CC	TT	TT	CT	CT	CC	CC
rs791001	G/A	1b	2718160	NA	NA	NA	NA	NA	NA	NA	AA	AG	GG	GG	GG	AA	AA	GG	GG	AG	AG	AG	GG	AG	GG	AG	AA	GG	GG	AG	AG	GG	AA	GG	AA	AA	AG	AG	GG	AG	GG	AG	AG	AG	AG	AG	AA	GG	AG
rs791101	A/C	1b	2719908	NA	NA	NA	NA	NA	NA	NA	CC	CC	AA	AA	AA	AC	AA	AA	AA	CC	AC	AC	AA	CC	AC	CC	AC	AA	AA	AC	AC	AA	AC	AA	AC	CC	AC	AC	AC	AC	AC	CC	AC	CC	AC	AC	AC	AC	AC
rs791158	G/A	1b	2720997	NA	NA	NA	NA	NA	NA	NA	AA	AG	AG	GG	GG	AA	AG	GG	GG	AG	GG	AG	GG	AA	AG	AG	AA	GG	GG	AG	AG	GG	AG	AG	AA	AA	GG	AG	AG	AG	GG	GG	AG	AG	AG	AG	AG	GG	AA
rs791217	T/C	1b	2726996	NA	NA	NA	NA	NA	NA	NA	CT	CT	TT	CT	TT	CT	CT	TT	CT	TT	TT	CT	TT	CT	CT	TT	CT	TT	TT	CT	CT	TT	TT	TT	CT	CT	CT	CT	CT	CT	CT	CT	CT	TT	CT	CT	TT	TT	CT
rs791265	A/G	1b	2770796	NA	NA	NA	NA	NA	NA	NA	GG	AG	AA	AA	AA	GG	AG	AA	AG	GG	AA	AG	AA	GG	AA	AG	AG	AA	AG	AG	AA	AA	AA	AA	AG	AG	AG	AG	AG	AG	AA	AA	AG	AG	AG	AG	GG	AA	GG
rs791448	A/T	1b	2778876	NA	NA	NA	NA	NA	NA	NA	AT	AT	AT	TT	TT	AA	AT	AT	AT	AT	AT	AT	AT	AT	TT	TT	AT	AT	AT	AT	TT	AT	AA	TT	AT	AT	AA	TT	AT	AT	AT	AT	AT	AT	TT	AT	AT	TT	AT
rs791478	G/A	1b	2782698	NA	NA	NA	NA	NA	NA	NA	GG	AG	AA	AA	AA	GG	GG	AG	AG	AG	AA	AG	AA	GG	AG	AG	AA	AA	AA	AG	AG	AA	AG	AA	GG	GG	AG	AG	AG	AG	AG	GG	AG	AG	GG	AG	AG	AA	AG
rs791550	T/C	1b	2783808	NA	NA	NA	NA	NA	NA	NA	CC	CT	TT	CT	TT	CC	CT	TT	CT	CT	CT	CT	TT	CC	CT	CT	CC	TT	TT	CT	CT	TT	CC	CT	CC	CC	CT	CT	CT	CT	CT	CT	CT	CT	TT	CT	CC	TT	CT
rs791638	A/G	1b	2800564	NA	NA	NA	NA	NA	NA	NA	GG	AA	AA	AA	AA	AG	AG	AA	AG	AA	AA	AG	AA	GG	AG	AG	AG	AA	AG	AG	AG	AA	AG	AG	AG	AG	AG	AG	AG	AG	AG	AA	AG	AA	AA	AG	AG	AG	AG
rs791729	T/C	1b	2831067	NA	NA	NA	NA	NA	NA	NA	CT	CT	TT	CT	TT	CT	CT	TT	CC	TT	TT	CT	TT	CC	CT	CT	CT	TT	TT	CT	CC	TT	TT	TT	CT	CT	CT	TT	TT	CT	TT	CT	CT	TT	CT	CT	CT	TT	TT
rs791773	T/C	1b	2832251	NA	NA	NA	NA	NA	NA	NA	CT	CT	CC	CC	CC	TT	CT	CC	CT	CT	CC	CT	CC	TT	CT	CT	TT	CC	CC	CT	CT	CC	CT	CC	TT	CT	CT	CT	CT	CT	CT	CC	CT	CT	CT	CT	CT	CC	TT
rs791790	T/A	1b	2832436	NA	NA	NA	NA	NA	NA	NA	AT	TT	TT	TT	TT	AT	TT	TT	TT	AT	TT	TT	TT	AT	TT	TT	TT	TT	TT	TT	TT	AT	TT	TT	TT	AT	TT	TT	AT	TT	TT	TT	TT	TT	TT	TT	AT	TT	TT
rs791809	A/G	1b	2832675	NA	NA	NA	NA	NA	NA	NA	GG	AG	AA	AA	AA	GG	AG	AA	AG	AG	AA	AG	AA	GG	AG	AG	AG	AA	AA	GG	AG	AA	AA	AA	GG	GG	AG	AG	AG	AG	AG	GG	AG	AG	AG	AG	AG	AA	AG
rs791983	A/C	1b	2839123	NA	NA	NA	NA	NA	NA	NA	AC	CC	AA	AA	AA	CC	AA	AA	AA	AC	AA	AC	AA	CC	CC	AC	CC	AA	AA	AC	AC	AA	AA	AA	CC	CC	AC	AC	AC	CC	CC	CC	CC	AC	AC	AC	AC	AA	AC
rs792033	A/C	1b	2847302	NA	NA	NA	NA	NA	NA	NA	AA	AC	CC	CC	CC	AA	AC	CC	AC	AC	AC	CC	CC	AA	AC	AC	AC	CC	CC	AC	AC	CC	CC	CC	AA	AA	AC	AC	AC	AC	AC	AC	AC	AC	AC	CC	AC	CC	CC
rs792097	G/A	1b	2848039	NA	NA	NA	NA	NA	NA	NA	GG	AG	AA	AA	AA	GG	AG	AA	AG	AG	AA	AA	AA	GG	AG	GG	GG	AA	AA	AG	GG	AA	AA	AG	GG	GG	AG	AG	AG	GG	AG	AG	AA	AA	AG	GG	AG	AG	AG
rs792118	G/C	1b	2851051	NA	NA	NA	NA	NA	NA	NA	CC	CG	GG	GG	GG	CC	CG	GG	CC	CC	CG	CC	GG	CG	CG	CG	CG	GG	GG	CG	CG	GG	GG	CG	CC	CG	CG	CC	CG	CG	CG	GG	CG	GG	CG	CG	CG	GG	CG
rs792120	A/G	1b	2851072	NA	NA	NA	NA	NA	NA	NA	GG	AG	AA	AA	AA	GG	AA	AA	GG	AG	AG	AG	AA	AG	AG	AG	AG	AA	AA	AG	AG	AA	AA	AA	GG	AG	AA	AG	GG	GG	AG	AG	AG	AA	AG	AA	AG	AA	AG
rs792310	T/A	1b	2948557	NA	NA	NA	NA	NA	NA	NA	AT	TT	TT	TT	TT	AT	AT	TT	TT	AT	TT	AT	TT	AT	TT	AT	AT	TT	AT	AT	TT	TT	TT	TT	TT	AT	AT	TT	TT	TT	TT	TT	TT	TT	TT	TT	AT	TT	AT
rs792417	A/G	1b	2950618	NA	NA	NA	NA	NA	NA	NA	GG	AG	AA	AA	AA	AG	AG	AA	AG	AG	AA	AG	AA	GG	AG	AG	GG	AA	AG	AG	AG	AA	AA	AA	AG	GG	AG	AA	AA	AG	AA	AA	AG	AG	AG	AG	AG	AA	AG
rs792445	A/T	1b	3005912	NA	NA	NA	NA	NA	NA	NA	AA	AA	AA	AA	AA	AA	AA	AA	AA	AA	AT	AA	AA	AA	AA	AT	AT	AA	AT	AA	AT	AT	AA	AA	AT	AA	AA	AT	AT	AA	AA	AA	AT	AT	AA	AA	AA	AA	AA
rs792452	A/G	1b	3005988	NA	NA	NA	NA	NA	NA	NA	AA	AA	AA	AG	AA	AA	AA	AA	AA	AA	AG	AA	AA	AA	AA	AG	AA	AG	AA	AG	AA	AG	AG	AA	AA	AA	AA	AA	AG	AA	AA	AA	AG	AA	AA	AA	AA	AG	AG
rs792469	T/C	1b	3006198	NA	NA	NA	NA	NA	NA	NA	TT	CC	TT	CT	CT	TT	TT	CT	TT	TT	TT	CT	CC	TT	TT	TT	TT	CT	TT	TT	TT	CT	CT	CT	TT	CT	TT	CT	TT	TT	TT	CT	CT	TT	TT	CT	TT	CT	TT
rs792652	A/G	1b	3145118	NA	NA	NA	NA	NA	NA	NA	AA	AG	GG	GG	GG	AA	AG	GG	AG	AG	GG	AG	GG	AA	AG	AG	AA	GG	GG	AG	AG	GG	GG	GG	AA	AA	AG	AG	AG	AG	AG	AG	AG	AG	AG	AG	AG	GG	GG
rs792726	T/C	1b	3395740	NA	NA	NA	NA	NA	NA	NA	CC	CT	TT	TT	TT	CT	CT	TT	CT	TT	TT	CT	TT	CT	CT	CT	CC	TT	CT	CT	CT	TT	TT	TT	CT	CT	CC	TT	TT	CC	TT	TT	CT	CT	CT	CT	CC	TT	CT
rs792874	G/A	1b	3688536	NA	NA	NA	NA	NA	NA	NA	AA	AG	GG	GG	GG	AG	AG	GG	AG	AG	GG	AG	GG	AA	GG	AG	AA	AG	GG	AA	AG	GG	AG	AG	AG	AA	AG	GG	AG	AG	GG	GG	AG	GG	AA	GG	AG	GG	AG
rs792882	C/T	1b	3688632	NA	NA	NA	NA	NA	NA	NA	TT	CT	CC	CC	CT	CC	CT	CC	CT	CT	CC	CC	CC	CT	CT	CT	CT	CC	CT	CT	CT	CC	CC	CC	CT	TT	TT	CC	CC	CT	CC	CC	CT	CT	CT	CC	CT	CT	CT
rs792897	A/G	1b	3688773	NA	NA	NA	NA	NA	NA	NA	GG	AG	AG	AA	AA	AG	AG	AA	AG	AG	AA	AG	AA	AG	AG	AG	GG	AA	AA	AG	AG	AA	AA	AA	AG	GG	AG	AA	AG	AG	AA	AA	AG	AG	AG	AG	AG	AA	AG
rs792929	T/C	1b	3689943	NA	NA	NA	NA	NA	NA	NA	CT	CT	TT	CT	TT	CT	TT	TT	CC	CT	TT	CT	CT	CC	CT	CT	CT	TT	TT	CT	CT	TT	TT	TT	CT	CC	CT	TT	TT	CT	TT	TT	TT	CT	CT	CT	CT	TT	TT
rs792930	T/C	1b	3689949	NA	NA	NA	NA	NA	NA	NA	CT	CT	CC	CT	CC	CT	CC	CC	CT	CT	CC	CT	CT	TT	CT	CT	CT	CC	CC	CT	CT	CC	CC	CC	CT	TT	TT	CC	CC	CT	CC	CC	CC	CT	CT	CT	CT	CC	CT
rs792938	T/C	1b	3690421	NA	NA	NA	NA	NA	NA	NA	CC	CT	TT	TT	TT	CT	TT	TT	CT	TT	TT	TT	TT	CC	TT	CC	CT	TT	CT	CT	CT	TT	CT	TT	TT	CC	CT	TT	TT	CT	TT	TT	CT	TT	CT	CC	CT	TT	CT
rs792958	C/G	1b	3691723	NA	NA	NA	NA	NA	NA	NA	GG	CG	CC	CC	CC	CG	CG	CC	CG	CG	CC	CC	CC	GG	CC	CG	GG	CC	CG	CG	CG	CC	CC	CC	CG	GG	CC	CC	CG	CG	CG	CC	CG	CG	CC	CG	CC	CC	CG
rs793016	T/G	1b	3693005	NA	NA	NA	NA	NA	NA	NA	GT	GT	TT	TT	TT	GT	GT	TT	GT	GT	TT	GT	TT	GG	TT	TT	GT	TT	GT	GT	GT	TT	TT	GT	TT	GT	GT	TT	TT	GT	TT	TT	GT	TT	GT	TT	GG	TT	GT
rs793082	A/G	1b	3785550	NA	NA	NA	NA	NA	NA	NA	AG	AG	AA	AA	AA	AG	AG	AA	AG	AG	AA	AG	AA	GG	AG	AG	GG	AA	AA	AG	AG	AA	AA	AA	GG	GG	AG	AG	AG	AG	AG	AG	AG	AG	AG	AG	AG	AA	AG
rs793195	T/A	1b	3787585	NA	NA	NA	NA	NA	NA	NA	TT	AT	AT	AT	AA	AT	AT	AA	AT	AT	AA	AT	AA	TT	AT	AT	TT	AT	AA	AT	AT	AA	AA	AA	TT	TT	AT	AT	TT	AT	AT	AT	TT	AT	AT	AA	AT	AA	AT
rs793226	C/T	1b	3858592	NA	NA	NA	NA	NA	NA	NA	CC	CT	CT	TT	TT	CT	TT	TT	CT	CT	TT	CC	TT	CC	CT	CT	CC	TT	TT	CC	CT	TT	TT	TT	CC	CC	CT	CT	TT	CT	CT	TT	TT	CT	CT	CT	CC	TT	CT
rs793258	G/A	1b	3860002	NA	NA	NA	NA	NA	NA	NA	AG	AA	GG	GG	GG	AA	AG	GG	AG	AA	GG	AG	AG	AG	AA	AA	AG	GG	GG	AG	AG	GG	GG	GG	GG	AG	GG	AG	GG	AG	GG	GG	AA	AA	AG	AA	AG	GG	AG
rs793270	C/G	1b	3860085	NA	NA	NA	NA	NA	NA	NA	CC	CG	GG	GG	GG	CG	CC	GG	CG	CG	GG	CG	GG	CC	CC	CG	CC	GG	GG	CC	CC	CG	GG	GG	GG	CC	CC	CG	GG	CG	CG	GG	CC	CG	CG	CC	GG	GG	CG
rs793271	A/C	1b	3860087	NA	NA	NA	NA	NA	NA	NA	CC	AC	AA	AA	AA	AC	CC	AA	AC	AC	AA	AC	AA	CC	CC	AC	AC	AA	AA	CC	CC	AA	AA	AA	AC	CC	AC	AC	AA	AC	CC	AA	CC	AC	AC	CC	AA	AA	AC
rs793378	G/C	1b	3877120	NA	NA	NA	NA	NA	NA	NA	CC	CG	GG	CG	GG	CG	CG	GG	CG	CG	GG	CG	GG	CC	CG	CG	CG	GG	GG	CC	CG	GG	GG	GG	CG	CC	GG	CG	GG	CG	GG	GG	GG	GG	GG	CG	CG	GG	GG
rs793413	T/A	1b	3877585	NA	NA	NA	NA	NA	NA	NA	AT	AT	TT	TT	TT	AA	AT	TT	AT	AA	TT	AT	TT	AA	AT	AT	AA	TT	TT	AT	AT	TT	TT	TT	TT	AT	AT	AT	TT	AT	AT	TT	TT	TT	AT	AT	AT	TT	AT
rs793481	C/T	1b	3888925	NA	NA	NA	NA	NA	NA	NA	TT	CC	CC	CC	CC	CC	CT	CC	CT	CC	CC	CT	CC	CT	CC	CC	TT	CC	CC	CC	CC	CC	CC	CC	CC	CT	CC	CT	CC	CT	CC	CC	CT	CC	CC	CT	CT	CC	CT
rs793540	T/C	1b	3925848	NA	NA	NA	NA	NA	NA	NA	CT	CT	CC	CC	CC	TT	CT	CT	CT	CT	CC	TT	CC	CT	CC	CT	CC	CC	CC	CT	CC	CC	CC	CT	TT	CT	CT	CT	CC	CT	TT	CC	CC	TT	CC	CC	CT	CT	TT
rs793646	T/C	1b	3928324	NA	NA	NA	NA	NA	NA	NA	TT	CT	CC	CC	CC	CT	CT	CC	CC	CT	CC	CT	CC	TT	CC	CT	CT	CT	CC	CC	CT	CT	CC	CC	CT	CT	CT	CT	CC	CT	CC	CC	CC	CT	CT	CT	CC	CC	CT
rs793802	C/G	1b	3964561	NA	NA	NA	NA	NA	NA	NA	GG	CG	CC	CC	CG	CG	CG	CC	CC	CG	CC	CC	CC	GG	CG	CC	GG	CC	CC	CG	CG	CC	CC	CC	CG	GG	CG	CG	CC	CG	CG	CC	CC	CC	CG	CG	CG	CC	CC
rs793853	T/C	1b	3966374	NA	NA	NA	NA	NA	NA	NA	CT	CT	TT	TT	TT	CT	TT	TT	CT	CT	TT	CT	TT	CT	CT	CT	CT	TT	TT	TT	CT	TT	TT	TT	TT	CC	CT	CT	TT	CT	CT	TT	CT	CT	TT	CT	CT	TT	TT
rs793859	T/A	1b	3966449	NA	NA	NA	NA	NA	NA	NA	AT	AT	TT	TT	TT	AT	AT	TT	AT	AT	TT	TT	TT	AT	AT	AT	AA	TT	TT	AT	AT	TT	TT	AT	TT	AA	AT	AT	TT	AT	AT	TT	AT	AT	AT	AT	AA	TT	AT
rs793984	T/C	1b	3977939	NA	NA	NA	NA	NA	NA	NA	CT	CC	TT	TT	TT	CT	CT	TT	CT	CT	TT	CT	TT	CT	TT	CT	CT	TT	TT	CC	CT	CT	TT	TT	CT	CT	CT	CT	TT	CT	TT	TT	CT	TT	CT	CT	CT	TT	CT
rs794038	T/G	1b	3982235	NA	NA	NA	NA	NA	NA	NA	GG	GT	GT	TT	TT	GT	GT	TT	GT	GT	TT	GT	TT	GG	GT	GT	GG	TT	TT	TT	GT	TT	TT	TT	GG	GG	GG	GT	TT	GG	GT	TT	GT	GT	GT	GT	GG	TT	TT
rs794210	T/C	1b	4004732	NA	NA	NA	NA	NA	NA	NA	CC	CT	TT	TT	CT	CC	CT	TT	CC	CT	TT	CT	TT	CC	CT	TT	CT	CT	TT	CT	CT	TT	TT	TT	CC	CC	CT	CT	TT	CC	TT	TT	CT	CC	CC	CT	CT	TT	CT
rs794286	A/G	1b	4006575	NA	NA	NA	NA	NA	NA	NA	AA	AG	GG	GG	GG	GG	AG	GG	AG	AA	GG	GG	AG	AG	AG	AG	AG	GG	AG	AG	GG	GG	AG	GG	AG	AG	AG	AG	AG	AG	GG	GG	AG	AG	GG	AG	AA	GG	AG
rs794317	A/G	1b	4006901	NA	NA	NA	NA	NA	NA	NA	AG	AG	AA	AA	AA	GG	AG	AA	AA	GG	AA	GG	AA	AG	GG	AG	AG	AA	AA	GG	AG	AA	AA	AA	AG	GG	AG	GG	AA	GG	AA	AA	AG	AG	AG	AA	AA	AA	AG
rs794345	T/C	1b	4007228	NA	NA	NA	NA	NA	NA	NA	CC	CT	TT	TT	TT	CT	CT	TT	CT	CC	TT	CT	TT	CT	CT	CT	CT	TT	TT	CT	CT	TT	TT	TT	CT	CC	CT	CT	TT	CT	CT	TT	CT	CT	CT	CT	CT	TT	CT
rs794461	A/G	1b	4046375	NA	NA	NA	NA	NA	NA	NA	AG	AG	AA	AA	AA	AA	GG	AA	AG	AG	AA	AG	AA	GG	AG	AG	AG	AA	AA	AG	AG	AA	AA	AA	AG	GG	AG	AG	AA	AG	AA	AA	AA	AG	AG	AG	AG	AA	AG
rs794894	T/C	1b	4153890	NA	NA	NA	NA	NA	NA	NA	CT	CT	TT	CT	TT	CT	TT	CT	CT	TT	TT	TT	TT	CT	TT	CT	CT	TT	TT	TT	CT	TT	TT	TT	CT	CC	TT	CT	TT	CT	TT	TT	TT	CT	TT	TT	TT	TT	CT
rs794924	T/G	1b	4154502	NA	NA	NA	NA	NA	NA	NA	TT	TT	GT	GT	GT	GT	TT	TT	GT	GT	GT	GT	GT	TT	TT	GT	TT	GT	GT	TT	TT	TT	GT	GT	TT	TT	TT	GT	GT	GT	GT	TT	GT	GT	TT	TT	TT	GT	TT
rs794928	A/G	1b	4154556	NA	NA	NA	NA	NA	NA	NA	GG	AG	GG	AG	AG	GG	GG	AG	GG	GG	GG	GG	AG	GG	AG	GG	GG	GG	AG	GG	GG	AA	GG	AG	AG	GG	GG	GG	AG	GG	AG	GG	AG	GG	GG	GG	AG	AG	GG
rs795149	C/T	1b	4201550	NA	NA	NA	NA	NA	NA	NA	CC	CT	TT	TT	TT	CT	CC	TT	CT	CT	TT	CT	TT	CC	CT	CC	CC	TT	CT	CT	CT	CT	TT	TT	CT	CT	TT	CT	TT	CT	TT	CT	CC	CT	TT	CT	CT	CT	CT
rs795177	T/C	1b	4203319	NA	NA	NA	NA	NA	NA	NA	CT	CT	CT	CT	TT	TT	TT	TT	TT	CT	TT	CC	TT	CC	CT	CT	CT	TT	CT	CT	CT	TT	TT	TT	CT	CC	CT	CT	TT	CC	TT	TT	CT	CT	TT	CT	TT	CT	CT
rs795207	C/T	1b	4203599	NA	NA	NA	NA	NA	NA	NA	TT	CT	CC	CC	CC	CT	CT	CT	CT	CT	CC	CT	CC	CT	CT	CT	TT	CC	CC	CT	CT	CC	CC	CT	CT	CT	CT	CT	CC	CC	CC	CC	CT	CT	CT	CT	CT	CC	CT
rs795307	C/T	1b	4220541	NA	NA	NA	NA	NA	NA	NA	CT	CC	CC	CC	CT	CT	CC	CC	CT	CT	CC	CC	CC	TT	CT	CT	CT	CC	CC	CT	CC	CT	CC	CC	CT	TT	CT	CT	CC	CC	CC	CC	CT	CT	CT	CC	CT	CC	CC
rs795328	T/C	1b	4221555	NA	NA	NA	NA	NA	NA	NA	CC	CT	TT	TT	TT	CT	CT	TT	CT	CT	TT	CT	TT	CC	CT	CT	CC	TT	TT	CT	CT	TT	TT	TT	CT	CC	CT	CT	TT	CT	TT	TT	CT	CT	TT	CT	CT	TT	CT
rs795356	A/T	1b	4222192	NA	NA	NA	NA	NA	NA	NA	TT	AT	AT	AA	AA	AA	AT	AA	AT	AT	AA	AT	AA	AT	AT	AT	TT	AA	AA	AT	AT	AA	AA	AA	AT	TT	AT	AA	AA	AT	AA	AA	AT	AT	AA	AT	AT	AT	AT
rs795454	C/T	1b	4244174	NA	NA	NA	NA	NA	NA	NA	CC	CT	TT	TT	TT	CT	TT	TT	CT	CT	TT	CT	TT	CT	CT	CT	CC	TT	TT	CT	CT	TT	TT	TT	TT	CT	CT	CT	TT	CT	TT	TT	CT	CT	CC	TT	CT	CT	TT
rs795466	A/C	1b	4244333	NA	NA	NA	NA	NA	NA	NA	CC	CC	AC	AA	AA	CC	AC	AC	AC	CC	AA	AC	AC	CC	CC	AC	CC	AC	AA	AC	CC	AA	AC	AC	CC	CC	CC	AC	AA	CC	AA	AA	AC	AC	CC	CC	CC	AC	AC
rs795504	C/T	1b	4246629	NA	NA	NA	NA	NA	NA	NA	TT	TT	CC	CC	CC	CT	CT	CT	CT	CT	CC	CT	CT	TT	CT	CT	TT	CC	CC	CT	CT	TT	CC	CC	CT	CT	CT	CT	CC	CT	CT	CT	CT	TT	CT	CT	TT	CC	CT
rs795538	T/G	1b	4247294	NA	NA	NA	NA	NA	NA	NA	GG	GT	TT	TT	TT	GT	GT	TT	GT	GT	TT	GT	TT	GT	GT	GT	GG	TT	TT	GT	GT	TT	TT	TT	GT	GG	TT	GT	TT	GT	TT	TT	GT	GT	GT	GT	GT	TT	GT
rs795575	G/A	1b	4251010	NA	NA	NA	NA	NA	NA	NA	AA	AG	GG	GG	GG	AG	AG	AG	AG	AG	GG	AG	GG	AA	AG	AG	AA	AG	GG	AG	AG	GG	GG	GG	AG	AA	AG	AG	GG	AG	GG	GG	AG	AG	AG	AG	AG	GG	AG
rs795618	T/G	1b	4252064	NA	NA	NA	NA	NA	NA	NA	GG	GT	TT	TT	TT	GT	GT	TT	GT	GT	TT	GT	TT	GG	GT	GT	GG	TT	TT	GT	GT	GT	TT	TT	GT	GG	GT	GT	TT	GT	TT	TT	GT	GT	GT	GT	GT	TT	GT
rs795806	T/C	1b	4285884	NA	NA	NA	NA	NA	NA	NA	CT	CT	CC	CC	CT	CT	CC	CT	CC	CT	CC	CT	CC	TT	CT	CT	CT	CC	CC	CC	CC	CC	CC	CC	CT	TT	CT	CT	CC	CT	CC	CT	CT	CC	CT	TT	CC	CC	CT
rs795815	C/A	1b	4304692	NA	NA	NA	NA	NA	NA	NA	AA	AC	CC	CC	CC	AC	AC	CC	AC	AC	CC	AC	CC	AA	AC	AC	AC	CC	AC	AC	AC	CC	CC	CC	AC	AA	AC	CC	CC	AC	CC	CC	AC	AC	AC	CC	AC	CC	AC
rs795822	C/T	1b	4304791	NA	NA	NA	NA	NA	NA	NA	TT	CT	CC	CC	CC	CT	CT	CC	CT	CT	CC	CC	CC	TT	CC	CC	CT	CC	CT	TT	CT	CT	CC	CC	CT	TT	CT	CC	CC	CT	CC	CC	CC	CT	CT	CT	CT	CC	CT
rs795871	C/T	1b	4306080	NA	NA	NA	NA	NA	NA	NA	CC	TT	TT	TT	TT	CT	TT	TT	TT	CT	TT	CC	TT	CC	CT	CT	CT	TT	CT	CT	TT	TT	TT	TT	CT	CT	TT	TT	TT	CT	TT	TT	CT	CT	CT	CT	CT	TT	TT
rs795960	T/C	1b	4310285	NA	NA	NA	NA	NA	NA	NA	TT	CT	CC	CC	TT	CT	CT	CC	CC	CT	CC	CT	CC	CT	CT	TT	CT	CC	TT	CT	CT	CC	CC	CC	CT	TT	TT	CC	CC	CT	CC	CC	CT	CT	CT	CT	CC	CC	CC
rs795963	C/T	1b	4310324	NA	NA	NA	NA	NA	NA	NA	TT	CT	CC	CC	CT	CT	CT	CC	CC	CC	CC	TT	CC	CT	CT	CT	CT	CC	CT	CC	CT	CC	CC	CC	CT	TT	TT	CC	CC	CT	CC	CC	CT	CT	CT	CT	CC	CC	CC
rs795969	A/G	1b	4310428	NA	NA	NA	NA	NA	NA	NA	AG	AG	AA	AA	AA	AG	GG	AG	AG	AG	AA	AG	AA	AG	GG	AG	AG	AA	AG	AA	AG	AA	AA	AA	AA	AG	AG	AA	AA	AG	AA	AA	AG	AG	AG	AA	AG	AA	AG
rs795973	A/G	1b	4310457	NA	NA	NA	NA	NA	NA	NA	AG	AG	GG	GG	GG	GG	AG	GG	AG	GG	GG	AG	GG	AG	AA	AG	AG	GG	GG	AG	AG	GG	GG	GG	AG	AG	AG	GG	AG	AG	GG	GG	AG	AG	AG	GG	AG	GG	AG
rs796139	G/A	1b	4344321	NA	NA	NA	NA	NA	NA	NA	AA	AG	GG	GG	GG	AG	AG	AG	AG	AG	GG	GG	GG	AG	AG	AG	AG	GG	GG	AG	GG	GG	AG	GG	AG	AG	AG	GG	GG	GG	GG	AG	AA	AG	AA	AG	AG	GG	AG
rs796186	T/C	1b	4345623	NA	NA	NA	NA	NA	NA	NA	CT	CT	CT	CC	CC	CT	CC	CC	CC	CT	CC	CT	CC	CT	CT	CT	CT	CC	CC	CC	TT	CC	CC	CC	CT	CT	CC	CC	CC	CC	CC	CC	CT	CT	CC	CT	CT	CC	CC
rs796358	A/G	1b	4374253	NA	NA	NA	NA	NA	NA	NA	GG	AA	AA	AA	AA	AG	AG	AA	AG	AG	AA	AG	AA	GG	AG	AG	AG	AA	AG	AG	AG	AA	AA	AA	AA	GG	AG	AA	AA	AA	AA	AA	AG	AA	AG	AG	AG	AA	AG
rs796411	G/A	1b	4379444	NA	NA	NA	NA	NA	NA	NA	AG	AG	AA	AA	AA	AG	AG	AA	AG	AG	AA	AG	AA	GG	AG	AG	GG	AA	AG	AG	AG	AA	AA	AA	AG	GG	AA	AA	AA	AG	AA	AA	AG	AG	AA	AG	AG	AA	AG
rs796433	G/C	1b	4379589	NA	NA	NA	NA	NA	NA	NA	GG	CG	CC	CC	CC	CG	CG	CC	CG	CG	CC	CG	CC	CG	CG	CG	GG	CC	CG	CG	CG	CC	CC	CC	CG	GG	CG	CC	CC	CG	CC	CC	CG	CG	CC	CG	CG	CC	CG
rs796453	A/C	1b	4379748	NA	NA	NA	NA	NA	NA	NA	AA	AC	CC	CC	CC	AC	AC	CC	AC	AC	CC	AC	CC	AC	AC	AC	AA	CC	CC	AC	CC	CC	CC	CC	AC	AA	AC	CC	CC	AC	CC	CC	AC	AC	AC	AC	AC	CC	AC
rs796532	G/A	1b	4392597	NA	NA	NA	NA	NA	NA	NA	GG	GG	GG	GG	GG	GG	GG	GG	GG	GG	GG	GG	GG	GG	GG	GG	GG	GG	GG	GG	GG	GG	GG	GG	GG	GG	GG	GG	GG	GG	GG	GG	GG	GG	GG	GG	GG	GG	GG
rs796543	C/T	1b	4392743	NA	NA	NA	NA	NA	NA	NA	TT	CT	CC	TT	CC	CC	CT	CC	TT	CT	CT	CC	TT	CC	CT	TT	TT	TT	CT	CT	CT	CT	CT	CC	CC	CT	CT	CC	CT	TT	CC	TT	TT	CT	CT	CT	TT	CT	CC
rs796608	A/T	1b	4396147	NA	NA	NA	NA	NA	NA	NA	AT	AT	AA	AT	AT	AT	AT	AA	TT	AT	AT	AT	TT	AT	AT	TT	AT	AT	AT	AT	AT	AA	AT	AA	AA	TT	AT	AT	AA	TT	AA	AA	TT	AT	AA	AT	TT	AT	AT
rs796689	G/A	1b	4405428	NA	NA	NA	NA	NA	NA	NA	GG	AA	AA	AA	AA	AA	AA	AA	AA	AA	AA	AG	AA	GG	AA	AA	AG	AA	AA	AG	AA	AA	AA	AA	AA	AG	AA	AA	AA	AA	AA	AA	AA	AA	AA	AG	AA	AA	AA
rs796693	C/T	1b	4405485	NA	NA	NA	NA	NA	NA	NA	TT	TT	TT	TT	TT	TT	TT	TT	TT	TT	TT	TT	TT	TT	TT	TT	TT	TT	TT	TT	TT	TT	TT	TT	TT	CT	TT	TT	TT	TT	TT	TT	TT	TT	TT	TT	TT	TT	TT
rs796695	C/T	1b	4405527	NA	NA	NA	NA	NA	NA	NA	CT	CT	TT	TT	TT	CT	TT	TT	CT	CT	TT	CT	TT	CC	CT	CT	CT	TT	TT	CT	CT	TT	TT	TT	CT	CC	CT	TT	TT	CT	TT	TT	TT	CT	TT	CT	TT	TT	CT
rs796792	T/C	1b	4415809	NA	NA	NA	NA	NA	NA	NA	CC	CC	TT	TT	TT	CT	CT	CT	CT	CT	TT	CT	TT	CC	TT	CT	CC	TT	CT	CT	TT	TT	TT	TT	TT	CC	TT	TT	TT	CT	TT	TT	CT	CC	CT	CT	CT	TT	CT
rs796931	C/A	1b	4420498	NA	NA	NA	NA	NA	NA	NA	AC	AC	CC	CC	CC	CC	AC	CC	AC	AC	CC	AC	CC	AA	AC	AC	AA	CC	AC	AC	AC	CC	CC	CC	CC	AA	AC	CC	CC	AC	CC	CC	CC	AC	CC	AC	AC	AC	AC
rs796977	T/G	1b	4421201	NA	NA	NA	NA	NA	NA	NA	GG	TT	TT	TT	TT	GT	GT	TT	GT	GT	TT	GG	TT	GG	GT	GT	GT	TT	GT	GT	GT	TT	TT	GT	GT	GG	GT	GT	TT	GG	TT	TT	TT	GT	GT	GT	GT	TT	TT
rs797182	A/T	1b	4439098	NA	NA	NA	NA	NA	NA	NA	AT	AT	AA	AA	AA	AT	AT	AA	AT	AT	AA	AA	AA	AT	AT	AT	AT	AT	AT	AA	AT	AA	AA	AA	AT	TT	AT	AA	AA	AT	AA	AA	AA	AA	AT	AT	AT	AA	AT
rs797431	A/C	1b	4473451	NA	NA	NA	NA	NA	NA	NA	CC	AC	AA	AA	AC	AC	CC	AA	AC	AA	AA	AC	AC	CC	CC	AC	CC	AA	AA	AC	AC	AA	AA	AA	CC	CC	CC	AA	AA	AC	AA	AA	AC	CC	AC	CC	AC	AA	AC
rs797583	A/G	1b	4478487	NA	NA	NA	NA	NA	NA	NA	AG	AG	AA	AA	AG	AA	AA	AA	AA	AG	AA	AG	AA	GG	AG	AA	GG	AA	GG	AG	AA	AA	AA	AA	AG	GG	AG	AA	AA	AA	AA	AG	AA	AG	AG	AG	AG	AA	AA
rs797628	A/G	1b	4481601	NA	NA	NA	NA	NA	NA	NA	GG	GG	AA	AA	AA	GG	GG	AA	AA	AG	AA	AA	AA	GG	AG	AG	AG	AA	AG	AG	AG	AA	AA	AA	AG	GG	AA	AA	AA	AA	AA	AA	AA	AA	AA	AG	AG	AA	AG
rs797719	T/C	1b	4488403	NA	NA	NA	NA	NA	NA	NA	CT	CT	CC	CC	CC	CT	CT	CT	CC	CT	CC	CC	CC	CT	CC	CT	CT	CC	CC	CC	CT	CC	CC	CC	CC	TT	CC	CC	CC	CC	CC	CC	CC	CT	CC	CT	CT	CC	CC
rs797804	G/A	1b	4527167	NA	NA	NA	NA	NA	NA	NA	AA	AG	AG	GG	AG	AA	AG	AG	AA	AA	AG	AG	AG	AA	AG	AA	AA	AG	AG	AG	AG	AG	AG	AG	AG	AA	AG	AG	GG	AG	AG	AG	AG	AG	AG	AG	AG	GG	AG
rs797817	C/T	1b	4527407	NA	NA	NA	NA	NA	NA	NA	CT	CT	TT	TT	CT	TT	TT	TT	CT	TT	TT	CT	TT	CT	CT	CT	CT	TT	CT	CT	TT	TT	TT	TT	TT	CC	TT	TT	TT	CT	TT	TT	TT	TT	CT	TT	TT	TT	TT
rs797903	C/A	1b	4534407	NA	NA	NA	NA	NA	NA	NA	AC	AC	AA	AA	AA	AC	AC	AA	AC	AC	AA	AC	AA	AA	AA	AC	CC	AA	AC	AA	AC	AA	CC	AA	AC	AC	AC	AA	AA	AC	AA	AA	AC	AC	AC	AC	AC	AA	AC
rs797909	A/G	1b	4534468	NA	NA	NA	NA	NA	NA	NA	GG	AG	AA	AA	AA	AG	AG	AA	AG	AG	AA	AG	AA	AG	AA	AG	GG	AA	AG	AG	AG	AA	AG	AA	AG	AG	AG	AA	AA	AG	AA	AA	AG	AG	AG	AG	AG	AA	AG
[truncated: 36,934 more rows]
[truncated: 583 more columns]
