# Supplementary material for: Genome-Wide Association Study in Pseudo-F2 Populations of Switchgrass Identifies Genetic Loci Affecting Heading and Anthesis Dates
Source: Front Plant Sci. 2018 Sep 13;9:1250. doi: 10.3389/fpls.2018.01250 (PMC6146286; doi:10.3389/fpls.2018.01250)
Supplement: Supplementary file 6 [file Table_2.xlsx]

## Sheet: Sheet1
Supplementary Table S2. Primers sequences used for qRT-PCR
Gene ID	Gene abbreviation name	Full name/protein name	Forward sequence (5'-3')	Reverse Sequence (5'-3')	Tm (C)
Pavir.Ha01815	PRR5	PSEUDO-RESPONSE REGULATOR 5	CTCGGATTCCTTTGGACAGTAG	GGCTCATACTGTCCTGTCTATG	62
Pavir.Eb00235	BES1/BZR1	Brassinosteroid signaling positive regulator	TGCTATTGGGTGTTCCGTATC	TAGGGAACGAGGAGGAAGTAG	62
Pavir.Ha01820	UDPG	UDP-Glycosyltransferase	TCTGGAAGTCGGAGAGAGAATAG	CCCAGACCATCTTCCCTAGAA	62
Pavir.Bb00118	WNK	Serine/threonine-protein kinase WNK	GTGGCCAAGAACTTTCACATATC	GCATTCTTGAGTTGTGGTCTTG	62
GR876801	eEF-1α	Elongation factor 1-alpha	CTTCACCTCCCAAGTCATCATC	CCGCCTATCGATCTTGGTTATG	62
